# Supplementary material for: IFN-γ–induced trained immunity enhances killing of priority pathogens in healthy and genetically vulnerable individuals
Source: JCI Insight. 2026 Feb 10;11(6):e195866. doi: 10.1172/jci.insight.195866 (PMC13043095; doi:10.1172/jci.insight.195866)
Supplement: Supplemental table 1 [file jciinsight-11-195866-s066.xlsx]

## Sheet: GO_up_top_sig
	X..Ontology	ID	Desc	Rank	HyperP	HyperBonfP	HyperFdrQ	RegionFoldEnrich	ExpFgRegions	FgRegionsHit	BgRegionsHit	FgSetTermCov	TermCov	NumFgGenesHit	NumBgGenesHit	TotalGenes	FgRegionNames	BgRegionNames	FgGeneNames	BgGeneNames
1	GO Biological Process	GO:0019221	cytokine-mediated signaling pathway	1	2.91e-08	0.000376	0.000376	5.6	2.68	15	4333	0.313	0.00346	13	510	544	.,.,.,.,.,.,.,.,.,.,.,.,.,.,.	.,.,.,.,.,.,.,.,.,.,.,.,.,.,.,.,.,.,.,.,.,.,.,.,.,.,.,.,.,.,.,.,.,.,.,.,.,.,.,.,.,.,.,.,.,.,.,.,.,.,.,.,.,.,.,.,.,.,.,.,.,.,.,.,.,.,.,.,.,.,.,.,.,.,.,.,.,.,.,.,.,.,.,.,.,.,.,.,.,.,.,.,.,.,.,.,.,.,.,.,.,.,.,.,.,.,.,.,.,.,.,.,.,.,.,.,.,.,.,.,.,.,.,.,.,.,.,.,.,.,.,.,.,.,.,.,.,.,.,.,.,.,.,.,.,.,.,.,.,.,.,.,.,.,.,.,.,.,.,.,.,.,.,.,.,.,.,.,.,.,.,.,.,.,.,.,.,.,.,.,.,.,.,.,.,.,.,.,.,.,.,.,.,.,.,.,.,.,.,.…	CCL4,CD74,EGR1,HCK,HLA-DPB1,HLA-DQA1,HLA-DRA,ICAM1,IL18RAP,IL1A,IL1B,IL27,SOD2	ACKR1,ACKR2,ACKR3,ACKR4,ACSL1,ADAM17,ADAR,ADIPOQ,ADIPOR1,ADIPOR2,AIM2,AIP,AKT1,ANXA2,ARF1,ASPN,B2M,BAD,BAG4,BBS2,BBS4,BGN,BIRC2,BIRC3,BRWD1,BST2,CA1,CAMK2A,CAMK2B,CAMK2D,CAMK2G,CANX,CAPZA1,CARD14,CCL1,CCL11,CCL17,CCL18,CCL19,CCL2,CCL20,CCL21,CCL22,CCL23,CCL24,CCL25,CCL26,CCL3,CCL3L3,CCL4,CCL4L2,CCL5,CCL7,CCL8,CCR1,CCR2,CCR3,CCR4,CCR5,CCR6,CCR7,CCR8,CCR9,CCRL2,CD27,CD300LF,CD4,CD40,CD40LG,CD44,CD7…
2	GO Biological Process	GO:0035505	positive regulation of myosin light chain kinase activity	2	1.5e-07	0.00194	0.000968	285	0.0105	3	17	0.0625	0.176	1	1	1	.,.,.	.,.,.,.,.,.,.,.,.,.,.,.,.,.,.,.,.	IL1B	IL1B
3	GO Biological Process	GO:0045080	positive regulation of chemokine biosynthetic process	3	2.07e-07	0.00267	0.000889	79.9	0.0501	4	81	0.0833	0.0494	2	9	10	.,.,.,.	.,.,.,.,.,.,.,.,.,.,.,.,.,.,.,.,.,.,.,.,.,.,.,.,.,.,.,.,.,.,.,.,.,.,.,.,.,.,.,.,.,.,.,.,.,.,.,.,.,.,.,.,.,.,.,.,.,.,.,.,.,.,.,.,.,.,.,.,.,.,.,.,.,.,.,.,.,.,.,.,.	EGR1,IL1B	AZU1,EGR1,IFNG,IL1B,IL4,TICAM1,TLR3,TNF,WNT5A
4	GO Biological Process	GO:0030730	sequestering of triglyceride	4	3.89e-07	0.00503	0.00126	211	0.0142	3	23	0.0625	0.13	1	4	4	.,.,.	.,.,.,.,.,.,.,.,.,.,.,.,.,.,.,.,.,.,.,.,.,.,.	IL1B	ENPP1,FITM2,IL1B,TNF
5	GO Biological Process	GO:0014805	smooth muscle adaptation	5	4.45e-07	0.00574	0.00115	202	0.0148	3	24	0.0625	0.125	1	3	4	.,.,.	.,.,.,.,.,.,.,.,.,.,.,.,.,.,.,.,.,.,.,.,.,.,.,.	IL1B	CYBA,IL1B,NOS3
6	GO Biological Process	GO:0045073	regulation of chemokine biosynthetic process	6	4.63e-07	0.00599	0.000998	65.4	0.0612	4	99	0.0833	0.0404	2	12	13	.,.,.,.	.,.,.,.,.,.,.,.,.,.,.,.,.,.,.,.,.,.,.,.,.,.,.,.,.,.,.,.,.,.,.,.,.,.,.,.,.,.,.,.,.,.,.,.,.,.,.,.,.,.,.,.,.,.,.,.,.,.,.,.,.,.,.,.,.,.,.,.,.,.,.,.,.,.,.,.,.,.,.,.,.,.,.,.,.,.,.,.,.,.,.,.,.,.,.,.,.,.,.	EGR1,IL1B	AZU1,EGR1,ELANE,IFNG,IL1B,IL4,IL6,SIGIRR,TICAM1,TLR3,TNF,WNT5A
7	GO Biological Process	GO:0032635	interleukin-6 production	6	4.63e-07	0.00599	0.000998	65.4	0.0612	4	99	0.0833	0.0404	2	10	10	.,.,.,.	.,.,.,.,.,.,.,.,.,.,.,.,.,.,.,.,.,.,.,.,.,.,.,.,.,.,.,.,.,.,.,.,.,.,.,.,.,.,.,.,.,.,.,.,.,.,.,.,.,.,.,.,.,.,.,.,.,.,.,.,.,.,.,.,.,.,.,.,.,.,.,.,.,.,.,.,.,.,.,.,.,.,.,.,.,.,.,.,.,.,.,.,.,.,.,.,.,.,.	IL18RAP,IL1B	ASH1L,AZI2,BCL10,IL18,IL18RAP,IL19,IL1B,LEP,LILRA2,NOS2
8	GO Biological Process	GO:0050778	positive regulation of immune response	8	6.07e-07	0.00785	0.000981	4.43	3.39	15	5476	0.313	0.00274	13	553	593	.,.,.,.,.,.,.,.,.,.,.,.,.,.,.	.,.,.,.,.,.,.,.,.,.,.,.,.,.,.,.,.,.,.,.,.,.,.,.,.,.,.,.,.,.,.,.,.,.,.,.,.,.,.,.,.,.,.,.,.,.,.,.,.,.,.,.,.,.,.,.,.,.,.,.,.,.,.,.,.,.,.,.,.,.,.,.,.,.,.,.,.,.,.,.,.,.,.,.,.,.,.,.,.,.,.,.,.,.,.,.,.,.,.,.,.,.,.,.,.,.,.,.,.,.,.,.,.,.,.,.,.,.,.,.,.,.,.,.,.,.,.,.,.,.,.,.,.,.,.,.,.,.,.,.,.,.,.,.,.,.,.,.,.,.,.,.,.,.,.,.,.,.,.,.,.,.,.,.,.,.,.,.,.,.,.,.,.,.,.,.,.,.,.,.,.,.,.,.,.,.,.,.,.,.,.,.,.,.,.,.,.,.,.,.…	CD46,CD74,HCK,HLA-DPB1,HLA-DQA1,HLA-DRA,IL18RAP,IL1B,INPP5D,LGMN,PLCG2,THEMIS2,TLR2	ABI1,ABL1,ACOD1,ACTB,ACTG1,ACTR2,ACTR3,ADA,ADAM8,ADORA2B,AIM2,ANXA1,AP1G1,APOB,ARPC1A,ARPC1B,ARPC2,ARPC3,ARPC4,ARPC5,ATAD5,B2M,BAG6,BAIAP2,BAX,BCAR1,BCL10,BCL2,BIRC2,BIRC3,BLK,BRAF,BRK1,BTK,BTN3A1,BTRC,C1QA,C1QB,C1QBP,C1QC,C1R,C1RL,C2,C3,C3AR1,C4BPA,C4BPB,C5,C5AR1,C5AR2,C6,C7,C8A,C8B,C8G,C9,CACNB3,CADM1,CARD11,CARD9,CASP8,CCL19,CCL5,CCR2,CCR7,CD14,CD180,CD19,CD1D,CD209,CD226,CD247,CD28,CD300LF,CD…
9	GO Biological Process	GO:0042346	positive regulation of NF-kappaB import into nucleus	9	7.16e-07	0.00925	0.00103	30.2	0.166	5	268	0.104	0.0187	3	26	27	.,.,.,.,.	.,.,.,.,.,.,.,.,.,.,.,.,.,.,.,.,.,.,.,.,.,.,.,.,.,.,.,.,.,.,.,.,.,.,.,.,.,.,.,.,.,.,.,.,.,.,.,.,.,.,.,.,.,.,.,.,.,.,.,.,.,.,.,.,.,.,.,.,.,.,.,.,.,.,.,.,.,.,.,.,.,.,.,.,.,.,.,.,.,.,.,.,.,.,.,.,.,.,.,.,.,.,.,.,.,.,.,.,.,.,.,.,.,.,.,.,.,.,.,.,.,.,.,.,.,.,.,.,.,.,.,.,.,.,.,.,.,.,.,.,.,.,.,.,.,.,.,.,.,.,.,.,.,.,.,.,.,.,.,.,.,.,.,.,.,.,.,.,.,.,.,.,.,.,.,.,.,.,.,.,.,.,.,.,.,.,.,.,.,.,.,.,.,.,.,.,.,.,.,.…	C8orf4,IL1B,TLR2	APP,C8orf4,CCL19,CD27,EDA,EDAR,GREM1,IL12B,IL18,IL18R1,IL1B,IL23A,LGALS9,NLRP12,PTGS2,RBCK1,RHOA,SPHK1,TLR2,TLR3,TLR4,TLR7,TLR9,TNF,TNFSF14,TRIP6
10	GO Biological Process	GO:0060559	positive regulation of calcidiol 1-monooxygenase activity	10	1.09e-06	0.014	0.0014	152	0.0198	3	32	0.0625	0.0938	1	3	3	.,.,.	.,.,.,.,.,.,.,.,.,.,.,.,.,.,.,.,.,.,.,.,.,.,.,.,.,.,.,.,.,.,.,.	IL1B	IFNG,IL1B,TNF
11	GO Biological Process	GO:0032722	positive regulation of chemokine production	11	1.2e-06	0.0155	0.00141	17.6	0.341	6	552	0.125	0.0109	5	47	51	.,.,.,.,.,.	.,.,.,.,.,.,.,.,.,.,.,.,.,.,.,.,.,.,.,.,.,.,.,.,.,.,.,.,.,.,.,.,.,.,.,.,.,.,.,.,.,.,.,.,.,.,.,.,.,.,.,.,.,.,.,.,.,.,.,.,.,.,.,.,.,.,.,.,.,.,.,.,.,.,.,.,.,.,.,.,.,.,.,.,.,.,.,.,.,.,.,.,.,.,.,.,.,.,.,.,.,.,.,.,.,.,.,.,.,.,.,.,.,.,.,.,.,.,.,.,.,.,.,.,.,.,.,.,.,.,.,.,.,.,.,.,.,.,.,.,.,.,.,.,.,.,.,.,.,.,.,.,.,.,.,.,.,.,.,.,.,.,.,.,.,.,.,.,.,.,.,.,.,.,.,.,.,.,.,.,.,.,.,.,.,.,.,.,.,.,.,.,.,.,.,.,.,.,.,.…	CD74,EGR1,IL1A,IL1B,TLR2	ADAM17,ADCYAP1,ADIPOQ,ADORA2B,ALOX15B,AZU1,C5,CD74,CHIA,CSF1R,DDX3X,EGR1,EIF2AK2,FFAR2,FFAR3,HAVCR2,HIF1A,IFNG,IL1A,IL1B,IL1RL1,IL33,IL4,IL4R,IL6,IL6R,LBP,LGALS9,LPL,MAVS,MBP,MCOLN2,PYCARD,RIPK2,SELENOK,TICAM1,TIRAP,TLR2,TLR3,TLR4,TLR7,TLR9,TNF,TRIM32,TRPV4,TWIST1,WNT5A
12	GO Biological Process	GO:0070164	negative regulation of adiponectin secretion	12	1.31e-06	0.0169	0.00141	143	0.021	3	34	0.0625	0.0882	1	4	4	.,.,.	.,.,.,.,.,.,.,.,.,.,.,.,.,.,.,.,.,.,.,.,.,.,.,.,.,.,.,.,.,.,.,.,.,.	IL1B	IL1B,RAB11FIP1,RAB11FIP3,RAB11FIP5
13	GO Biological Process	GO:0070163	regulation of adiponectin secretion	13	2.33e-06	0.03	0.00231	118	0.0253	3	41	0.0625	0.0732	1	6	6	.,.,.	.,.,.,.,.,.,.,.,.,.,.,.,.,.,.,.,.,.,.,.,.,.,.,.,.,.,.,.,.,.,.,.,.,.,.,.,.,.,.,.,.	IL1B	C1QTNF3,HCAR2,IL1B,RAB11FIP1,RAB11FIP3,RAB11FIP5
14	GO Biological Process	GO:0001660	fever generation	14	2.5e-06	0.0323	0.00231	116	0.026	3	42	0.0625	0.0714	2	5	5	.,.,.	.,.,.,.,.,.,.,.,.,.,.,.,.,.,.,.,.,.,.,.,.,.,.,.,.,.,.,.,.,.,.,.,.,.,.,.,.,.,.,.,.,.	IL1A,IL1B	IL1A,IL1B,IL1RN,IL3,TRPV1
15	GO Biological Process	GO:0060355	positive regulation of cell adhesion molecule production	15	3.3e-06	0.0427	0.00285	105	0.0284	3	46	0.0625	0.0652	1	4	4	.,.,.	.,.,.,.,.,.,.,.,.,.,.,.,.,.,.,.,.,.,.,.,.,.,.,.,.,.,.,.,.,.,.,.,.,.,.,.,.,.,.,.,.,.,.,.,.,.	IL1B	CAV1,COLEC12,FLOT1,IL1B
16	GO Biological Process	GO:0002684	positive regulation of immune system process	16	3.53e-06	0.0455	0.00285	3.21	5.6	18	9057	0.375	0.00199	18	843	897	.,.,.,.,.,.,.,.,.,.,.,.,.,.,.,.,.,.	.,.,.,.,.,.,.,.,.,.,.,.,.,.,.,.,.,.,.,.,.,.,.,.,.,.,.,.,.,.,.,.,.,.,.,.,.,.,.,.,.,.,.,.,.,.,.,.,.,.,.,.,.,.,.,.,.,.,.,.,.,.,.,.,.,.,.,.,.,.,.,.,.,.,.,.,.,.,.,.,.,.,.,.,.,.,.,.,.,.,.,.,.,.,.,.,.,.,.,.,.,.,.,.,.,.,.,.,.,.,.,.,.,.,.,.,.,.,.,.,.,.,.,.,.,.,.,.,.,.,.,.,.,.,.,.,.,.,.,.,.,.,.,.,.,.,.,.,.,.,.,.,.,.,.,.,.,.,.,.,.,.,.,.,.,.,.,.,.,.,.,.,.,.,.,.,.,.,.,.,.,.,.,.,.,.,.,.,.,.,.,.,.,.,.,.,.,.,.,.…	CCL4,CD46,CD74,GLI3,HCK,HLA-DPB1,HLA-DQA1,HLA-DRA,ICAM1,IL18RAP,IL1A,IL1B,INHBA,INPP5D,LGMN,PLCG2,THEMIS2,TLR2	ABI1,ABL1,ACOD1,ACTB,ACTG1,ACTR2,ACTR3,ACVR1B,ACVR2A,ADA,ADAM10,ADAM17,ADAM8,ADGRE2,ADORA2B,AIF1,AIM2,AKT1,ANKRD17,ANO6,ANXA1,AP1G1,AP3B1,AP3D1,APOB,APP,AQP3,ARG1,ARNT,ARPC1A,ARPC1B,ARPC2,ARPC3,ARPC4,ARPC5,ATAD5,ATP11C,ATP6AP1,ATXN1L,AXL,B2M,BAD,BAG6,BAIAP2,BAX,BCAR1,BCL10,BCL2,BCL6,BDKRB1,BIRC2,BIRC3,BLK,BRAF,BRK1,BST1,BTK,BTLA,BTN3A1,BTRC,C12orf4,C1QA,C1QB,C1QBP,C1QC,C1R,C1RL,C2,C3,C3AR1,C4BPA,…
17	GO Biological Process	GO:0002248	connective tissue replacement involved in inflammatory response wound healing	17	4.26e-06	0.055	0.00324	97.1	0.0309	3	50	0.0625	0.06	1	4	4	.,.,.	.,.,.,.,.,.,.,.,.,.,.,.,.,.,.,.,.,.,.,.,.,.,.,.,.,.,.,.,.,.,.,.,.,.,.,.,.,.,.,.,.,.,.,.,.,.,.,.,.,.	IL1A	F2R,HIF1A,IL1A,TGFB1
18	GO Biological Process	GO:0002246	wound healing involved in inflammatory response	17	4.26e-06	0.055	0.00324	97.1	0.0309	3	50	0.0625	0.06	1	4	5	.,.,.	.,.,.,.,.,.,.,.,.,.,.,.,.,.,.,.,.,.,.,.,.,.,.,.,.,.,.,.,.,.,.,.,.,.,.,.,.,.,.,.,.,.,.,.,.,.,.,.,.,.	IL1A	F2R,HIF1A,IL1A,TGFB1
19	GO Biological Process	GO:0046688	response to copper ion	19	4.8e-06	0.062	0.00327	36.3	0.11	4	178	0.0833	0.0225	2	26	28	.,.,.,.	.,.,.,.,.,.,.,.,.,.,.,.,.,.,.,.,.,.,.,.,.,.,.,.,.,.,.,.,.,.,.,.,.,.,.,.,.,.,.,.,.,.,.,.,.,.,.,.,.,.,.,.,.,.,.,.,.,.,.,.,.,.,.,.,.,.,.,.,.,.,.,.,.,.,.,.,.,.,.,.,.,.,.,.,.,.,.,.,.,.,.,.,.,.,.,.,.,.,.,.,.,.,.,.,.,.,.,.,.,.,.,.,.,.,.,.,.,.,.,.,.,.,.,.,.,.,.,.,.,.,.,.,.,.,.,.,.,.,.,.,.,.,.,.,.,.,.,.,.,.,.,.,.,.,.,.,.,.,.,.,.,.,.,.,.,.,.,.,.,.,.,.,.,.,.,.,.,.	ICAM1,IL1A	AANAT,AOC1,AQP1,AQP2,ATP5D,ATP7A,ATP7B,BECN1,CDK1,CYP1A1,CYP1A2,DAXX,HSF1,ICAM1,IL1A,LOXL2,MAP1LC3A,MT1G,PAM,PARK7,PRNP,S100A13,SNCA,SOD1,SOD3,SORD
20	GO Biological Process	GO:0002693	positive regulation of cellular extravasation	20	5.13e-06	0.0663	0.00331	35.7	0.112	4	181	0.0833	0.0221	2	14	14	.,.,.,.	.,.,.,.,.,.,.,.,.,.,.,.,.,.,.,.,.,.,.,.,.,.,.,.,.,.,.,.,.,.,.,.,.,.,.,.,.,.,.,.,.,.,.,.,.,.,.,.,.,.,.,.,.,.,.,.,.,.,.,.,.,.,.,.,.,.,.,.,.,.,.,.,.,.,.,.,.,.,.,.,.,.,.,.,.,.,.,.,.,.,.,.,.,.,.,.,.,.,.,.,.,.,.,.,.,.,.,.,.,.,.,.,.,.,.,.,.,.,.,.,.,.,.,.,.,.,.,.,.,.,.,.,.,.,.,.,.,.,.,.,.,.,.,.,.,.,.,.,.,.,.,.,.,.,.,.,.,.,.,.,.,.,.,.,.,.,.,.,.,.,.,.,.,.,.,.,.,.,.,.,.	ICAM1,IL1A	ADAM8,CCL2,CCR2,ELANE,FADD,ICAM1,IL1A,IL1R1,ITGA4,PDGFD,PLVAP,PTAFR,RIPOR2,THY1
21	GO Biological Process	GO:0032642	regulation of chemokine production	21	5.36e-06	0.0692	0.0033	13.5	0.443	6	717	0.125	0.00837	5	66	70	.,.,.,.,.,.	.,.,.,.,.,.,.,.,.,.,.,.,.,.,.,.,.,.,.,.,.,.,.,.,.,.,.,.,.,.,.,.,.,.,.,.,.,.,.,.,.,.,.,.,.,.,.,.,.,.,.,.,.,.,.,.,.,.,.,.,.,.,.,.,.,.,.,.,.,.,.,.,.,.,.,.,.,.,.,.,.,.,.,.,.,.,.,.,.,.,.,.,.,.,.,.,.,.,.,.,.,.,.,.,.,.,.,.,.,.,.,.,.,.,.,.,.,.,.,.,.,.,.,.,.,.,.,.,.,.,.,.,.,.,.,.,.,.,.,.,.,.,.,.,.,.,.,.,.,.,.,.,.,.,.,.,.,.,.,.,.,.,.,.,.,.,.,.,.,.,.,.,.,.,.,.,.,.,.,.,.,.,.,.,.,.,.,.,.,.,.,.,.,.,.,.,.,.,.,.…	CD74,EGR1,IL1A,IL1B,TLR2	ACKR1,ADAM17,ADCYAP1,ADIPOQ,ADORA2B,ALOX15B,APOD,ARG2,AZU1,C1QTNF3,C5,CD74,CHIA,CSF1R,DDX3X,EGR1,EIF2AK2,ELANE,EPHA2,ERBIN,F2RL1,FFAR2,FFAR3,GSTP1,HAVCR2,HIF1A,IFNG,IL10,IL1A,IL1B,IL1RL1,IL33,IL4,IL4R,IL6,IL6R,KLF4,LBP,LGALS9,LPL,MAP2K5,MAVS,MBP,MCOLN2,MEFV,MUL1,NR1H4,PYCARD,RIPK2,SELENOK,SIGIRR,SNAI2,SOCS5,TICAM1,TIRAP,TLR2,TLR3,TLR4,TLR7,TLR9,TNF,TRIM32,TRPV4,TWIST1,WNT5A,ZFPM1
22	GO Biological Process	GO:0050776	regulation of immune response	22	5.5e-06	0.071	0.00323	3.29	5.17	17	8367	0.354	0.00203	16	854	914	.,.,.,.,.,.,.,.,.,.,.,.,.,.,.,.,.	.,.,.,.,.,.,.,.,.,.,.,.,.,.,.,.,.,.,.,.,.,.,.,.,.,.,.,.,.,.,.,.,.,.,.,.,.,.,.,.,.,.,.,.,.,.,.,.,.,.,.,.,.,.,.,.,.,.,.,.,.,.,.,.,.,.,.,.,.,.,.,.,.,.,.,.,.,.,.,.,.,.,.,.,.,.,.,.,.,.,.,.,.,.,.,.,.,.,.,.,.,.,.,.,.,.,.,.,.,.,.,.,.,.,.,.,.,.,.,.,.,.,.,.,.,.,.,.,.,.,.,.,.,.,.,.,.,.,.,.,.,.,.,.,.,.,.,.,.,.,.,.,.,.,.,.,.,.,.,.,.,.,.,.,.,.,.,.,.,.,.,.,.,.,.,.,.,.,.,.,.,.,.,.,.,.,.,.,.,.,.,.,.,.,.,.,.,.,.,.…	CD34,CD46,CD74,HCK,HLA-DPB1,HLA-DQA1,HLA-DRA,ICAM1,IL18RAP,IL1B,IL27,INPP5D,LGMN,PLCG2,THEMIS2,TLR2	A2M,ABCE1,ABI1,ABL1,ABR,ACOD1,ACTB,ACTG1,ACTR2,ACTR3,ADA,ADAM8,ADAR,ADCYAP1,ADGRE2,ADORA2B,AIM2,ALOX15,AMBP,ANGPT1,ANKRD17,ANXA1,AP1G1,APLF,APOA1,APOA2,APOB,ARG1,ARG2,ARPC1A,ARPC1B,ARPC2,ARPC3,ARPC4,ARPC5,ARRB2,ATAD5,ATG5,B2M,BAG6,BAIAP2,BAX,BCAR1,BCL10,BCL2,BCL6,BIRC2,BIRC3,BLK,BPIFB1,BRAF,BRK1,BST2,BTK,BTN3A1,BTRC,C12orf4,C1QA,C1QB,C1QBP,C1QC,C1R,C1RL,C2,C3,C3AR1,C4BPA,C4BPB,C5,C5AR1,C5AR2,C6,C…
23	GO Biological Process	GO:1903039	positive regulation of leukocyte cell-cell adhesion	23	6.18e-06	0.0798	0.00347	5.84	1.71	10	2768	0.208	0.00361	8	201	210	.,.,.,.,.,.,.,.,.,.	.,.,.,.,.,.,.,.,.,.,.,.,.,.,.,.,.,.,.,.,.,.,.,.,.,.,.,.,.,.,.,.,.,.,.,.,.,.,.,.,.,.,.,.,.,.,.,.,.,.,.,.,.,.,.,.,.,.,.,.,.,.,.,.,.,.,.,.,.,.,.,.,.,.,.,.,.,.,.,.,.,.,.,.,.,.,.,.,.,.,.,.,.,.,.,.,.,.,.,.,.,.,.,.,.,.,.,.,.,.,.,.,.,.,.,.,.,.,.,.,.,.,.,.,.,.,.,.,.,.,.,.,.,.,.,.,.,.,.,.,.,.,.,.,.,.,.,.,.,.,.,.,.,.,.,.,.,.,.,.,.,.,.,.,.,.,.,.,.,.,.,.,.,.,.,.,.,.,.,.,.,.,.,.,.,.,.,.,.,.,.,.,.,.,.,.,.,.,.,.…	CD46,CD74,GLI3,HLA-DPB1,HLA-DQA1,HLA-DRA,ICAM1,IL1B	ADA,ADAM8,AIF1,AKT1,ANXA1,AP3B1,AP3D1,BAD,BCL10,BCL6,BTLA,CARD11,CAV1,CCDC88B,CCL19,CCL2,CCL21,CCL5,CCR2,CD1D,CD209,CD24,CD244,CD247,CD27,CD274,CD276,CD28,CD3D,CD3E,CD4,CD40LG,CD44,CD46,CD47,CD5,CD55,CD59,CD6,CD74,CD80,CD83,CD86,CDC42,CLECL1,CORO1A,CSK,CTLA4,CYLD,DHPS,DNAJA3,DOCK8,DPP4,DUSP10,EBI3,EFNB1,EFNB2,ELANE,EPO,ETS1,FADD,FAM49B,FLOT2,FOXP3,FYN,GATA3,GLI2,GLI3,GPAM,GRB2,HAS2,HAVCR2,HES1,HH…
24	GO Biological Process	GO:1903037	regulation of leukocyte cell-cell adhesion	24	6.35e-06	0.082	0.00342	4.66	2.57	12	4164	0.25	0.00288	11	307	323	.,.,.,.,.,.,.,.,.,.,.,.	.,.,.,.,.,.,.,.,.,.,.,.,.,.,.,.,.,.,.,.,.,.,.,.,.,.,.,.,.,.,.,.,.,.,.,.,.,.,.,.,.,.,.,.,.,.,.,.,.,.,.,.,.,.,.,.,.,.,.,.,.,.,.,.,.,.,.,.,.,.,.,.,.,.,.,.,.,.,.,.,.,.,.,.,.,.,.,.,.,.,.,.,.,.,.,.,.,.,.,.,.,.,.,.,.,.,.,.,.,.,.,.,.,.,.,.,.,.,.,.,.,.,.,.,.,.,.,.,.,.,.,.,.,.,.,.,.,.,.,.,.,.,.,.,.,.,.,.,.,.,.,.,.,.,.,.,.,.,.,.,.,.,.,.,.,.,.,.,.,.,.,.,.,.,.,.,.,.,.,.,.,.,.,.,.,.,.,.,.,.,.,.,.,.,.,.,.,.,.,.…	CD46,CD74,GLI3,HLA-DOA,HLA-DPB1,HLA-DQA1,HLA-DRA,ICAM1,IL1B,IL27,TMEM131L	ABL1,ADA,ADAM8,AIF1,AKT1,ANXA1,AP3B1,AP3D1,ARG1,ARG2,ASS1,BAD,BCL10,BCL6,BMP4,BRAF,BTLA,BTN2A2,CAMK4,CARD11,CASP3,CAV1,CBFB,CCDC88B,CCL19,CCL2,CCL21,CCL25,CCL28,CCL5,CCR2,CCR7,CD1D,CD2,CD209,CD24,CD244,CD247,CD27,CD274,CD276,CD28,CD300A,CD3D,CD3E,CD4,CD40LG,CD44,CD46,CD47,CD5,CD55,CD59,CD6,CD74,CD80,CD83,CD86,CDC42,CEACAM1,CEBPB,CLC,CLEC4G,CLECL1,CLPTM1,CORO1A,CR1,CSK,CTLA4,CTNNB1,CXCL12,CYLD,CYP…
25	GO Biological Process	GO:2001234	negative regulation of apoptotic signaling pathway	25	7.11e-06	0.0919	0.00367	6.62	1.36	9	2198	0.188	0.00409	7	201	208	.,.,.,.,.,.,.,.,.	.,.,.,.,.,.,.,.,.,.,.,.,.,.,.,.,.,.,.,.,.,.,.,.,.,.,.,.,.,.,.,.,.,.,.,.,.,.,.,.,.,.,.,.,.,.,.,.,.,.,.,.,.,.,.,.,.,.,.,.,.,.,.,.,.,.,.,.,.,.,.,.,.,.,.,.,.,.,.,.,.,.,.,.,.,.,.,.,.,.,.,.,.,.,.,.,.,.,.,.,.,.,.,.,.,.,.,.,.,.,.,.,.,.,.,.,.,.,.,.,.,.,.,.,.,.,.,.,.,.,.,.,.,.,.,.,.,.,.,.,.,.,.,.,.,.,.,.,.,.,.,.,.,.,.,.,.,.,.,.,.,.,.,.,.,.,.,.,.,.,.,.,.,.,.,.,.,.,.,.,.,.,.,.,.,.,.,.,.,.,.,.,.,.,.,.,.,.,.,.…	CD74,ICAM1,IL1A,IL1B,NR4A2,PLAUR,SOD2	ACAA2,ACKR3,ACVR1,AKT1,AR,ARHGEF2,ARRB2,AVP,BAG5,BAX,BCL2,BCL2L1,BCL2L10,BCL2L12,BCL2L2,BCL2L2-PABPN1,BDKRB2,BIRC6,BMP4,BMP5,BOK,BRCA1,CASP8,CCAR2,CD44,CD74,CDKN2D,CFLAR,CLU,COL2A1,CREB3,CREB3L1,CSF2,CTH,CTNNA1,CTNNB1,CTTN,CX3CL1,CX3CR1,CXCL12,DAPK1,DDIAS,DDX3X,DNAJA1,ELL3,ENO1,EPO,EYA1,EYA2,EYA3,EYA4,FADD,FAIM2,FAS,FASLG,FGF10,FGG,FIGNL1,FXN,FYN,FZD9,GATA1,GCLC,GCLM,GDNF,GFRAL,GPX1,GRINA,GSTP1,H…
26	GO Biological Process	GO:0042035	regulation of cytokine biosynthetic process	26	7.16e-06	0.0925	0.00356	9.74	0.719	7	1163	0.146	0.00602	6	93	96	.,.,.,.,.,.,.	.,.,.,.,.,.,.,.,.,.,.,.,.,.,.,.,.,.,.,.,.,.,.,.,.,.,.,.,.,.,.,.,.,.,.,.,.,.,.,.,.,.,.,.,.,.,.,.,.,.,.,.,.,.,.,.,.,.,.,.,.,.,.,.,.,.,.,.,.,.,.,.,.,.,.,.,.,.,.,.,.,.,.,.,.,.,.,.,.,.,.,.,.,.,.,.,.,.,.,.,.,.,.,.,.,.,.,.,.,.,.,.,.,.,.,.,.,.,.,.,.,.,.,.,.,.,.,.,.,.,.,.,.,.,.,.,.,.,.,.,.,.,.,.,.,.,.,.,.,.,.,.,.,.,.,.,.,.,.,.,.,.,.,.,.,.,.,.,.,.,.,.,.,.,.,.,.,.,.,.,.,.,.,.,.,.,.,.,.,.,.,.,.,.,.,.,.,.,.,.…	EGR1,IL1A,IL1B,IL27,INHBA,INPP5D	APOA2,ASB1,AZU1,BCL10,BCL3,CARD11,CARD9,CCL20,CCR2,CD276,CD28,CD3E,CD4,CD80,CD86,CEBPB,CEBPG,CYBB,EBI3,EGR1,ELANE,EREG,ERRFI1,FCER1A,FOXJ1,FOXP3,GATA3,GHRL,GHSR,GLMN,HSPB1,IFNG,IGF2BP1,IGF2BP2,IGF2BP3,IL10,IL12B,IL17F,IL1A,IL1B,IL21,IL27,IL4,IL6,IL9,INHA,INHBA,INHBB,INPP5D,IRF1,IRF4,KLF4,LAG3,LBP,LTB,MAP2K3,MAP2K5,MAPKAPK2,MAST2,NFKB1,NLRP12,NMI,PRG2,PRG3,PRKCQ,PTAFR,RELA,SFTPD,SIGIRR,SPN,STAT5B,…
27	GO Biological Process	GO:0031663	lipopolysaccharide-mediated signaling pathway	27	7.25e-06	0.0936	0.00347	18.8	0.266	5	431	0.104	0.0116	3	30	31	.,.,.,.,.	.,.,.,.,.,.,.,.,.,.,.,.,.,.,.,.,.,.,.,.,.,.,.,.,.,.,.,.,.,.,.,.,.,.,.,.,.,.,.,.,.,.,.,.,.,.,.,.,.,.,.,.,.,.,.,.,.,.,.,.,.,.,.,.,.,.,.,.,.,.,.,.,.,.,.,.,.,.,.,.,.,.,.,.,.,.,.,.,.,.,.,.,.,.,.,.,.,.,.,.,.,.,.,.,.,.,.,.,.,.,.,.,.,.,.,.,.,.,.,.,.,.,.,.,.,.,.,.,.,.,.,.,.,.,.,.,.,.,.,.,.,.,.,.,.,.,.,.,.,.,.,.,.,.,.,.,.,.,.,.,.,.,.,.,.,.,.,.,.,.,.,.,.,.,.,.,.,.,.,.,.,.,.,.,.,.,.,.,.,.,.,.,.,.,.,.,.,.,.,.…	HCK,IL1B,TLR2	AKT1,CCL2,CCL3,CCL5,CD14,CD6,HCK,IL18,IL1B,IRAK1,IRAK2,IRF3,LBP,LY96,LYN,MAPK14,MAPK3,MTDH,NFKBIA,NOS3,PRKCE,PTAFR,PTPN22,RIPK2,SCARB1,TGFB1,TICAM1,TLR2,TLR4,TNF
28	GO Biological Process	GO:0033129	positive regulation of histone phosphorylation	28	7.4e-06	0.0956	0.00341	80.9	0.0371	3	60	0.0625	0.05	1	8	8	.,.,.	.,.,.,.,.,.,.,.,.,.,.,.,.,.,.,.,.,.,.,.,.,.,.,.,.,.,.,.,.,.,.,.,.,.,.,.,.,.,.,.,.,.,.,.,.,.,.,.,.,.,.,.,.,.,.,.,.,.,.,.	IL1B	ATM,CCNB1,CDK9,FMR1,IL1B,MAPK3,RPS6KA4,RPS6KA5
29	GO Biological Process	GO:0022407	regulation of cell-cell adhesion	29	7.7e-06	0.0995	0.00343	4.19	3.11	13	5023	0.271	0.00259	12	379	398	.,.,.,.,.,.,.,.,.,.,.,.,.	.,.,.,.,.,.,.,.,.,.,.,.,.,.,.,.,.,.,.,.,.,.,.,.,.,.,.,.,.,.,.,.,.,.,.,.,.,.,.,.,.,.,.,.,.,.,.,.,.,.,.,.,.,.,.,.,.,.,.,.,.,.,.,.,.,.,.,.,.,.,.,.,.,.,.,.,.,.,.,.,.,.,.,.,.,.,.,.,.,.,.,.,.,.,.,.,.,.,.,.,.,.,.,.,.,.,.,.,.,.,.,.,.,.,.,.,.,.,.,.,.,.,.,.,.,.,.,.,.,.,.,.,.,.,.,.,.,.,.,.,.,.,.,.,.,.,.,.,.,.,.,.,.,.,.,.,.,.,.,.,.,.,.,.,.,.,.,.,.,.,.,.,.,.,.,.,.,.,.,.,.,.,.,.,.,.,.,.,.,.,.,.,.,.,.,.,.,.,.,.…	CCM2L,CD46,CD74,GLI3,HLA-DOA,HLA-DPB1,HLA-DQA1,HLA-DRA,ICAM1,IL1B,IL27,TMEM131L	ABAT,ABL1,ADA,ADAM8,ADAMTS18,ADIPOQ,AIF1,AKT1,ALOX12,ALOX15,ANK3,ANXA1,AP3B1,AP3D1,APOA1,ARG1,ARG2,ASS1,B4GALNT2,BAD,BCL10,BCL6,BMP4,BMP7,BRAF,BTLA,BTN2A2,C1QTNF1,CAMK4,CARD11,CASP3,CAV1,CBFB,CCDC88B,CCL19,CCL2,CCL21,CCL25,CCL28,CCL5,CCM2L,CCR2,CCR7,CD1D,CD2,CD209,CD24,CD244,CD247,CD27,CD274,CD276,CD28,CD300A,CD3D,CD3E,CD4,CD40LG,CD44,CD46,CD47,CD5,CD55,CD59,CD6,CD74,CD80,CD83,CD86,CD9,CDC42,CDH1…
30	GO Biological Process	GO:0045408	regulation of interleukin-6 biosynthetic process	30	8.88e-06	0.115	0.00382	31.1	0.129	4	208	0.0833	0.0192	2	16	16	.,.,.,.	.,.,.,.,.,.,.,.,.,.,.,.,.,.,.,.,.,.,.,.,.,.,.,.,.,.,.,.,.,.,.,.,.,.,.,.,.,.,.,.,.,.,.,.,.,.,.,.,.,.,.,.,.,.,.,.,.,.,.,.,.,.,.,.,.,.,.,.,.,.,.,.,.,.,.,.,.,.,.,.,.,.,.,.,.,.,.,.,.,.,.,.,.,.,.,.,.,.,.,.,.,.,.,.,.,.,.,.,.,.,.,.,.,.,.,.,.,.,.,.,.,.,.,.,.,.,.,.,.,.,.,.,.,.,.,.,.,.,.,.,.,.,.,.,.,.,.,.,.,.,.,.,.,.,.,.,.,.,.,.,.,.,.,.,.,.,.,.,.,.,.,.,.,.,.,.,.,.,.,.,.,.,.,.,.,.,.,.,.,.,.,.,.,.,.,.,.,.,.,.…	IL1B,INPP5D	CARD9,CEBPB,EREG,FOXJ1,GHRL,GHSR,IFNG,IL17F,IL1B,INPP5D,NLRP12,PTAFR,TIRAP,TLR1,TLR6,TRAF6
31	GO Biological Process	GO:2000391	positive regulation of neutrophil extravasation	31	9.87e-06	0.128	0.00411	73.5	0.0408	3	66	0.0625	0.0455	1	4	4	.,.,.	.,.,.,.,.,.,.,.,.,.,.,.,.,.,.,.,.,.,.,.,.,.,.,.,.,.,.,.,.,.,.,.,.,.,.,.,.,.,.,.,.,.,.,.,.,.,.,.,.,.,.,.,.,.,.,.,.,.,.,.,.,.,.,.,.,.	IL1A	ADAM8,IL1A,IL1R1,RIPOR2
32	GO Biological Process	GO:0060353	regulation of cell adhesion molecule production	32	1.08e-05	0.14	0.00436	71.4	0.042	3	68	0.0625	0.0441	1	5	5	.,.,.	.,.,.,.,.,.,.,.,.,.,.,.,.,.,.,.,.,.,.,.,.,.,.,.,.,.,.,.,.,.,.,.,.,.,.,.,.,.,.,.,.,.,.,.,.,.,.,.,.,.,.,.,.,.,.,.,.,.,.,.,.,.,.,.,.,.,.,.	IL1B	APOA1,CAV1,COLEC12,FLOT1,IL1B
33	GO Biological Process	GO:0070498	interleukin-1-mediated signaling pathway	33	1.13e-05	0.146	0.00441	29.3	0.137	4	221	0.0833	0.0181	2	16	16	.,.,.,.	.,.,.,.,.,.,.,.,.,.,.,.,.,.,.,.,.,.,.,.,.,.,.,.,.,.,.,.,.,.,.,.,.,.,.,.,.,.,.,.,.,.,.,.,.,.,.,.,.,.,.,.,.,.,.,.,.,.,.,.,.,.,.,.,.,.,.,.,.,.,.,.,.,.,.,.,.,.,.,.,.,.,.,.,.,.,.,.,.,.,.,.,.,.,.,.,.,.,.,.,.,.,.,.,.,.,.,.,.,.,.,.,.,.,.,.,.,.,.,.,.,.,.,.,.,.,.,.,.,.,.,.,.,.,.,.,.,.,.,.,.,.,.,.,.,.,.,.,.,.,.,.,.,.,.,.,.,.,.,.,.,.,.,.,.,.,.,.,.,.,.,.,.,.,.,.,.,.,.,.,.,.,.,.,.,.,.,.,.,.,.,.,.,.,.,.,.,.,.,.…	EGR1,IL1A	EGR1,IKBKB,IL1A,IL1R1,IL1RL2,IRAK1,IRAK2,IRAK3,IRAK4,MAPK3,PLCB1,RPS6KA4,RPS6KA5,ST18,TNIP2,TRAF6
34	GO Biological Process	GO:0070487	monocyte aggregation	34	1.23e-05	0.159	0.00467	68.3	0.0439	3	71	0.0625	0.0423	1	3	3	.,.,.	.,.,.,.,.,.,.,.,.,.,.,.,.,.,.,.,.,.,.,.,.,.,.,.,.,.,.,.,.,.,.,.,.,.,.,.,.,.,.,.,.,.,.,.,.,.,.,.,.,.,.,.,.,.,.,.,.,.,.,.,.,.,.,.,.,.,.,.,.,.,.	IL1B	BMP7,CD44,IL1B
35	GO Biological Process	GO:0050670	regulation of lymphocyte proliferation	35	1.27e-05	0.164	0.00469	6.16	1.46	9	2364	0.188	0.00381	7	192	200	.,.,.,.,.,.,.,.,.	.,.,.,.,.,.,.,.,.,.,.,.,.,.,.,.,.,.,.,.,.,.,.,.,.,.,.,.,.,.,.,.,.,.,.,.,.,.,.,.,.,.,.,.,.,.,.,.,.,.,.,.,.,.,.,.,.,.,.,.,.,.,.,.,.,.,.,.,.,.,.,.,.,.,.,.,.,.,.,.,.,.,.,.,.,.,.,.,.,.,.,.,.,.,.,.,.,.,.,.,.,.,.,.,.,.,.,.,.,.,.,.,.,.,.,.,.,.,.,.,.,.,.,.,.,.,.,.,.,.,.,.,.,.,.,.,.,.,.,.,.,.,.,.,.,.,.,.,.,.,.,.,.,.,.,.,.,.,.,.,.,.,.,.,.,.,.,.,.,.,.,.,.,.,.,.,.,.,.,.,.,.,.,.,.,.,.,.,.,.,.,.,.,.,.,.,.,.,.,.…	CD46,CD74,HLA-DPB1,IL1B,IL27,INPP5D,TMEM131L	ADA,AHR,AIF1,ANXA1,ARG1,ARG2,ATAD5,ATM,BCL2,BCL6,BMP4,BST1,BTK,BTN2A2,CARD11,CASP3,CCDC88B,CCL19,CCL5,CCR2,CD1D,CD209,CD24,CD244,CD274,CD276,CD28,CD300A,CD320,CD38,CD3E,CD4,CD40,CD40LG,CD46,CD55,CD59,CD6,CD74,CD80,CD81,CD86,CDKN1A,CEBPB,CHRNB2,CLC,CLCF1,CLEC4G,CLECL1,CORO1A,CTLA4,CTNNB1,DHPS,DLG1,DLG5,DNAJA3,EBI3,EFNB1,EPO,FADD,FCGR2B,FCRL3,FGF10,FOXJ1,FOXP3,GAL,GLMN,GNRH1,GPAM,GPNMB,GPR183,HAVCR…
36	GO Biological Process	GO:0042993	positive regulation of transcription factor import into nucleus	36	1.34e-05	0.173	0.00482	16.5	0.303	5	490	0.104	0.0102	3	43	46	.,.,.,.,.	.,.,.,.,.,.,.,.,.,.,.,.,.,.,.,.,.,.,.,.,.,.,.,.,.,.,.,.,.,.,.,.,.,.,.,.,.,.,.,.,.,.,.,.,.,.,.,.,.,.,.,.,.,.,.,.,.,.,.,.,.,.,.,.,.,.,.,.,.,.,.,.,.,.,.,.,.,.,.,.,.,.,.,.,.,.,.,.,.,.,.,.,.,.,.,.,.,.,.,.,.,.,.,.,.,.,.,.,.,.,.,.,.,.,.,.,.,.,.,.,.,.,.,.,.,.,.,.,.,.,.,.,.,.,.,.,.,.,.,.,.,.,.,.,.,.,.,.,.,.,.,.,.,.,.,.,.,.,.,.,.,.,.,.,.,.,.,.,.,.,.,.,.,.,.,.,.,.,.,.,.,.,.,.,.,.,.,.,.,.,.,.,.,.,.,.,.,.,.,.…	C8orf4,IL1B,TLR2	APP,BAG3,C8orf4,CCL19,CD27,CDH1,CHERP,CSF3,DDX58,DMAP1,EDA,EDAR,FLNA,GREM1,HCLS1,HDAC3,IL12B,IL18,IL18R1,IL1B,IL23A,LGALS9,MAVS,NLRP12,PIK3R1,PIK3R2,PPP3CA,PTGS2,RBCK1,RHOA,SMAD3,SPHK1,SPPL3,TLR2,TLR3,TLR4,TLR7,TLR9,TMEM110,TMEM173,TNF,TNFSF14,TRIP6
37	GO Biological Process	GO:0032944	regulation of mononuclear cell proliferation	37	1.36e-05	0.175	0.00474	6.11	1.47	9	2384	0.188	0.00378	7	193	201	.,.,.,.,.,.,.,.,.	.,.,.,.,.,.,.,.,.,.,.,.,.,.,.,.,.,.,.,.,.,.,.,.,.,.,.,.,.,.,.,.,.,.,.,.,.,.,.,.,.,.,.,.,.,.,.,.,.,.,.,.,.,.,.,.,.,.,.,.,.,.,.,.,.,.,.,.,.,.,.,.,.,.,.,.,.,.,.,.,.,.,.,.,.,.,.,.,.,.,.,.,.,.,.,.,.,.,.,.,.,.,.,.,.,.,.,.,.,.,.,.,.,.,.,.,.,.,.,.,.,.,.,.,.,.,.,.,.,.,.,.,.,.,.,.,.,.,.,.,.,.,.,.,.,.,.,.,.,.,.,.,.,.,.,.,.,.,.,.,.,.,.,.,.,.,.,.,.,.,.,.,.,.,.,.,.,.,.,.,.,.,.,.,.,.,.,.,.,.,.,.,.,.,.,.,.,.,.,.…	CD46,CD74,HLA-DPB1,IL1B,IL27,INPP5D,TMEM131L	ADA,AHR,AIF1,ANXA1,ARG1,ARG2,ATAD5,ATM,BCL2,BCL6,BMP4,BST1,BTK,BTN2A2,CARD11,CASP3,CCDC88B,CCL19,CCL5,CCR2,CD1D,CD209,CD24,CD244,CD274,CD276,CD28,CD300A,CD320,CD38,CD3E,CD4,CD40,CD40LG,CD46,CD55,CD59,CD6,CD74,CD80,CD81,CD86,CDKN1A,CEBPB,CHRNB2,CLC,CLCF1,CLEC4G,CLECL1,CORO1A,CSF1,CTLA4,CTNNB1,DHPS,DLG1,DLG5,DNAJA3,EBI3,EFNB1,EPO,FADD,FCGR2B,FCRL3,FGF10,FOXJ1,FOXP3,GAL,GLMN,GNRH1,GPAM,GPNMB,GPR183,…
38	GO Biological Process	GO:0071639	positive regulation of monocyte chemotactic protein-1 production	38	1.45e-05	0.187	0.00493	64.7	0.0464	3	75	0.0625	0.04	2	8	9	.,.,.	.,.,.,.,.,.,.,.,.,.,.,.,.,.,.,.,.,.,.,.,.,.,.,.,.,.,.,.,.,.,.,.,.,.,.,.,.,.,.,.,.,.,.,.,.,.,.,.,.,.,.,.,.,.,.,.,.,.,.,.,.,.,.,.,.,.,.,.,.,.,.,.,.,.,.	IL1A,IL1B	ADIPOQ,IL1A,IL1B,LGALS9,MCOLN2,SELENOK,TRPV4,TWIST1
39	GO Biological Process	GO:0071345	cellular response to cytokine stimulus	39	1.58e-05	0.204	0.00522	3.4	4.41	15	7128	0.313	0.0021	13	760	806	.,.,.,.,.,.,.,.,.,.,.,.,.,.,.	.,.,.,.,.,.,.,.,.,.,.,.,.,.,.,.,.,.,.,.,.,.,.,.,.,.,.,.,.,.,.,.,.,.,.,.,.,.,.,.,.,.,.,.,.,.,.,.,.,.,.,.,.,.,.,.,.,.,.,.,.,.,.,.,.,.,.,.,.,.,.,.,.,.,.,.,.,.,.,.,.,.,.,.,.,.,.,.,.,.,.,.,.,.,.,.,.,.,.,.,.,.,.,.,.,.,.,.,.,.,.,.,.,.,.,.,.,.,.,.,.,.,.,.,.,.,.,.,.,.,.,.,.,.,.,.,.,.,.,.,.,.,.,.,.,.,.,.,.,.,.,.,.,.,.,.,.,.,.,.,.,.,.,.,.,.,.,.,.,.,.,.,.,.,.,.,.,.,.,.,.,.,.,.,.,.,.,.,.,.,.,.,.,.,.,.,.,.,.,.…	CCL4,CD74,EGR1,HCK,HLA-DPB1,HLA-DQA1,HLA-DRA,ICAM1,IL18RAP,IL1A,IL1B,IL27,SOD2	ABCC2,ABCD4,ABCG4,ACKR1,ACKR2,ACKR3,ACKR4,ACOD1,ACSL1,ADAM17,ADAM23,ADAMTS12,ADAMTS13,ADAMTS7,ADAR,ADIPOQ,ADIPOR1,ADIPOR2,AIF1,AIM2,AIP,AKAP6,AKT1,ALAD,ALOX15,ANKRD1,ANXA2,APOB,AQP4,ARF1,ARG1,ARHGEF2,ARID5B,ASPN,AXL,B2M,B3GNT2,BAD,BAG4,BBS2,BBS4,BCAT2,BCLAF1,BGN,BIRC2,BIRC3,BRCA1,BRWD1,BSPRY,BST2,BTK,CA1,CACTIN,CACYBP,CALCA,CAMK2A,CAMK2B,CAMK2D,CAMK2G,CANX,CAPZA1,CARD14,CASP1,CCL1,CCL11,CCL17,CCL…
40	GO Biological Process	GO:0071347	cellular response to interleukin-1	40	1.62e-05	0.209	0.00523	11.1	0.539	6	872	0.125	0.00688	4	80	88	.,.,.,.,.,.	.,.,.,.,.,.,.,.,.,.,.,.,.,.,.,.,.,.,.,.,.,.,.,.,.,.,.,.,.,.,.,.,.,.,.,.,.,.,.,.,.,.,.,.,.,.,.,.,.,.,.,.,.,.,.,.,.,.,.,.,.,.,.,.,.,.,.,.,.,.,.,.,.,.,.,.,.,.,.,.,.,.,.,.,.,.,.,.,.,.,.,.,.,.,.,.,.,.,.,.,.,.,.,.,.,.,.,.,.,.,.,.,.,.,.,.,.,.,.,.,.,.,.,.,.,.,.,.,.,.,.,.,.,.,.,.,.,.,.,.,.,.,.,.,.,.,.,.,.,.,.,.,.,.,.,.,.,.,.,.,.,.,.,.,.,.,.,.,.,.,.,.,.,.,.,.,.,.,.,.,.,.,.,.,.,.,.,.,.,.,.,.,.,.,.,.,.,.,.,.…	CCL4,EGR1,ICAM1,IL1A	ABCC2,ACOD1,ADAMTS12,ADAMTS7,ANKRD1,CACTIN,CCL1,CCL11,CCL17,CCL18,CCL19,CCL2,CCL20,CCL21,CCL22,CCL23,CCL24,CCL25,CCL26,CCL3,CCL3L3,CCL4,CCL4L2,CCL5,CCL7,CCL8,CD40,CEBPB,CHI3L1,CX3CL1,CXCL8,DAB2IP,EDN1,EGR1,FGG,HAS2,HIF1A,HYAL1,HYAL2,HYAL3,ICAM1,IKBKB,IL1A,IL1R1,IL1RL2,IL6,IRAK1,IRAK2,IRAK3,IRAK4,KLF2,MAPK3,MYLK3,NFKB1,NKX3-1,NLRP7,OTUB1,PCK1,PLCB1,PTGIS,PYCARD,RBMX,RC3H1,RELA,RORA,RPS6KA4,RPS6KA5…
41	GO Biological Process	GO:0001817	regulation of cytokine production	41	1.65e-05	0.213	0.00519	3.62	3.87	14	6252	0.292	0.00224	14	581	610	.,.,.,.,.,.,.,.,.,.,.,.,.,.	.,.,.,.,.,.,.,.,.,.,.,.,.,.,.,.,.,.,.,.,.,.,.,.,.,.,.,.,.,.,.,.,.,.,.,.,.,.,.,.,.,.,.,.,.,.,.,.,.,.,.,.,.,.,.,.,.,.,.,.,.,.,.,.,.,.,.,.,.,.,.,.,.,.,.,.,.,.,.,.,.,.,.,.,.,.,.,.,.,.,.,.,.,.,.,.,.,.,.,.,.,.,.,.,.,.,.,.,.,.,.,.,.,.,.,.,.,.,.,.,.,.,.,.,.,.,.,.,.,.,.,.,.,.,.,.,.,.,.,.,.,.,.,.,.,.,.,.,.,.,.,.,.,.,.,.,.,.,.,.,.,.,.,.,.,.,.,.,.,.,.,.,.,.,.,.,.,.,.,.,.,.,.,.,.,.,.,.,.,.,.,.,.,.,.,.,.,.,.,.…	CCM2L,CD34,CD46,CD74,EGR1,HLA-DPB1,IL1A,IL1B,IL27,INHBA,INPP5D,PLCG2,SRGN,TLR2	ABCC8,ABL1,ACE2,ACKR1,ACOD1,ACP5,ADAM17,ADAM8,ADCYAP1,ADIPOQ,ADORA2B,ADRA2A,AFAP1L2,AGPAT1,AGPAT2,AGTR2,AIM2,AKAP8,AKIRIN2,ALOX15B,ANGPT1,ANKRD17,ANKRD2,ANXA1,ANXA4,APOA1,APOA2,APOD,ARFGEF2,ARG1,ARG2,ARHGEF2,ARNT,ARRB1,ARRB2,ASB1,ATF2,ATG5,ATP6AP2,AXL,AZU1,B2M,BANK1,BAP1,BCL10,BCL3,BCL6,BIRC2,BIRC3,BPI,BRCA1,BST2,BTK,BTN2A2,C1QBP,C1QTNF3,C3,C3AR1,C5,C5AR1,C5AR2,C5orf30,CACTIN,CADM1,CARD11,CARD16,…
42	GO Biological Process	GO:0035234	ectopic germ cell programmed cell death	42	1.76e-05	0.228	0.00542	60.7	0.0495	3	80	0.0625	0.0375	2	8	8	.,.,.	.,.,.,.,.,.,.,.,.,.,.,.,.,.,.,.,.,.,.,.,.,.,.,.,.,.,.,.,.,.,.,.,.,.,.,.,.,.,.,.,.,.,.,.,.,.,.,.,.,.,.,.,.,.,.,.,.,.,.,.,.,.,.,.,.,.,.,.,.,.,.,.,.,.,.,.,.,.,.,.	IL1A,IL1B	BAX,CASP2,CASP5,IL1A,IL1B,KIT,KITLG,PRKDC
43	GO Biological Process	GO:0042345	regulation of NF-kappaB import into nucleus	43	1.8e-05	0.233	0.00541	15.5	0.322	5	521	0.104	0.0096	3	47	48	.,.,.,.,.	.,.,.,.,.,.,.,.,.,.,.,.,.,.,.,.,.,.,.,.,.,.,.,.,.,.,.,.,.,.,.,.,.,.,.,.,.,.,.,.,.,.,.,.,.,.,.,.,.,.,.,.,.,.,.,.,.,.,.,.,.,.,.,.,.,.,.,.,.,.,.,.,.,.,.,.,.,.,.,.,.,.,.,.,.,.,.,.,.,.,.,.,.,.,.,.,.,.,.,.,.,.,.,.,.,.,.,.,.,.,.,.,.,.,.,.,.,.,.,.,.,.,.,.,.,.,.,.,.,.,.,.,.,.,.,.,.,.,.,.,.,.,.,.,.,.,.,.,.,.,.,.,.,.,.,.,.,.,.,.,.,.,.,.,.,.,.,.,.,.,.,.,.,.,.,.,.,.,.,.,.,.,.,.,.,.,.,.,.,.,.,.,.,.,.,.,.,.,.,.…	C8orf4,IL1B,TLR2	APP,BCL3,BMP7,C1QTNF3,C8orf4,CCDC22,CCL19,CD27,CYLD,EDA,EDAR,FAF1,FBXW11,G3BP2,GREM1,IL10,IL12B,IL18,IL18R1,IL1B,IL23A,LGALS9,LITAF,NFKBIA,NLRP12,NLRP3,NOL3,NOV,PPM1A,PPM1B,PRDX1,PSMD10,PTGS2,PYDC2,RBCK1,RHOA,SPHK1,TLR2,TLR3,TLR4,TLR7,TLR9,TMSB4X,TNF,TNFSF14,TRIP6,ZC3H12A
44	GO Biological Process	GO:0031649	heat generation	44	1.83e-05	0.236	0.00537	59.9	0.0501	3	81	0.0625	0.037	2	8	8	.,.,.	.,.,.,.,.,.,.,.,.,.,.,.,.,.,.,.,.,.,.,.,.,.,.,.,.,.,.,.,.,.,.,.,.,.,.,.,.,.,.,.,.,.,.,.,.,.,.,.,.,.,.,.,.,.,.,.,.,.,.,.,.,.,.,.,.,.,.,.,.,.,.,.,.,.,.,.,.,.,.,.,.	IL1A,IL1B	ADRB1,ADRB2,ADRB3,IL1A,IL1B,IL1RN,IL3,TRPV1
45	GO Biological Process	GO:0050863	regulation of T cell activation	45	1.91e-05	0.247	0.00549	4.59	2.4	11	3874	0.229	0.00284	10	293	308	.,.,.,.,.,.,.,.,.,.,.	.,.,.,.,.,.,.,.,.,.,.,.,.,.,.,.,.,.,.,.,.,.,.,.,.,.,.,.,.,.,.,.,.,.,.,.,.,.,.,.,.,.,.,.,.,.,.,.,.,.,.,.,.,.,.,.,.,.,.,.,.,.,.,.,.,.,.,.,.,.,.,.,.,.,.,.,.,.,.,.,.,.,.,.,.,.,.,.,.,.,.,.,.,.,.,.,.,.,.,.,.,.,.,.,.,.,.,.,.,.,.,.,.,.,.,.,.,.,.,.,.,.,.,.,.,.,.,.,.,.,.,.,.,.,.,.,.,.,.,.,.,.,.,.,.,.,.,.,.,.,.,.,.,.,.,.,.,.,.,.,.,.,.,.,.,.,.,.,.,.,.,.,.,.,.,.,.,.,.,.,.,.,.,.,.,.,.,.,.,.,.,.,.,.,.,.,.,.,.,.…	CD46,CD74,GLI3,HLA-DOA,HLA-DPB1,HLA-DQA1,HLA-DRA,IL1B,IL27,TMEM131L	ABL1,ADA,ADAM8,AIF1,AKT1,ANXA1,AP3B1,AP3D1,ARG1,ARG2,BAD,BCL10,BCL6,BMP4,BRAF,BTLA,BTN2A2,CAMK4,CARD11,CASP3,CAV1,CBFB,CCDC88B,CCL19,CCL2,CCL21,CCL5,CCR2,CCR7,CD1D,CD2,CD209,CD24,CD244,CD247,CD27,CD274,CD276,CD28,CD300A,CD3D,CD3E,CD4,CD40LG,CD46,CD47,CD5,CD55,CD59,CD6,CD74,CD80,CD83,CD86,CDC42,CEACAM1,CEBPB,CLC,CLEC4G,CLECL1,CLPTM1,CORO1A,CR1,CSK,CTLA4,CTNNB1,CYLD,CYP26B1,DHPS,DLG1,DLG5,DNAJA3,DO…
46	GO Biological Process	GO:0045410	positive regulation of interleukin-6 biosynthetic process	46	1.97e-05	0.254	0.00553	58.5	0.0513	3	83	0.0625	0.0361	1	8	8	.,.,.	.,.,.,.,.,.,.,.,.,.,.,.,.,.,.,.,.,.,.,.,.,.,.,.,.,.,.,.,.,.,.,.,.,.,.,.,.,.,.,.,.,.,.,.,.,.,.,.,.,.,.,.,.,.,.,.,.,.,.,.,.,.,.,.,.,.,.,.,.,.,.,.,.,.,.,.,.,.,.,.,.,.,.	IL1B	EREG,IFNG,IL1B,PTAFR,TIRAP,TLR1,TLR6,TRAF6
47	GO Biological Process	GO:0030213	hyaluronan biosynthetic process	47	2.04e-05	0.263	0.00561	57.8	0.0519	3	84	0.0625	0.0357	1	7	7	.,.,.	.,.,.,.,.,.,.,.,.,.,.,.,.,.,.,.,.,.,.,.,.,.,.,.,.,.,.,.,.,.,.,.,.,.,.,.,.,.,.,.,.,.,.,.,.,.,.,.,.,.,.,.,.,.,.,.,.,.,.,.,.,.,.,.,.,.,.,.,.,.,.,.,.,.,.,.,.,.,.,.,.,.,.,.	IL1B	ABCC5,CEMIP,HAS1,HAS2,HAS3,HYAL1,IL1B
48	GO Biological Process	GO:0022409	positive regulation of cell-cell adhesion	48	2.04e-05	0.264	0.0055	5.09	1.96	10	3178	0.208	0.00315	8	229	240	.,.,.,.,.,.,.,.,.,.	.,.,.,.,.,.,.,.,.,.,.,.,.,.,.,.,.,.,.,.,.,.,.,.,.,.,.,.,.,.,.,.,.,.,.,.,.,.,.,.,.,.,.,.,.,.,.,.,.,.,.,.,.,.,.,.,.,.,.,.,.,.,.,.,.,.,.,.,.,.,.,.,.,.,.,.,.,.,.,.,.,.,.,.,.,.,.,.,.,.,.,.,.,.,.,.,.,.,.,.,.,.,.,.,.,.,.,.,.,.,.,.,.,.,.,.,.,.,.,.,.,.,.,.,.,.,.,.,.,.,.,.,.,.,.,.,.,.,.,.,.,.,.,.,.,.,.,.,.,.,.,.,.,.,.,.,.,.,.,.,.,.,.,.,.,.,.,.,.,.,.,.,.,.,.,.,.,.,.,.,.,.,.,.,.,.,.,.,.,.,.,.,.,.,.,.,.,.,.,.…	CD46,CD74,GLI3,HLA-DPB1,HLA-DQA1,HLA-DRA,ICAM1,IL1B	ADA,ADAM8,AIF1,AKT1,ALOX15,ANK3,ANXA1,AP3B1,AP3D1,BAD,BCL10,BCL6,BMP7,BTLA,CARD11,CAV1,CCDC88B,CCL19,CCL2,CCL21,CCL5,CCR2,CD1D,CD209,CD24,CD244,CD247,CD27,CD274,CD276,CD28,CD3D,CD3E,CD4,CD40LG,CD44,CD46,CD47,CD5,CD55,CD59,CD6,CD74,CD80,CD83,CD86,CDC42,CITED2,CLECL1,CORO1A,CSK,CTLA4,CXCL13,CYLD,DENND6A,DHPS,DMTN,DNAJA3,DOCK8,DPP4,DUSP10,EBI3,EFNB1,EFNB2,ELANE,EPO,ETS1,FADD,FAM49B,FGG,FLOT1,FLOT2,F…
49	GO Biological Process	GO:0070663	regulation of leukocyte proliferation	49	2.12e-05	0.273	0.00558	5.77	1.56	9	2522	0.188	0.00357	7	201	209	.,.,.,.,.,.,.,.,.	.,.,.,.,.,.,.,.,.,.,.,.,.,.,.,.,.,.,.,.,.,.,.,.,.,.,.,.,.,.,.,.,.,.,.,.,.,.,.,.,.,.,.,.,.,.,.,.,.,.,.,.,.,.,.,.,.,.,.,.,.,.,.,.,.,.,.,.,.,.,.,.,.,.,.,.,.,.,.,.,.,.,.,.,.,.,.,.,.,.,.,.,.,.,.,.,.,.,.,.,.,.,.,.,.,.,.,.,.,.,.,.,.,.,.,.,.,.,.,.,.,.,.,.,.,.,.,.,.,.,.,.,.,.,.,.,.,.,.,.,.,.,.,.,.,.,.,.,.,.,.,.,.,.,.,.,.,.,.,.,.,.,.,.,.,.,.,.,.,.,.,.,.,.,.,.,.,.,.,.,.,.,.,.,.,.,.,.,.,.,.,.,.,.,.,.,.,.,.,.…	CD46,CD74,HLA-DPB1,IL1B,IL27,INPP5D,TMEM131L	ADA,AHR,AIF1,ANXA1,ARG1,ARG2,ATAD5,ATM,BCL2,BCL6,BMP4,BST1,BTK,BTN2A2,CARD11,CASP3,CCDC88B,CCL19,CCL5,CCL8,CCR2,CD1D,CD209,CD24,CD244,CD274,CD276,CD28,CD300A,CD320,CD38,CD3E,CD4,CD40,CD40LG,CD46,CD55,CD59,CD6,CD74,CD80,CD81,CD86,CDKN1A,CEBPB,CHRNB2,CLC,CLCF1,CLEC4G,CLECL1,CORO1A,CSF1,CTLA4,CTNNB1,DHPS,DLG1,DLG5,DNAJA3,EBI3,EFNB1,EPO,FADD,FCGR2B,FCRL3,FGF10,FLT3LG,FOXJ1,FOXP3,GAL,GLMN,GNRH1,GPAM,G…
50	GO Biological Process	GO:0051251	positive regulation of lymphocyte activation	50	2.18e-05	0.282	0.00563	5.05	1.98	10	3202	0.208	0.00312	8	249	262	.,.,.,.,.,.,.,.,.,.	.,.,.,.,.,.,.,.,.,.,.,.,.,.,.,.,.,.,.,.,.,.,.,.,.,.,.,.,.,.,.,.,.,.,.,.,.,.,.,.,.,.,.,.,.,.,.,.,.,.,.,.,.,.,.,.,.,.,.,.,.,.,.,.,.,.,.,.,.,.,.,.,.,.,.,.,.,.,.,.,.,.,.,.,.,.,.,.,.,.,.,.,.,.,.,.,.,.,.,.,.,.,.,.,.,.,.,.,.,.,.,.,.,.,.,.,.,.,.,.,.,.,.,.,.,.,.,.,.,.,.,.,.,.,.,.,.,.,.,.,.,.,.,.,.,.,.,.,.,.,.,.,.,.,.,.,.,.,.,.,.,.,.,.,.,.,.,.,.,.,.,.,.,.,.,.,.,.,.,.,.,.,.,.,.,.,.,.,.,.,.,.,.,.,.,.,.,.,.,.…	CD46,CD74,GLI3,HLA-DPB1,HLA-DQA1,HLA-DRA,IL1B,INPP5D	ADA,ADAM8,AIF1,AKT1,ANXA1,AP1G1,AP3B1,AP3D1,ATAD5,ATP11C,AXL,BAD,BCL10,BCL2,BCL6,BST1,BTK,BTLA,CARD11,CAV1,CCDC88B,CCL19,CCL2,CCL21,CCL5,CCR2,CCR7,CD1D,CD209,CD24,CD244,CD247,CD27,CD274,CD276,CD28,CD320,CD38,CD3D,CD3E,CD4,CD40,CD40LG,CD46,CD47,CD5,CD55,CD59,CD6,CD74,CD80,CD81,CD83,CD86,CDC42,CDKN1A,CHRNB2,CLCF1,CLECL1,CORO1A,CSK,CTLA4,CYLD,DHPS,DNAJA3,DOCK8,DPP4,DUSP10,EBI3,EFNB1,EFNB2,ENSG000002…
51	GO Biological Process	GO:1902932	positive regulation of alcohol biosynthetic process	51	2.19e-05	0.283	0.00556	24.7	0.162	4	262	0.0833	0.0153	2	21	21	.,.,.,.	.,.,.,.,.,.,.,.,.,.,.,.,.,.,.,.,.,.,.,.,.,.,.,.,.,.,.,.,.,.,.,.,.,.,.,.,.,.,.,.,.,.,.,.,.,.,.,.,.,.,.,.,.,.,.,.,.,.,.,.,.,.,.,.,.,.,.,.,.,.,.,.,.,.,.,.,.,.,.,.,.,.,.,.,.,.,.,.,.,.,.,.,.,.,.,.,.,.,.,.,.,.,.,.,.,.,.,.,.,.,.,.,.,.,.,.,.,.,.,.,.,.,.,.,.,.,.,.,.,.,.,.,.,.,.,.,.,.,.,.,.,.,.,.,.,.,.,.,.,.,.,.,.,.,.,.,.,.,.,.,.,.,.,.,.,.,.,.,.,.,.,.,.,.,.,.,.,.,.,.,.,.,.,.,.,.,.,.,.,.,.,.,.,.,.,.,.,.,.,.…	IL1B,MAS1	ABCG1,ADCYAP1R1,CD244,FGF1,GPER1,HRH1,IFNG,IL1B,LHCGR,MAS1,NTSR1,P2RY1,POR,POU1F1,PRKAA1,PTAFR,PTH,PTH1R,SNCA,SREBF1,TNF
52	GO Biological Process	GO:0001819	positive regulation of cytokine production	52	2.36e-05	0.305	0.00587	4.49	2.45	11	3964	0.229	0.00277	11	363	386	.,.,.,.,.,.,.,.,.,.,.	.,.,.,.,.,.,.,.,.,.,.,.,.,.,.,.,.,.,.,.,.,.,.,.,.,.,.,.,.,.,.,.,.,.,.,.,.,.,.,.,.,.,.,.,.,.,.,.,.,.,.,.,.,.,.,.,.,.,.,.,.,.,.,.,.,.,.,.,.,.,.,.,.,.,.,.,.,.,.,.,.,.,.,.,.,.,.,.,.,.,.,.,.,.,.,.,.,.,.,.,.,.,.,.,.,.,.,.,.,.,.,.,.,.,.,.,.,.,.,.,.,.,.,.,.,.,.,.,.,.,.,.,.,.,.,.,.,.,.,.,.,.,.,.,.,.,.,.,.,.,.,.,.,.,.,.,.,.,.,.,.,.,.,.,.,.,.,.,.,.,.,.,.,.,.,.,.,.,.,.,.,.,.,.,.,.,.,.,.,.,.,.,.,.,.,.,.,.,.,.…	CCM2L,CD34,CD46,CD74,EGR1,HLA-DPB1,IL1A,IL1B,IL27,PLCG2,TLR2	ABCC8,ABL1,ADAM17,ADAM8,ADCYAP1,ADIPOQ,ADORA2B,ADRA2A,AFAP1L2,AGPAT1,AGPAT2,AGTR2,AIM2,AKIRIN2,ALOX15B,ANXA1,APOA2,ARFGEF2,ARHGEF2,ARNT,ATF2,ATP6AP2,AZU1,B2M,BCL10,BCL3,BRCA1,C1QTNF3,C3,C3AR1,C5,C5AR1,CADM1,CARD11,CARD8,CARD9,CASP1,CASP5,CCBE1,CCDC88B,CCL19,CCL2,CCL20,CCL3,CCM2L,CCR2,CCR7,CD14,CD2,CD226,CD244,CD274,CD276,CD28,CD34,CD36,CD3E,CD4,CD40,CD40LG,CD46,CD58,CD6,CD74,CD80,CD83,CD86,CEBPB,…
53	GO Biological Process	GO:0050870	positive regulation of T cell activation	53	2.5e-05	0.323	0.00609	5.65	1.59	9	2576	0.188	0.00349	7	192	201	.,.,.,.,.,.,.,.,.	.,.,.,.,.,.,.,.,.,.,.,.,.,.,.,.,.,.,.,.,.,.,.,.,.,.,.,.,.,.,.,.,.,.,.,.,.,.,.,.,.,.,.,.,.,.,.,.,.,.,.,.,.,.,.,.,.,.,.,.,.,.,.,.,.,.,.,.,.,.,.,.,.,.,.,.,.,.,.,.,.,.,.,.,.,.,.,.,.,.,.,.,.,.,.,.,.,.,.,.,.,.,.,.,.,.,.,.,.,.,.,.,.,.,.,.,.,.,.,.,.,.,.,.,.,.,.,.,.,.,.,.,.,.,.,.,.,.,.,.,.,.,.,.,.,.,.,.,.,.,.,.,.,.,.,.,.,.,.,.,.,.,.,.,.,.,.,.,.,.,.,.,.,.,.,.,.,.,.,.,.,.,.,.,.,.,.,.,.,.,.,.,.,.,.,.,.,.,.,.…	CD46,CD74,GLI3,HLA-DPB1,HLA-DQA1,HLA-DRA,IL1B	ADA,ADAM8,AIF1,AKT1,ANXA1,AP3B1,AP3D1,BAD,BCL10,BCL6,BTLA,CARD11,CAV1,CCDC88B,CCL19,CCL2,CCL21,CCL5,CCR2,CD1D,CD209,CD24,CD244,CD247,CD27,CD274,CD276,CD28,CD3D,CD3E,CD4,CD40LG,CD46,CD47,CD5,CD55,CD59,CD6,CD74,CD80,CD83,CD86,CDC42,CLECL1,CORO1A,CSK,CTLA4,CYLD,DHPS,DNAJA3,DOCK8,DPP4,DUSP10,EBI3,EFNB1,EFNB2,EPO,FADD,FAM49B,FLOT2,FOXP3,FYN,GATA3,GLI2,GLI3,GPAM,GRB2,HAVCR2,HES1,HHLA2,HLA-DMB,HLA-DPA1,…
54	GO Biological Process	GO:0051249	regulation of lymphocyte activation	54	2.62e-05	0.339	0.00627	4.05	2.97	12	4797	0.25	0.0025	12	378	400	.,.,.,.,.,.,.,.,.,.,.,.	.,.,.,.,.,.,.,.,.,.,.,.,.,.,.,.,.,.,.,.,.,.,.,.,.,.,.,.,.,.,.,.,.,.,.,.,.,.,.,.,.,.,.,.,.,.,.,.,.,.,.,.,.,.,.,.,.,.,.,.,.,.,.,.,.,.,.,.,.,.,.,.,.,.,.,.,.,.,.,.,.,.,.,.,.,.,.,.,.,.,.,.,.,.,.,.,.,.,.,.,.,.,.,.,.,.,.,.,.,.,.,.,.,.,.,.,.,.,.,.,.,.,.,.,.,.,.,.,.,.,.,.,.,.,.,.,.,.,.,.,.,.,.,.,.,.,.,.,.,.,.,.,.,.,.,.,.,.,.,.,.,.,.,.,.,.,.,.,.,.,.,.,.,.,.,.,.,.,.,.,.,.,.,.,.,.,.,.,.,.,.,.,.,.,.,.,.,.,.,.…	CD46,CD74,GLI3,HLA-DOA,HLA-DPB1,HLA-DQA1,HLA-DRA,IL1B,IL27,INHBA,INPP5D,TMEM131L	ABL1,ADA,ADAM8,AHR,AIF1,AKT1,ANXA1,AP1G1,AP3B1,AP3D1,APLF,ARG1,ARG2,ATAD5,ATM,ATP11C,AXL,BAD,BANK1,BCL10,BCL2,BCL6,BMP4,BRAF,BST1,BTK,BTLA,BTN2A2,CAMK4,CARD11,CASP3,CAV1,CBFB,CCDC88B,CCL19,CCL2,CCL21,CCL5,CCR2,CCR7,CD1D,CD2,CD209,CD24,CD244,CD247,CD27,CD274,CD276,CD28,CD300A,CD320,CD38,CD3D,CD3E,CD4,CD40,CD40LG,CD46,CD47,CD5,CD55,CD59,CD6,CD74,CD80,CD81,CD83,CD86,CDC42,CDKN1A,CEACAM1,CEBPB,CHRNB2…
55	GO Biological Process	GO:0060558	regulation of calcidiol 1-monooxygenase activity	55	2.77e-05	0.357	0.0065	52.2	0.0575	3	93	0.0625	0.0323	1	7	7	.,.,.	.,.,.,.,.,.,.,.,.,.,.,.,.,.,.,.,.,.,.,.,.,.,.,.,.,.,.,.,.,.,.,.,.,.,.,.,.,.,.,.,.,.,.,.,.,.,.,.,.,.,.,.,.,.,.,.,.,.,.,.,.,.,.,.,.,.,.,.,.,.,.,.,.,.,.,.,.,.,.,.,.,.,.,.,.,.,.,.,.,.,.,.,.	IL1B	CYP27B1,GFI1,IFNG,IL1B,NFKB1,TNF,VDR
56	GO Biological Process	GO:1902624	positive regulation of neutrophil migration	56	3.09e-05	0.399	0.00712	22.6	0.177	4	286	0.0833	0.014	2	30	32	.,.,.,.	.,.,.,.,.,.,.,.,.,.,.,.,.,.,.,.,.,.,.,.,.,.,.,.,.,.,.,.,.,.,.,.,.,.,.,.,.,.,.,.,.,.,.,.,.,.,.,.,.,.,.,.,.,.,.,.,.,.,.,.,.,.,.,.,.,.,.,.,.,.,.,.,.,.,.,.,.,.,.,.,.,.,.,.,.,.,.,.,.,.,.,.,.,.,.,.,.,.,.,.,.,.,.,.,.,.,.,.,.,.,.,.,.,.,.,.,.,.,.,.,.,.,.,.,.,.,.,.,.,.,.,.,.,.,.,.,.,.,.,.,.,.,.,.,.,.,.,.,.,.,.,.,.,.,.,.,.,.,.,.,.,.,.,.,.,.,.,.,.,.,.,.,.,.,.,.,.,.,.,.,.,.,.,.,.,.,.,.,.,.,.,.,.,.,.,.,.,.,.,.…	CD74,IL1A	ADAM8,C1QBP,C3AR1,C5AR1,CAMK1D,CCL19,CCL21,CCR7,CD74,CXCL1,CXCL2,CXCL3,CXCL5,CXCL6,CXCL8,DAPK2,EDN1,IL1A,IL1R1,IL23A,LBP,MOSPD2,NCKAP1L,PF4,PF4V1,RAC1,RIPOR2,THBS4,TIRAP,XCL1
57	GO Biological Process	GO:0032649	regulation of interferon-gamma production	57	3.27e-05	0.423	0.00742	9.81	0.611	6	989	0.125	0.00607	4	87	90	.,.,.,.,.,.	.,.,.,.,.,.,.,.,.,.,.,.,.,.,.,.,.,.,.,.,.,.,.,.,.,.,.,.,.,.,.,.,.,.,.,.,.,.,.,.,.,.,.,.,.,.,.,.,.,.,.,.,.,.,.,.,.,.,.,.,.,.,.,.,.,.,.,.,.,.,.,.,.,.,.,.,.,.,.,.,.,.,.,.,.,.,.,.,.,.,.,.,.,.,.,.,.,.,.,.,.,.,.,.,.,.,.,.,.,.,.,.,.,.,.,.,.,.,.,.,.,.,.,.,.,.,.,.,.,.,.,.,.,.,.,.,.,.,.,.,.,.,.,.,.,.,.,.,.,.,.,.,.,.,.,.,.,.,.,.,.,.,.,.,.,.,.,.,.,.,.,.,.,.,.,.,.,.,.,.,.,.,.,.,.,.,.,.,.,.,.,.,.,.,.,.,.,.,.,.…	HLA-DPB1,IL1B,IL27,INHBA	ABL1,AXL,BCL3,C1QBP,CCR2,CCR7,CD14,CD2,CD226,CD244,CD274,CD276,CD3E,CD96,CEBPG,EBI3,FADD,FAM49B,FOXP3,FZD5,GAS6,GATA3,HAVCR2,HLA-DPA1,HLA-DPB1,HMGB1,HMHB1,HRAS,HSPD1,IFNAR1,IL10,IL12A,IL12B,IL12RB1,IL12RB2,IL18,IL18R1,IL1B,IL1RL1,IL2,IL20RB,IL21,IL23A,IL27,IL27RA,IL33,IL36RN,INHA,INHBA,IRF8,ISG15,ISL1,KLRK1,LGALS9,LTA,NR1H4,PDCD1LG2,PDE4B,PDE4D,PGLYRP1,PGLYRP2,PGLYRP3,PRNP,PTPN22,PYCARD,RARA,RASG…
58	GO Biological Process	GO:0031622	positive regulation of fever generation	58	3.34e-05	0.431	0.00743	49	0.0612	3	99	0.0625	0.0303	1	7	7	.,.,.	.,.,.,.,.,.,.,.,.,.,.,.,.,.,.,.,.,.,.,.,.,.,.,.,.,.,.,.,.,.,.,.,.,.,.,.,.,.,.,.,.,.,.,.,.,.,.,.,.,.,.,.,.,.,.,.,.,.,.,.,.,.,.,.,.,.,.,.,.,.,.,.,.,.,.,.,.,.,.,.,.,.,.,.,.,.,.,.,.,.,.,.,.,.,.,.,.,.,.	IL1B	CNR1,IL1B,PTGER3,PTGS2,TNF,TNFRSF11A,TNFSF11
59	GO Biological Process	GO:0003069	vasodilation by acetylcholine involved in regulation of systemic arterial blood pressure	59	3.39e-05	0.438	0.00742	231	0.00866	2	14	0.0417	0.143	1	1	1	.,.	.,.,.,.,.,.,.,.,.,.,.,.,.,.	SOD2	SOD2
60	GO Biological Process	GO:0001315	age-dependent response to reactive oxygen species	59	3.39e-05	0.438	0.00742	231	0.00866	2	14	0.0417	0.143	1	1	1	.,.	.,.,.,.,.,.,.,.,.,.,.,.,.,.	SOD2	SOD2
61	GO Biological Process	GO:0042307	positive regulation of protein import into nucleus	61	3.97e-05	0.513	0.00841	9.48	0.633	6	1024	0.125	0.00586	4	94	98	.,.,.,.,.,.	.,.,.,.,.,.,.,.,.,.,.,.,.,.,.,.,.,.,.,.,.,.,.,.,.,.,.,.,.,.,.,.,.,.,.,.,.,.,.,.,.,.,.,.,.,.,.,.,.,.,.,.,.,.,.,.,.,.,.,.,.,.,.,.,.,.,.,.,.,.,.,.,.,.,.,.,.,.,.,.,.,.,.,.,.,.,.,.,.,.,.,.,.,.,.,.,.,.,.,.,.,.,.,.,.,.,.,.,.,.,.,.,.,.,.,.,.,.,.,.,.,.,.,.,.,.,.,.,.,.,.,.,.,.,.,.,.,.,.,.,.,.,.,.,.,.,.,.,.,.,.,.,.,.,.,.,.,.,.,.,.,.,.,.,.,.,.,.,.,.,.,.,.,.,.,.,.,.,.,.,.,.,.,.,.,.,.,.,.,.,.,.,.,.,.,.,.,.,.,.…	C8orf4,GLI3,IL1B,TLR2	APP,BAG3,BAMBI,BMP4,BMP6,BMPR1A,C8orf4,CCL19,CD27,CDH1,CDK1,CHERP,CHP2,CSF3,DAB2,DACT1,DDX58,DMAP1,ECT2,EDA,EDAR,EFCAB7,EGF,EGFR,ERBB4,F2,F2R,FLNA,GLI3,GREM1,HCLS1,HDAC3,HSP90AB1,HYAL2,IFNG,IGF1,IL12B,IL18,IL18R1,IL1B,IL23A,IL6,IPO5,JAK2,JUP,KANK1,LEP,LGALS9,LRRK2,MAPK14,MAVS,MED1,NLRP12,NODAL,NUP93,NUTF2,PARP1,PIK3R1,PIK3R2,PPP3CA,PRKCD,PSEN1,PTGS2,RBCK1,RBPMS,RHOA,SEMA5A,SFRP2,SHH,SMAD3,SMAD4,S…
62	GO Biological Process	GO:1904591	positive regulation of protein import	62	4.06e-05	0.524	0.00845	9.44	0.636	6	1028	0.125	0.00584	4	95	100	.,.,.,.,.,.	.,.,.,.,.,.,.,.,.,.,.,.,.,.,.,.,.,.,.,.,.,.,.,.,.,.,.,.,.,.,.,.,.,.,.,.,.,.,.,.,.,.,.,.,.,.,.,.,.,.,.,.,.,.,.,.,.,.,.,.,.,.,.,.,.,.,.,.,.,.,.,.,.,.,.,.,.,.,.,.,.,.,.,.,.,.,.,.,.,.,.,.,.,.,.,.,.,.,.,.,.,.,.,.,.,.,.,.,.,.,.,.,.,.,.,.,.,.,.,.,.,.,.,.,.,.,.,.,.,.,.,.,.,.,.,.,.,.,.,.,.,.,.,.,.,.,.,.,.,.,.,.,.,.,.,.,.,.,.,.,.,.,.,.,.,.,.,.,.,.,.,.,.,.,.,.,.,.,.,.,.,.,.,.,.,.,.,.,.,.,.,.,.,.,.,.,.,.,.,.…	C8orf4,GLI3,IL1B,TLR2	APP,BAG3,BAMBI,BMP4,BMP6,BMPR1A,C8orf4,CCL19,CD27,CDH1,CDK1,CHERP,CHP2,CSF3,DAB2,DACT1,DDX58,DMAP1,ECT2,EDA,EDAR,EFCAB7,EGF,EGFR,ERBB4,F2,F2R,FLNA,GLI3,GREM1,HCLS1,HDAC3,HSP90AB1,HYAL2,IFNG,IGF1,IL12B,IL18,IL18R1,IL1B,IL23A,IL6,IPO5,JAK2,JUP,KANK1,LEP,LGALS9,LRRK2,MAPK14,MAVS,MED1,NLRP12,NODAL,NUP93,NUTF2,PARP1,PDCD5,PIK3R1,PIK3R2,PPP3CA,PRKCD,PSEN1,PTGS2,RBCK1,RBPMS,RHOA,SEMA5A,SFRP2,SHH,SMAD3,S…
63	GO Biological Process	GO:1902622	regulation of neutrophil migration	63	4.28e-05	0.552	0.00877	20.8	0.192	4	311	0.0833	0.0129	2	34	37	.,.,.,.	.,.,.,.,.,.,.,.,.,.,.,.,.,.,.,.,.,.,.,.,.,.,.,.,.,.,.,.,.,.,.,.,.,.,.,.,.,.,.,.,.,.,.,.,.,.,.,.,.,.,.,.,.,.,.,.,.,.,.,.,.,.,.,.,.,.,.,.,.,.,.,.,.,.,.,.,.,.,.,.,.,.,.,.,.,.,.,.,.,.,.,.,.,.,.,.,.,.,.,.,.,.,.,.,.,.,.,.,.,.,.,.,.,.,.,.,.,.,.,.,.,.,.,.,.,.,.,.,.,.,.,.,.,.,.,.,.,.,.,.,.,.,.,.,.,.,.,.,.,.,.,.,.,.,.,.,.,.,.,.,.,.,.,.,.,.,.,.,.,.,.,.,.,.,.,.,.,.,.,.,.,.,.,.,.,.,.,.,.,.,.,.,.,.,.,.,.,.,.,.…	CD74,IL1A	ADAM8,BST1,C1QBP,C3AR1,C5AR1,C5AR2,CAMK1D,CCL19,CCL21,CCR7,CD74,CXCL1,CXCL2,CXCL3,CXCL5,CXCL6,CXCL8,DAPK2,EDN1,IL1A,IL1R1,IL23A,LBP,MOSPD2,MPP1,NCKAP1L,PF4,PF4V1,RAC1,RIPOR2,SLIT2,THBS4,TIRAP,XCL1
64	GO Biological Process	GO:0050691	regulation of defense response to virus by host	64	4.49e-05	0.58	0.00907	20.5	0.195	4	315	0.0833	0.0127	2	33	37	.,.,.,.	.,.,.,.,.,.,.,.,.,.,.,.,.,.,.,.,.,.,.,.,.,.,.,.,.,.,.,.,.,.,.,.,.,.,.,.,.,.,.,.,.,.,.,.,.,.,.,.,.,.,.,.,.,.,.,.,.,.,.,.,.,.,.,.,.,.,.,.,.,.,.,.,.,.,.,.,.,.,.,.,.,.,.,.,.,.,.,.,.,.,.,.,.,.,.,.,.,.,.,.,.,.,.,.,.,.,.,.,.,.,.,.,.,.,.,.,.,.,.,.,.,.,.,.,.,.,.,.,.,.,.,.,.,.,.,.,.,.,.,.,.,.,.,.,.,.,.,.,.,.,.,.,.,.,.,.,.,.,.,.,.,.,.,.,.,.,.,.,.,.,.,.,.,.,.,.,.,.,.,.,.,.,.,.,.,.,.,.,.,.,.,.,.,.,.,.,.,.,.,.…	IL1B,IL27	AIM2,DDX58,DHX9,DTX3L,EIF2AK4,IFIT1,IFNG,IFNLR1,IL12B,IL12RB1,IL15,IL1B,IL23A,IL27,IL4,MAVS,MB21D1,MICB,MMP12,MUL1,PARP9,PQBP1,RNF216,SELENOK,SIN3A,STAT1,TARBP2,TMEM173,TNFAIP3,TRAF3IP2,TRIM44,TRIM6,ZC3H12A
65	GO Biological Process	GO:0001816	cytokine production	65	4.51e-05	0.583	0.00896	7.3	0.959	7	1551	0.146	0.00451	5	128	131	.,.,.,.,.,.,.	.,.,.,.,.,.,.,.,.,.,.,.,.,.,.,.,.,.,.,.,.,.,.,.,.,.,.,.,.,.,.,.,.,.,.,.,.,.,.,.,.,.,.,.,.,.,.,.,.,.,.,.,.,.,.,.,.,.,.,.,.,.,.,.,.,.,.,.,.,.,.,.,.,.,.,.,.,.,.,.,.,.,.,.,.,.,.,.,.,.,.,.,.,.,.,.,.,.,.,.,.,.,.,.,.,.,.,.,.,.,.,.,.,.,.,.,.,.,.,.,.,.,.,.,.,.,.,.,.,.,.,.,.,.,.,.,.,.,.,.,.,.,.,.,.,.,.,.,.,.,.,.,.,.,.,.,.,.,.,.,.,.,.,.,.,.,.,.,.,.,.,.,.,.,.,.,.,.,.,.,.,.,.,.,.,.,.,.,.,.,.,.,.,.,.,.,.,.,.,.…	CCM2L,CD46,IL18RAP,IL1B,TLR2	ABCA1,ADAMTS3,ADGRG1,AIM2,APP,ASH1L,AVPR2,AZI2,BATF,BCL10,BTN3A1,BTN3A2,CARD11,CASP1,CCL19,CCM2L,CCR7,CD226,CD28,CD36,CD4,CD46,CD55,CD96,CEBPE,CHGA,CHI3L1,CLECL1,CMA1,DBH,DENND1B,DLG1,EOMES,F2RL1,FABP4,FGFR1,FOXP1,FOXP3,GAS6,GATA3,GBP5,GPAM,HEG1,HIF1A,HMGB1,HSPD1,IDO1,IFNAR1,IL12A,IL12B,IL12RB2,IL17F,IL18,IL18RAP,IL19,IL1B,IL1RAP,IL31RA,IL4,INAVA,IRAK4,IRF3,IRF7,ITGAV,ITGB6,ITK,KDELR1,KIT,KLRF2,L…
66	GO Biological Process	GO:0045428	regulation of nitric oxide biosynthetic process	66	4.51e-05	0.583	0.00883	12.8	0.391	5	632	0.104	0.00791	3	52	54	.,.,.,.,.	.,.,.,.,.,.,.,.,.,.,.,.,.,.,.,.,.,.,.,.,.,.,.,.,.,.,.,.,.,.,.,.,.,.,.,.,.,.,.,.,.,.,.,.,.,.,.,.,.,.,.,.,.,.,.,.,.,.,.,.,.,.,.,.,.,.,.,.,.,.,.,.,.,.,.,.,.,.,.,.,.,.,.,.,.,.,.,.,.,.,.,.,.,.,.,.,.,.,.,.,.,.,.,.,.,.,.,.,.,.,.,.,.,.,.,.,.,.,.,.,.,.,.,.,.,.,.,.,.,.,.,.,.,.,.,.,.,.,.,.,.,.,.,.,.,.,.,.,.,.,.,.,.,.,.,.,.,.,.,.,.,.,.,.,.,.,.,.,.,.,.,.,.,.,.,.,.,.,.,.,.,.,.,.,.,.,.,.,.,.,.,.,.,.,.,.,.,.,.,.…	CD34,ICAM1,IL1B	ACP5,AGTR2,AGXT2,AIF1,AKT1,ASS1,ATP2B4,CAV1,CD34,CD36,CLU,DDAH1,DDAH2,DNM2,EDN1,EGFR,GLA,HBB,HSP90AA1,HSP90AB1,ICAM1,IFNG,IL10,IL1B,IL4,IL6,INS,INSR,ITGB2,JAK2,KHSRP,KLF2,KLF4,KLRK1,MTOR,NOS1AP,P2RX4,PKD2,PTGIS,PTGS2,PTK2B,PTX3,RGN,SMAD3,TICAM1,TLR4,TLR5,TLR6,TNF,TRPV1,WDR35,ZC3H12A
67	GO Biological Process	GO:0033127	regulation of histone phosphorylation	67	4.69e-05	0.606	0.00905	43.7	0.0686	3	111	0.0625	0.027	1	13	13	.,.,.	.,.,.,.,.,.,.,.,.,.,.,.,.,.,.,.,.,.,.,.,.,.,.,.,.,.,.,.,.,.,.,.,.,.,.,.,.,.,.,.,.,.,.,.,.,.,.,.,.,.,.,.,.,.,.,.,.,.,.,.,.,.,.,.,.,.,.,.,.,.,.,.,.,.,.,.,.,.,.,.,.,.,.,.,.,.,.,.,.,.,.,.,.,.,.,.,.,.,.,.,.,.,.,.,.,.,.,.,.,.,.	IL1B	AKAP8,AKAP8L,ATM,CCNB1,CDK9,FMR1,H2AFY,IL1B,MAPK3,RPS6KA4,RPS6KA5,TWIST1,UBE2B
68	GO Biological Process	GO:0071637	regulation of monocyte chemotactic protein-1 production	67	4.69e-05	0.606	0.00905	43.7	0.0686	3	111	0.0625	0.027	2	14	15	.,.,.	.,.,.,.,.,.,.,.,.,.,.,.,.,.,.,.,.,.,.,.,.,.,.,.,.,.,.,.,.,.,.,.,.,.,.,.,.,.,.,.,.,.,.,.,.,.,.,.,.,.,.,.,.,.,.,.,.,.,.,.,.,.,.,.,.,.,.,.,.,.,.,.,.,.,.,.,.,.,.,.,.,.,.,.,.,.,.,.,.,.,.,.,.,.,.,.,.,.,.,.,.,.,.,.,.,.,.,.,.,.,.	IL1A,IL1B	ADIPOQ,APOD,C1QTNF3,ERBIN,GSTP1,IL1A,IL1B,LGALS9,MCOLN2,NR1H4,SELENOK,SOCS5,TRPV4,TWIST1
69	GO Biological Process	GO:1903140	regulation of establishment of endothelial barrier	69	4.82e-05	0.623	0.00902	43.3	0.0692	3	112	0.0625	0.0268	1	11	12	.,.,.	.,.,.,.,.,.,.,.,.,.,.,.,.,.,.,.,.,.,.,.,.,.,.,.,.,.,.,.,.,.,.,.,.,.,.,.,.,.,.,.,.,.,.,.,.,.,.,.,.,.,.,.,.,.,.,.,.,.,.,.,.,.,.,.,.,.,.,.,.,.,.,.,.,.,.,.,.,.,.,.,.,.,.,.,.,.,.,.,.,.,.,.,.,.,.,.,.,.,.,.,.,.,.,.,.,.,.,.,.,.,.,.	IL1B	ADD1,CDH5,IKBKB,IL1B,PROC,ROCK1,ROCK2,S1PR2,S1PR3,TNF,TNFRSF1A
70	GO Biological Process	GO:0002691	regulation of cellular extravasation	70	4.83e-05	0.624	0.00892	20.2	0.198	4	321	0.0833	0.0125	2	23	24	.,.,.,.	.,.,.,.,.,.,.,.,.,.,.,.,.,.,.,.,.,.,.,.,.,.,.,.,.,.,.,.,.,.,.,.,.,.,.,.,.,.,.,.,.,.,.,.,.,.,.,.,.,.,.,.,.,.,.,.,.,.,.,.,.,.,.,.,.,.,.,.,.,.,.,.,.,.,.,.,.,.,.,.,.,.,.,.,.,.,.,.,.,.,.,.,.,.,.,.,.,.,.,.,.,.,.,.,.,.,.,.,.,.,.,.,.,.,.,.,.,.,.,.,.,.,.,.,.,.,.,.,.,.,.,.,.,.,.,.,.,.,.,.,.,.,.,.,.,.,.,.,.,.,.,.,.,.,.,.,.,.,.,.,.,.,.,.,.,.,.,.,.,.,.,.,.,.,.,.,.,.,.,.,.,.,.,.,.,.,.,.,.,.,.,.,.,.,.,.,.,.,.,.…	ICAM1,IL1A	ABR,ADAM8,BST1,CCL2,CCL21,CCL25,CCL28,CCR2,CXCL12,ELANE,FADD,ICAM1,IL1A,IL1R1,ITGA4,PDGFD,PLCB1,PLVAP,PTAFR,PTGER4,RIPK3,RIPOR2,THY1
71	GO Biological Process	GO:0060548	negative regulation of cell death	71	4.89e-05	0.632	0.0089	2.93	5.47	16	8841	0.333	0.00181	14	863	924	.,.,.,.,.,.,.,.,.,.,.,.,.,.,.,.	.,.,.,.,.,.,.,.,.,.,.,.,.,.,.,.,.,.,.,.,.,.,.,.,.,.,.,.,.,.,.,.,.,.,.,.,.,.,.,.,.,.,.,.,.,.,.,.,.,.,.,.,.,.,.,.,.,.,.,.,.,.,.,.,.,.,.,.,.,.,.,.,.,.,.,.,.,.,.,.,.,.,.,.,.,.,.,.,.,.,.,.,.,.,.,.,.,.,.,.,.,.,.,.,.,.,.,.,.,.,.,.,.,.,.,.,.,.,.,.,.,.,.,.,.,.,.,.,.,.,.,.,.,.,.,.,.,.,.,.,.,.,.,.,.,.,.,.,.,.,.,.,.,.,.,.,.,.,.,.,.,.,.,.,.,.,.,.,.,.,.,.,.,.,.,.,.,.,.,.,.,.,.,.,.,.,.,.,.,.,.,.,.,.,.,.,.,.,.,.…	C8orf4,CD34,CD74,CRYAA,GLI3,HCK,ICAM1,IL1A,IL1B,LGMN,NR4A2,PLAUR,PLCG2,SOD2	AAMDC,AARS,AATF,ABCB4,ABL1,ACAA2,ACKR3,ACVR1,ADA,ADAM8,ADAMTS20,ADAR,ADCYAP1,ADCYAP1R1,ADNP,ADNP2,ADORA1,AGO4,AGR2,AGR3,AHI1,AIF1,AIPL1,AKR1B1,AKT1,AKT2,ALB,ALKBH1,ALOX12,AMBRA1,AMIGO2,ANGPT1,ANGPT4,ANGPTL4,ANKLE2,ANXA1,ANXA4,ANXA5,APBB2,API5,APIP,APOE,APOH,AQP1,AR,ARAF,AREL1,ARF4,ARG2,ARHGAP10,ARHGDIA,ARHGEF2,ARL6IP1,ARNT2,ARRB1,ARRB2,ASCL1,ASIC2,ASNS,ATAD3A,ATF5,ATG5,ATG7,ATOH1,ATP13A2,AURKA,AU…
72	GO Biological Process	GO:0002696	positive regulation of leukocyte activation	72	4.97e-05	0.642	0.00892	4.58	2.18	10	3529	0.208	0.00283	8	279	294	.,.,.,.,.,.,.,.,.,.	.,.,.,.,.,.,.,.,.,.,.,.,.,.,.,.,.,.,.,.,.,.,.,.,.,.,.,.,.,.,.,.,.,.,.,.,.,.,.,.,.,.,.,.,.,.,.,.,.,.,.,.,.,.,.,.,.,.,.,.,.,.,.,.,.,.,.,.,.,.,.,.,.,.,.,.,.,.,.,.,.,.,.,.,.,.,.,.,.,.,.,.,.,.,.,.,.,.,.,.,.,.,.,.,.,.,.,.,.,.,.,.,.,.,.,.,.,.,.,.,.,.,.,.,.,.,.,.,.,.,.,.,.,.,.,.,.,.,.,.,.,.,.,.,.,.,.,.,.,.,.,.,.,.,.,.,.,.,.,.,.,.,.,.,.,.,.,.,.,.,.,.,.,.,.,.,.,.,.,.,.,.,.,.,.,.,.,.,.,.,.,.,.,.,.,.,.,.,.,.…	CD46,CD74,GLI3,HLA-DPB1,HLA-DQA1,HLA-DRA,IL1B,INPP5D	ADA,ADAM8,ADORA2B,AIF1,AKT1,ANXA1,AP1G1,AP3B1,AP3D1,APP,ATAD5,ATP11C,AXL,BAD,BCL10,BCL2,BCL6,BST1,BTK,BTLA,CARD11,CAV1,CCDC88B,CCL19,CCL2,CCL21,CCL5,CCR2,CCR7,CD1D,CD2,CD209,CD226,CD24,CD244,CD247,CD27,CD274,CD276,CD28,CD320,CD38,CD3D,CD3E,CD4,CD40,CD40LG,CD46,CD47,CD5,CD55,CD59,CD6,CD74,CD80,CD81,CD83,CD86,CDC42,CDKN1A,CHRNB2,CLCF1,CLECL1,CORO1A,CSK,CTLA4,CYLD,DHPS,DNAJA3,DOCK8,DPP4,DUSP10,EBI3,…
73	GO Biological Process	GO:0031620	regulation of fever generation	73	5.22e-05	0.674	0.00923	42.2	0.0711	3	115	0.0625	0.0261	1	8	8	.,.,.	.,.,.,.,.,.,.,.,.,.,.,.,.,.,.,.,.,.,.,.,.,.,.,.,.,.,.,.,.,.,.,.,.,.,.,.,.,.,.,.,.,.,.,.,.,.,.,.,.,.,.,.,.,.,.,.,.,.,.,.,.,.,.,.,.,.,.,.,.,.,.,.,.,.,.,.,.,.,.,.,.,.,.,.,.,.,.,.,.,.,.,.,.,.,.,.,.,.,.,.,.,.,.,.,.,.,.,.,.,.,.,.,.,.,.	IL1B	CNR1,EDNRB,IL1B,PTGER3,PTGS2,TNF,TNFRSF11A,TNFSF11
74	GO Biological Process	GO:0042108	positive regulation of cytokine biosynthetic process	74	5.3e-05	0.685	0.00925	12.4	0.404	5	654	0.104	0.00765	4	58	60	.,.,.,.,.	.,.,.,.,.,.,.,.,.,.,.,.,.,.,.,.,.,.,.,.,.,.,.,.,.,.,.,.,.,.,.,.,.,.,.,.,.,.,.,.,.,.,.,.,.,.,.,.,.,.,.,.,.,.,.,.,.,.,.,.,.,.,.,.,.,.,.,.,.,.,.,.,.,.,.,.,.,.,.,.,.,.,.,.,.,.,.,.,.,.,.,.,.,.,.,.,.,.,.,.,.,.,.,.,.,.,.,.,.,.,.,.,.,.,.,.,.,.,.,.,.,.,.,.,.,.,.,.,.,.,.,.,.,.,.,.,.,.,.,.,.,.,.,.,.,.,.,.,.,.,.,.,.,.,.,.,.,.,.,.,.,.,.,.,.,.,.,.,.,.,.,.,.,.,.,.,.,.,.,.,.,.,.,.,.,.,.,.,.,.,.,.,.,.,.,.,.,.,.,.…	EGR1,IL1A,IL1B,IL27	APOA2,AZU1,BCL10,BCL3,CARD11,CCL20,CCR2,CD276,CD28,CD3E,CD4,CD80,CD86,CEBPG,CYBB,EBI3,EGR1,ELANE,EREG,FCER1A,GLMN,HSPB1,IFNG,IL12B,IL1A,IL1B,IL21,IL27,IL4,IL9,IRF1,IRF4,LBP,LTB,MAPKAPK2,PRG3,PRKCQ,PTAFR,RELA,SPN,STAT5B,SYK,TBK1,THBS1,TICAM1,TIRAP,TLR1,TLR3,TLR4,TLR6,TLR7,TLR8,TLR9,TNF,TNFRSF8,TRAF6,WNT5A,ZFPM1
75	GO Biological Process	GO:0050867	positive regulation of cell activation	75	5.96e-05	0.769	0.0103	4.49	2.23	10	3606	0.208	0.00277	8	289	304	.,.,.,.,.,.,.,.,.,.	.,.,.,.,.,.,.,.,.,.,.,.,.,.,.,.,.,.,.,.,.,.,.,.,.,.,.,.,.,.,.,.,.,.,.,.,.,.,.,.,.,.,.,.,.,.,.,.,.,.,.,.,.,.,.,.,.,.,.,.,.,.,.,.,.,.,.,.,.,.,.,.,.,.,.,.,.,.,.,.,.,.,.,.,.,.,.,.,.,.,.,.,.,.,.,.,.,.,.,.,.,.,.,.,.,.,.,.,.,.,.,.,.,.,.,.,.,.,.,.,.,.,.,.,.,.,.,.,.,.,.,.,.,.,.,.,.,.,.,.,.,.,.,.,.,.,.,.,.,.,.,.,.,.,.,.,.,.,.,.,.,.,.,.,.,.,.,.,.,.,.,.,.,.,.,.,.,.,.,.,.,.,.,.,.,.,.,.,.,.,.,.,.,.,.,.,.,.,.,.…	CD46,CD74,GLI3,HLA-DPB1,HLA-DQA1,HLA-DRA,IL1B,INPP5D	ADA,ADAM8,ADORA2B,AIF1,AKT1,ANXA1,AP1G1,AP3B1,AP3D1,APP,ATAD5,ATP11C,AXL,BAD,BCL10,BCL2,BCL6,BST1,BTK,BTLA,CAPN3,CARD11,CAV1,CCDC88B,CCL19,CCL2,CCL21,CCL5,CCR2,CCR7,CD1D,CD2,CD209,CD226,CD24,CD244,CD247,CD27,CD274,CD276,CD28,CD320,CD38,CD3D,CD3E,CD4,CD40,CD40LG,CD46,CD47,CD5,CD55,CD59,CD6,CD74,CD80,CD81,CD83,CD86,CDC42,CDKN1A,CHRNB2,CLCF1,CLECL1,CORO1A,CSK,CTGF,CTLA4,CYLD,DHPS,DMTN,DNAJA3,DOCK8,D…
76	GO Biological Process	GO:0031652	positive regulation of heat generation	76	6.22e-05	0.803	0.0106	39.8	0.0754	3	122	0.0625	0.0246	1	10	10	.,.,.	.,.,.,.,.,.,.,.,.,.,.,.,.,.,.,.,.,.,.,.,.,.,.,.,.,.,.,.,.,.,.,.,.,.,.,.,.,.,.,.,.,.,.,.,.,.,.,.,.,.,.,.,.,.,.,.,.,.,.,.,.,.,.,.,.,.,.,.,.,.,.,.,.,.,.,.,.,.,.,.,.,.,.,.,.,.,.,.,.,.,.,.,.,.,.,.,.,.,.,.,.,.,.,.,.,.,.,.,.,.,.,.,.,.,.,.,.,.,.,.,.,.	IL1B	ABAT,APLN,CNR1,IL1B,PTGER3,PTGS2,SLC27A1,TNF,TNFRSF11A,TNFSF11
77	GO Biological Process	GO:0060556	regulation of vitamin D biosynthetic process	77	6.37e-05	0.823	0.0107	39.5	0.076	3	123	0.0625	0.0244	1	9	9	.,.,.	.,.,.,.,.,.,.,.,.,.,.,.,.,.,.,.,.,.,.,.,.,.,.,.,.,.,.,.,.,.,.,.,.,.,.,.,.,.,.,.,.,.,.,.,.,.,.,.,.,.,.,.,.,.,.,.,.,.,.,.,.,.,.,.,.,.,.,.,.,.,.,.,.,.,.,.,.,.,.,.,.,.,.,.,.,.,.,.,.,.,.,.,.,.,.,.,.,.,.,.,.,.,.,.,.,.,.,.,.,.,.,.,.,.,.,.,.,.,.,.,.,.,.	IL1B	CYP27B1,GFI1,IFNG,IL1B,NFKB1,SNAI1,SNAI2,TNF,VDR
78	GO Biological Process	GO:0010623	programmed cell death involved in cell development	77	6.37e-05	0.823	0.0107	39.5	0.076	3	123	0.0625	0.0244	2	10	11	.,.,.	.,.,.,.,.,.,.,.,.,.,.,.,.,.,.,.,.,.,.,.,.,.,.,.,.,.,.,.,.,.,.,.,.,.,.,.,.,.,.,.,.,.,.,.,.,.,.,.,.,.,.,.,.,.,.,.,.,.,.,.,.,.,.,.,.,.,.,.,.,.,.,.,.,.,.,.,.,.,.,.,.,.,.,.,.,.,.,.,.,.,.,.,.,.,.,.,.,.,.,.,.,.,.,.,.,.,.,.,.,.,.,.,.,.,.,.,.,.,.,.,.,.,.	IL1A,IL1B	BAX,CASP2,CASP5,DNASE1L3,FASLG,IL1A,IL1B,KIT,KITLG,PRKDC
79	GO Biological Process	GO:0032757	positive regulation of interleukin-8 production	79	6.39e-05	0.825	0.0104	18.8	0.213	4	345	0.0833	0.0116	2	45	45	.,.,.,.	.,.,.,.,.,.,.,.,.,.,.,.,.,.,.,.,.,.,.,.,.,.,.,.,.,.,.,.,.,.,.,.,.,.,.,.,.,.,.,.,.,.,.,.,.,.,.,.,.,.,.,.,.,.,.,.,.,.,.,.,.,.,.,.,.,.,.,.,.,.,.,.,.,.,.,.,.,.,.,.,.,.,.,.,.,.,.,.,.,.,.,.,.,.,.,.,.,.,.,.,.,.,.,.,.,.,.,.,.,.,.,.,.,.,.,.,.,.,.,.,.,.,.,.,.,.,.,.,.,.,.,.,.,.,.,.,.,.,.,.,.,.,.,.,.,.,.,.,.,.,.,.,.,.,.,.,.,.,.,.,.,.,.,.,.,.,.,.,.,.,.,.,.,.,.,.,.,.,.,.,.,.,.,.,.,.,.,.,.,.,.,.,.,.,.,.,.,.,.,.…	IL1B,TLR2	ADIPOQ,AFAP1L2,APOA2,BCL10,CD14,CD2,CD244,CD58,DDIT3,DDX58,ELANE,F2R,F2RL1,FADD,FCN1,FFAR2,GDF2,HSPA1A,HSPA1B,HYAL2,IL17D,IL1B,LBP,LGALS9,MAVS,NLRP10,NOD2,PARK7,PRG3,PRKD2,PYCARD,RIPK1,SERPINE1,TIRAP,TLR1,TLR2,TLR3,TLR4,TLR5,TLR7,TLR8,TLR9,TNF,WNT5A,ZNF580
80	GO Biological Process	GO:0019886	antigen processing and presentation of exogenous peptide antigen via MHC class II	80	6.82e-05	0.881	0.011	11.7	0.427	5	690	0.104	0.00725	6	94	95	.,.,.,.,.	.,.,.,.,.,.,.,.,.,.,.,.,.,.,.,.,.,.,.,.,.,.,.,.,.,.,.,.,.,.,.,.,.,.,.,.,.,.,.,.,.,.,.,.,.,.,.,.,.,.,.,.,.,.,.,.,.,.,.,.,.,.,.,.,.,.,.,.,.,.,.,.,.,.,.,.,.,.,.,.,.,.,.,.,.,.,.,.,.,.,.,.,.,.,.,.,.,.,.,.,.,.,.,.,.,.,.,.,.,.,.,.,.,.,.,.,.,.,.,.,.,.,.,.,.,.,.,.,.,.,.,.,.,.,.,.,.,.,.,.,.,.,.,.,.,.,.,.,.,.,.,.,.,.,.,.,.,.,.,.,.,.,.,.,.,.,.,.,.,.,.,.,.,.,.,.,.,.,.,.,.,.,.,.,.,.,.,.,.,.,.,.,.,.,.,.,.,.,.,.…	CD74,HLA-DOA,HLA-DPB1,HLA-DQA1,HLA-DRA,LGMN	ACTR10,ACTR1A,ACTR1B,AP1G1,AP1M1,AP1M2,AP1S1,AP1S2,AP1S3,AP2A1,AP2A2,AP2B1,AP2M1,AP2S1,ARF1,CANX,CAPZA1,CAPZA2,CAPZA3,CAPZB,CD74,CENPE,CLTA,CLTC,CTSD,CTSE,CTSF,CTSL,CTSS,CTSV,DCTN1,DCTN2,DCTN3,DCTN4,DCTN5,DCTN6,DNM2,DYNC1H1,DYNC1I1,DYNC1I2,DYNC1LI1,DYNC1LI2,DYNLL1,DYNLL2,FCER1G,FCGR2B,HLA-DMA,HLA-DMB,HLA-DOA,HLA-DOB,HLA-DPA1,HLA-DPB1,HLA-DQA1,HLA-DQA2,HLA-DQB2,HLA-DRA,HLA-DRB1,HLA-DRB5,IFI30,KIF1…
81	GO Biological Process	GO:0043069	negative regulation of programmed cell death	81	7.05e-05	0.91	0.0112	3	5.01	15	8099	0.313	0.00185	13	790	846	.,.,.,.,.,.,.,.,.,.,.,.,.,.,.	.,.,.,.,.,.,.,.,.,.,.,.,.,.,.,.,.,.,.,.,.,.,.,.,.,.,.,.,.,.,.,.,.,.,.,.,.,.,.,.,.,.,.,.,.,.,.,.,.,.,.,.,.,.,.,.,.,.,.,.,.,.,.,.,.,.,.,.,.,.,.,.,.,.,.,.,.,.,.,.,.,.,.,.,.,.,.,.,.,.,.,.,.,.,.,.,.,.,.,.,.,.,.,.,.,.,.,.,.,.,.,.,.,.,.,.,.,.,.,.,.,.,.,.,.,.,.,.,.,.,.,.,.,.,.,.,.,.,.,.,.,.,.,.,.,.,.,.,.,.,.,.,.,.,.,.,.,.,.,.,.,.,.,.,.,.,.,.,.,.,.,.,.,.,.,.,.,.,.,.,.,.,.,.,.,.,.,.,.,.,.,.,.,.,.,.,.,.,.,.…	C8orf4,CD74,CRYAA,GLI3,HCK,ICAM1,IL1A,IL1B,LGMN,NR4A2,PLAUR,PLCG2,SOD2	AAMDC,AARS,AATF,ABL1,ACAA2,ACKR3,ACVR1,ADA,ADAM8,ADAMTS20,ADAR,ADCYAP1,ADNP,ADORA1,AGO4,AHI1,AIF1,AIPL1,AKR1B1,AKT1,AKT2,ALB,ALKBH1,ALOX12,AMBRA1,AMIGO2,ANGPT1,ANGPT4,ANGPTL4,ANKLE2,ANXA1,ANXA4,ANXA5,APBB2,API5,APIP,APOE,APOH,AQP1,AR,ARAF,AREL1,ARF4,ARG2,ARHGAP10,ARHGDIA,ARHGEF2,ARL6IP1,ARNT2,ARRB1,ARRB2,ASCL1,ASIC2,ASNS,ATAD3A,ATF5,ATG5,ATOH1,AURKA,AURKB,AVEN,AVP,AXL,AZU1,BABAM2,BAD,BAG1,BAG3,BA…
82	GO Biological Process	GO:0034097	response to cytokine	82	7.3e-05	0.943	0.0115	2.99	5.02	15	8124	0.313	0.00185	13	851	900	.,.,.,.,.,.,.,.,.,.,.,.,.,.,.	.,.,.,.,.,.,.,.,.,.,.,.,.,.,.,.,.,.,.,.,.,.,.,.,.,.,.,.,.,.,.,.,.,.,.,.,.,.,.,.,.,.,.,.,.,.,.,.,.,.,.,.,.,.,.,.,.,.,.,.,.,.,.,.,.,.,.,.,.,.,.,.,.,.,.,.,.,.,.,.,.,.,.,.,.,.,.,.,.,.,.,.,.,.,.,.,.,.,.,.,.,.,.,.,.,.,.,.,.,.,.,.,.,.,.,.,.,.,.,.,.,.,.,.,.,.,.,.,.,.,.,.,.,.,.,.,.,.,.,.,.,.,.,.,.,.,.,.,.,.,.,.,.,.,.,.,.,.,.,.,.,.,.,.,.,.,.,.,.,.,.,.,.,.,.,.,.,.,.,.,.,.,.,.,.,.,.,.,.,.,.,.,.,.,.,.,.,.,.,.…	CCL4,CD74,EGR1,HCK,HLA-DPB1,HLA-DQA1,HLA-DRA,ICAM1,IL18RAP,IL1A,IL1B,IL27,SOD2	AANAT,ABCC2,ABCD4,ABCG4,ACKR1,ACKR2,ACKR3,ACKR4,ACOD1,ACP5,ACSL1,ACSL4,ADAM10,ADAM17,ADAM23,ADAM9,ADAMTS12,ADAMTS13,ADAMTS7,ADAR,ADIPOQ,ADIPOR1,ADIPOR2,AES,AFF3,AIF1,AIM2,AIP,AKAP6,AKT1,ALAD,ALDH1A2,ALOX15,ANKRD1,ANXA1,ANXA2,APOB,AQP4,ARF1,ARG1,ARHGEF2,ARID5B,ASPN,AVPR2,AXL,B2M,B3GNT2,BAD,BAG4,BBS2,BBS4,BCAT2,BCL2,BCL2L1,BCLAF1,BGN,BIRC2,BIRC3,BRCA1,BRWD1,BSPRY,BST2,BTK,C19orf66,CA1,CACTIN,CACYBP…
83	GO Biological Process	GO:0032308	positive regulation of prostaglandin secretion	83	7.68e-05	0.992	0.012	37	0.081	3	131	0.0625	0.0229	1	10	11	.,.,.	.,.,.,.,.,.,.,.,.,.,.,.,.,.,.,.,.,.,.,.,.,.,.,.,.,.,.,.,.,.,.,.,.,.,.,.,.,.,.,.,.,.,.,.,.,.,.,.,.,.,.,.,.,.,.,.,.,.,.,.,.,.,.,.,.,.,.,.,.,.,.,.,.,.,.,.,.,.,.,.,.,.,.,.,.,.,.,.,.,.,.,.,.,.,.,.,.,.,.,.,.,.,.,.,.,.,.,.,.,.,.,.,.,.,.,.,.,.,.,.,.,.,.,.,.,.,.,.,.,.,.	IL1B	EDN1,IL1B,MAP2K6,OXT,P2RX4,P2RX7,PLA2G10,PLAA,TNFRSF11A,TNFSF11
84	GO Biological Process	GO:0071346	cellular response to interferon-gamma	84	7.74e-05	1	0.0119	8.4	0.715	6	1156	0.125	0.00519	6	114	119	.,.,.,.,.,.	.,.,.,.,.,.,.,.,.,.,.,.,.,.,.,.,.,.,.,.,.,.,.,.,.,.,.,.,.,.,.,.,.,.,.,.,.,.,.,.,.,.,.,.,.,.,.,.,.,.,.,.,.,.,.,.,.,.,.,.,.,.,.,.,.,.,.,.,.,.,.,.,.,.,.,.,.,.,.,.,.,.,.,.,.,.,.,.,.,.,.,.,.,.,.,.,.,.,.,.,.,.,.,.,.,.,.,.,.,.,.,.,.,.,.,.,.,.,.,.,.,.,.,.,.,.,.,.,.,.,.,.,.,.,.,.,.,.,.,.,.,.,.,.,.,.,.,.,.,.,.,.,.,.,.,.,.,.,.,.,.,.,.,.,.,.,.,.,.,.,.,.,.,.,.,.,.,.,.,.,.,.,.,.,.,.,.,.,.,.,.,.,.,.,.,.,.,.,.,.…	CCL4,HCK,HLA-DPB1,HLA-DQA1,HLA-DRA,ICAM1	ACOD1,ADAMTS13,AIF1,AQP4,B2M,CAMK2A,CAMK2B,CAMK2D,CAMK2G,CASP1,CCL1,CCL11,CCL17,CCL18,CCL19,CCL2,CCL20,CCL21,CCL22,CCL23,CCL24,CCL25,CCL26,CCL3,CCL3L3,CCL4,CCL4L2,CCL5,CCL7,CCL8,CD44,CD58,CIITA,CLDN1,CX3CL1,DAPK1,DAPK3,EDN1,EPRS,FCGR1A,FCGR1B,GAPDH,GBP1,GBP2,GBP5,GBP6,HCK,HLA-B,HLA-DPA1,HLA-DPB1,HLA-DQA1,HLA-DQA2,HLA-DQB2,HLA-DRA,HLA-DRB1,HLA-DRB5,HLA-F,HLA-G,ICAM1,IFI30,IFNG,IFNGR1,IFNGR2,IL12B,…
85	GO Biological Process	GO:2001233	regulation of apoptotic signaling pathway	85	7.95e-05	1	0.0121	4.33	2.31	10	3733	0.208	0.00268	8	361	377	.,.,.,.,.,.,.,.,.,.	.,.,.,.,.,.,.,.,.,.,.,.,.,.,.,.,.,.,.,.,.,.,.,.,.,.,.,.,.,.,.,.,.,.,.,.,.,.,.,.,.,.,.,.,.,.,.,.,.,.,.,.,.,.,.,.,.,.,.,.,.,.,.,.,.,.,.,.,.,.,.,.,.,.,.,.,.,.,.,.,.,.,.,.,.,.,.,.,.,.,.,.,.,.,.,.,.,.,.,.,.,.,.,.,.,.,.,.,.,.,.,.,.,.,.,.,.,.,.,.,.,.,.,.,.,.,.,.,.,.,.,.,.,.,.,.,.,.,.,.,.,.,.,.,.,.,.,.,.,.,.,.,.,.,.,.,.,.,.,.,.,.,.,.,.,.,.,.,.,.,.,.,.,.,.,.,.,.,.,.,.,.,.,.,.,.,.,.,.,.,.,.,.,.,.,.,.,.,.,.…	CD74,ICAM1,IL1A,IL1B,INHBA,NR4A2,PLAUR,SOD2	ACAA2,ACKR3,ACVR1,AGTR2,AKT1,ANKRD2,APAF1,APOPT1,AR,ARHGEF2,ARRB2,ATF3,ATPIF1,AVP,BAD,BAG5,BAK1,BAX,BBC3,BCAP31,BCL10,BCL2,BCL2L1,BCL2L10,BCL2L11,BCL2L12,BCL2L2,BCL2L2-PABPN1,BCLAF1,BDKRB2,BIRC6,BMF,BMP4,BMP5,BMPR1B,BNIP3,BOK,BRCA1,CASP2,CASP8,CAV1,CCAR2,CD44,CD74,CDKN2D,CFLAR,CIDEB,CLU,COL2A1,CRADD,CREB3,CREB3L1,CSF2,CTH,CTNNA1,CTNNB1,CTSC,CTSH,CTTN,CX3CL1,CX3CR1,CXCL12,CYLD,DAB2IP,DAPK1,DAPK2,D…
86	GO Biological Process	GO:0002495	antigen processing and presentation of peptide antigen via MHC class II	86	7.96e-05	1	0.012	11.3	0.441	5	713	0.104	0.00701	6	95	96	.,.,.,.,.	.,.,.,.,.,.,.,.,.,.,.,.,.,.,.,.,.,.,.,.,.,.,.,.,.,.,.,.,.,.,.,.,.,.,.,.,.,.,.,.,.,.,.,.,.,.,.,.,.,.,.,.,.,.,.,.,.,.,.,.,.,.,.,.,.,.,.,.,.,.,.,.,.,.,.,.,.,.,.,.,.,.,.,.,.,.,.,.,.,.,.,.,.,.,.,.,.,.,.,.,.,.,.,.,.,.,.,.,.,.,.,.,.,.,.,.,.,.,.,.,.,.,.,.,.,.,.,.,.,.,.,.,.,.,.,.,.,.,.,.,.,.,.,.,.,.,.,.,.,.,.,.,.,.,.,.,.,.,.,.,.,.,.,.,.,.,.,.,.,.,.,.,.,.,.,.,.,.,.,.,.,.,.,.,.,.,.,.,.,.,.,.,.,.,.,.,.,.,.,.…	CD74,HLA-DOA,HLA-DPB1,HLA-DQA1,HLA-DRA,LGMN	ACTR10,ACTR1A,ACTR1B,AP1G1,AP1M1,AP1M2,AP1S1,AP1S2,AP1S3,AP2A1,AP2A2,AP2B1,AP2M1,AP2S1,ARF1,CANX,CAPZA1,CAPZA2,CAPZA3,CAPZB,CD74,CENPE,CLTA,CLTC,CTSD,CTSE,CTSF,CTSL,CTSS,CTSV,DCTN1,DCTN2,DCTN3,DCTN4,DCTN5,DCTN6,DNM2,DYNC1H1,DYNC1I1,DYNC1I2,DYNC1LI1,DYNC1LI2,DYNLL1,DYNLL2,FCER1G,FCGR2B,HLA-DMA,HLA-DMB,HLA-DOA,HLA-DOB,HLA-DPA1,HLA-DPB1,HLA-DQA1,HLA-DQA2,HLA-DQB2,HLA-DRA,HLA-DRB1,HLA-DRB5,IFI30,KIF1…
87	GO Biological Process	GO:0002504	antigen processing and presentation of peptide or polysaccharide antigen via MHC class II	87	8.01e-05	1	0.0119	11.3	0.441	5	714	0.104	0.007	6	96	97	.,.,.,.,.	.,.,.,.,.,.,.,.,.,.,.,.,.,.,.,.,.,.,.,.,.,.,.,.,.,.,.,.,.,.,.,.,.,.,.,.,.,.,.,.,.,.,.,.,.,.,.,.,.,.,.,.,.,.,.,.,.,.,.,.,.,.,.,.,.,.,.,.,.,.,.,.,.,.,.,.,.,.,.,.,.,.,.,.,.,.,.,.,.,.,.,.,.,.,.,.,.,.,.,.,.,.,.,.,.,.,.,.,.,.,.,.,.,.,.,.,.,.,.,.,.,.,.,.,.,.,.,.,.,.,.,.,.,.,.,.,.,.,.,.,.,.,.,.,.,.,.,.,.,.,.,.,.,.,.,.,.,.,.,.,.,.,.,.,.,.,.,.,.,.,.,.,.,.,.,.,.,.,.,.,.,.,.,.,.,.,.,.,.,.,.,.,.,.,.,.,.,.,.,.…	CD74,HLA-DOA,HLA-DPB1,HLA-DQA1,HLA-DRA,LGMN	ACTR10,ACTR1A,ACTR1B,AP1G1,AP1M1,AP1M2,AP1S1,AP1S2,AP1S3,AP2A1,AP2A2,AP2B1,AP2M1,AP2S1,ARF1,CANX,CAPZA1,CAPZA2,CAPZA3,CAPZB,CD74,CENPE,CLTA,CLTC,CTSD,CTSE,CTSF,CTSL,CTSS,CTSV,DCTN1,DCTN2,DCTN3,DCTN4,DCTN5,DCTN6,DNM2,DYNC1H1,DYNC1I1,DYNC1I2,DYNC1LI1,DYNC1LI2,DYNLL1,DYNLL2,ENSG00000250264,FCER1G,FCGR2B,HLA-DMA,HLA-DMB,HLA-DOA,HLA-DOB,HLA-DPA1,HLA-DPB1,HLA-DQA1,HLA-DQA2,HLA-DQB2,HLA-DRA,HLA-DRB1,HLA…
88	GO Biological Process	GO:0002694	regulation of leukocyte activation	88	8.05e-05	1	0.0118	3.61	3.33	12	5383	0.25	0.00223	12	436	464	.,.,.,.,.,.,.,.,.,.,.,.	.,.,.,.,.,.,.,.,.,.,.,.,.,.,.,.,.,.,.,.,.,.,.,.,.,.,.,.,.,.,.,.,.,.,.,.,.,.,.,.,.,.,.,.,.,.,.,.,.,.,.,.,.,.,.,.,.,.,.,.,.,.,.,.,.,.,.,.,.,.,.,.,.,.,.,.,.,.,.,.,.,.,.,.,.,.,.,.,.,.,.,.,.,.,.,.,.,.,.,.,.,.,.,.,.,.,.,.,.,.,.,.,.,.,.,.,.,.,.,.,.,.,.,.,.,.,.,.,.,.,.,.,.,.,.,.,.,.,.,.,.,.,.,.,.,.,.,.,.,.,.,.,.,.,.,.,.,.,.,.,.,.,.,.,.,.,.,.,.,.,.,.,.,.,.,.,.,.,.,.,.,.,.,.,.,.,.,.,.,.,.,.,.,.,.,.,.,.,.,.…	CD46,CD74,GLI3,HLA-DOA,HLA-DPB1,HLA-DQA1,HLA-DRA,IL1B,IL27,INHBA,INPP5D,TMEM131L	ABL1,ABR,ADA,ADAM8,ADGRE2,ADGRF5,ADORA2B,AHR,AIF1,AKT1,ANXA1,AP1G1,AP3B1,AP3D1,APLF,APP,ARG1,ARG2,ATAD5,ATM,ATP11C,AXL,BAD,BANK1,BCL10,BCL2,BCL6,BMP4,BPI,BRAF,BST1,BTK,BTLA,BTN2A2,C12orf4,CAMK4,CARD11,CASP3,CAV1,CBFB,CCDC88B,CCL19,CCL2,CCL21,CCL5,CCR2,CCR7,CD1D,CD2,CD200,CD209,CD226,CD24,CD244,CD247,CD27,CD274,CD276,CD28,CD300A,CD300LF,CD320,CD38,CD3D,CD3E,CD4,CD40,CD40LG,CD46,CD47,CD5,CD55,CD59,…
89	GO Biological Process	GO:0030656	regulation of vitamin metabolic process	89	8.21e-05	1	0.0119	36.2	0.0828	3	134	0.0625	0.0224	1	11	12	.,.,.	.,.,.,.,.,.,.,.,.,.,.,.,.,.,.,.,.,.,.,.,.,.,.,.,.,.,.,.,.,.,.,.,.,.,.,.,.,.,.,.,.,.,.,.,.,.,.,.,.,.,.,.,.,.,.,.,.,.,.,.,.,.,.,.,.,.,.,.,.,.,.,.,.,.,.,.,.,.,.,.,.,.,.,.,.,.,.,.,.,.,.,.,.,.,.,.,.,.,.,.,.,.,.,.,.,.,.,.,.,.,.,.,.,.,.,.,.,.,.,.,.,.,.,.,.,.,.,.,.,.,.,.,.,.	IL1B	AKR1C3,CD320,CYP27B1,GFI1,IFNG,IL1B,NFKB1,SNAI1,SNAI2,TNF,VDR
90	GO Biological Process	GO:0032729	positive regulation of interferon-gamma production	90	8.49e-05	1	0.0122	11.2	0.447	5	723	0.104	0.00692	3	59	62	.,.,.,.,.	.,.,.,.,.,.,.,.,.,.,.,.,.,.,.,.,.,.,.,.,.,.,.,.,.,.,.,.,.,.,.,.,.,.,.,.,.,.,.,.,.,.,.,.,.,.,.,.,.,.,.,.,.,.,.,.,.,.,.,.,.,.,.,.,.,.,.,.,.,.,.,.,.,.,.,.,.,.,.,.,.,.,.,.,.,.,.,.,.,.,.,.,.,.,.,.,.,.,.,.,.,.,.,.,.,.,.,.,.,.,.,.,.,.,.,.,.,.,.,.,.,.,.,.,.,.,.,.,.,.,.,.,.,.,.,.,.,.,.,.,.,.,.,.,.,.,.,.,.,.,.,.,.,.,.,.,.,.,.,.,.,.,.,.,.,.,.,.,.,.,.,.,.,.,.,.,.,.,.,.,.,.,.,.,.,.,.,.,.,.,.,.,.,.,.,.,.,.,.,.…	HLA-DPB1,IL1B,IL27	ABL1,BCL3,CCR2,CD14,CD2,CD226,CD244,CD276,CD3E,CEBPG,EBI3,FADD,FAM49B,FZD5,HAVCR2,HLA-DPA1,HLA-DPB1,HMHB1,HRAS,HSPD1,IFNAR1,IL12A,IL12B,IL12RB1,IL12RB2,IL18,IL18R1,IL1B,IL2,IL21,IL23A,IL27,IL27RA,IRF8,ISL1,KLRK1,LGALS9,LTA,PDE4B,PDE4D,PTPN22,PYCARD,RASGRP1,RIPK2,SASH3,SLAMF1,SLAMF6,SLC11A1,TLR3,TLR4,TLR7,TLR8,TLR9,TNF,TNFSF4,TXK,WNT5A,ZFPM1,ZP3
91	GO Biological Process	GO:0010829	negative regulation of glucose transport	91	8.77e-05	1	0.0124	35.4	0.0847	3	137	0.0625	0.0219	1	16	16	.,.,.	.,.,.,.,.,.,.,.,.,.,.,.,.,.,.,.,.,.,.,.,.,.,.,.,.,.,.,.,.,.,.,.,.,.,.,.,.,.,.,.,.,.,.,.,.,.,.,.,.,.,.,.,.,.,.,.,.,.,.,.,.,.,.,.,.,.,.,.,.,.,.,.,.,.,.,.,.,.,.,.,.,.,.,.,.,.,.,.,.,.,.,.,.,.,.,.,.,.,.,.,.,.,.,.,.,.,.,.,.,.,.,.,.,.,.,.,.,.,.,.,.,.,.,.,.,.,.,.,.,.,.,.,.,.,.,.,.	IL1B	ENPP1,GRB10,GSK3A,IL1B,INPP5K,LEP,LMBRD1,MZB1,OSTN,PEA15,PID1,PRKAA1,PRKCB,SELENOS,SIRT6,TNF
92	GO Biological Process	GO:0032844	regulation of homeostatic process	92	9.15e-05	1	0.0128	3.87	2.84	11	4601	0.229	0.00239	9	439	464	.,.,.,.,.,.,.,.,.,.,.	.,.,.,.,.,.,.,.,.,.,.,.,.,.,.,.,.,.,.,.,.,.,.,.,.,.,.,.,.,.,.,.,.,.,.,.,.,.,.,.,.,.,.,.,.,.,.,.,.,.,.,.,.,.,.,.,.,.,.,.,.,.,.,.,.,.,.,.,.,.,.,.,.,.,.,.,.,.,.,.,.,.,.,.,.,.,.,.,.,.,.,.,.,.,.,.,.,.,.,.,.,.,.,.,.,.,.,.,.,.,.,.,.,.,.,.,.,.,.,.,.,.,.,.,.,.,.,.,.,.,.,.,.,.,.,.,.,.,.,.,.,.,.,.,.,.,.,.,.,.,.,.,.,.,.,.,.,.,.,.,.,.,.,.,.,.,.,.,.,.,.,.,.,.,.,.,.,.,.,.,.,.,.,.,.,.,.,.,.,.,.,.,.,.,.,.,.,.,.,.…	CD74,IL1B,INHBA,INPP5D,JPH3,METRNL,PLCG2,TNKS,TPCN2	ABAT,ABL1,ACD,ACVR1B,ACVR2A,ADA,ADAM17,ADAM8,ADCY5,ADCYAP1R1,ADORA1,ADRA2A,AGTR1,AGTR2,AKAP6,ALOX12,ANK2,ANK3,ANO1,ANXA1,AP3D1,APLN,APLNR,ARNT,ARRB1,ARRDC3,ATG5,ATM,ATP1A2,ATP6AP1,ATR,ATRX,AURKB,AVP,AVPR1A,AVPR2,B2M,BAD,BAK1,BAX,BCL10,BCL2,BDKRB1,BGLAP,BMP8A,BOK,BRSK2,C1QTNF12,C2CD2L,CA2,CA7,CACNA1C,CACNA1G,CALCA,CALCR,CALM1,CALM2,CALM3,CAMK2D,CAPN3,CARTPT,CASQ1,CASQ2,CATSPER4,CAV1,CAV3,CCK,CCL19…
93	GO Biological Process	GO:0070555	response to interleukin-1	93	9.62e-05	1	0.0134	8.07	0.744	6	1203	0.125	0.00499	4	103	113	.,.,.,.,.,.	.,.,.,.,.,.,.,.,.,.,.,.,.,.,.,.,.,.,.,.,.,.,.,.,.,.,.,.,.,.,.,.,.,.,.,.,.,.,.,.,.,.,.,.,.,.,.,.,.,.,.,.,.,.,.,.,.,.,.,.,.,.,.,.,.,.,.,.,.,.,.,.,.,.,.,.,.,.,.,.,.,.,.,.,.,.,.,.,.,.,.,.,.,.,.,.,.,.,.,.,.,.,.,.,.,.,.,.,.,.,.,.,.,.,.,.,.,.,.,.,.,.,.,.,.,.,.,.,.,.,.,.,.,.,.,.,.,.,.,.,.,.,.,.,.,.,.,.,.,.,.,.,.,.,.,.,.,.,.,.,.,.,.,.,.,.,.,.,.,.,.,.,.,.,.,.,.,.,.,.,.,.,.,.,.,.,.,.,.,.,.,.,.,.,.,.,.,.,.,.…	CCL4,EGR1,ICAM1,IL1A	ABCC2,ACOD1,ADAMTS12,ADAMTS7,AES,ANKRD1,ANXA1,CACTIN,CCL1,CCL11,CCL17,CCL18,CCL19,CCL2,CCL20,CCL21,CCL22,CCL23,CCL24,CCL25,CCL26,CCL3,CCL3L3,CCL4,CCL4L2,CCL5,CCL7,CCL8,CD38,CD40,CEBPB,CHI3L1,CITED1,CX3CL1,CXCL8,CYBA,DAB2IP,EDN1,EGR1,EPO,ETS1,FGG,GCLC,HAS2,HDAC4,HIF1A,HNMT,HYAL1,HYAL2,HYAL3,ICAM1,IGBP1,IKBKB,IL1A,IL1R1,IL1RL2,IL6,IRAK1,IRAK2,IRAK3,IRAK4,KLF2,LGALS9,MAPK3,MTHFR,MYD88,MYLK3,NFKB1,NK…
94	GO Biological Process	GO:0034116	positive regulation of heterotypic cell-cell adhesion	94	9.75e-05	1	0.0134	34.2	0.0878	3	142	0.0625	0.0211	1	10	12	.,.,.	.,.,.,.,.,.,.,.,.,.,.,.,.,.,.,.,.,.,.,.,.,.,.,.,.,.,.,.,.,.,.,.,.,.,.,.,.,.,.,.,.,.,.,.,.,.,.,.,.,.,.,.,.,.,.,.,.,.,.,.,.,.,.,.,.,.,.,.,.,.,.,.,.,.,.,.,.,.,.,.,.,.,.,.,.,.,.,.,.,.,.,.,.,.,.,.,.,.,.,.,.,.,.,.,.,.,.,.,.,.,.,.,.,.,.,.,.,.,.,.,.,.,.,.,.,.,.,.,.,.,.,.,.,.,.,.,.,.,.,.,.,.	IL1B	ALOX15,BMP7,CD44,FGG,FLOT1,GCNT2,IL10,IL1B,THY1,TNF
95	GO Biological Process	GO:0042129	regulation of T cell proliferation	95	9.86e-05	1	0.0134	6.44	1.09	7	1758	0.146	0.00398	5	143	149	.,.,.,.,.,.,.	.,.,.,.,.,.,.,.,.,.,.,.,.,.,.,.,.,.,.,.,.,.,.,.,.,.,.,.,.,.,.,.,.,.,.,.,.,.,.,.,.,.,.,.,.,.,.,.,.,.,.,.,.,.,.,.,.,.,.,.,.,.,.,.,.,.,.,.,.,.,.,.,.,.,.,.,.,.,.,.,.,.,.,.,.,.,.,.,.,.,.,.,.,.,.,.,.,.,.,.,.,.,.,.,.,.,.,.,.,.,.,.,.,.,.,.,.,.,.,.,.,.,.,.,.,.,.,.,.,.,.,.,.,.,.,.,.,.,.,.,.,.,.,.,.,.,.,.,.,.,.,.,.,.,.,.,.,.,.,.,.,.,.,.,.,.,.,.,.,.,.,.,.,.,.,.,.,.,.,.,.,.,.,.,.,.,.,.,.,.,.,.,.,.,.,.,.,.,.,.…	CD46,HLA-DPB1,IL1B,IL27,TMEM131L	AIF1,ANXA1,ARG1,ARG2,BMP4,BTN2A2,CARD11,CASP3,CCDC88B,CCL19,CCL5,CCR2,CD1D,CD209,CD24,CD244,CD274,CD276,CD28,CD3E,CD4,CD40LG,CD46,CD55,CD59,CD6,CD80,CD86,CEBPB,CLC,CLEC4G,CLECL1,CORO1A,CTLA4,CTNNB1,DHPS,DLG1,DLG5,DNAJA3,EBI3,EFNB1,EPO,FADD,FOXJ1,FOXP3,GLMN,GNRH1,GPAM,GPNMB,HAVCR2,HES1,HHLA2,HLA-DMB,HLA-DPA1,HLA-DPB1,HLA-G,HMGB1,ICOSLG,IDO1,IFNG,IGF1,IGF2,IGFBP2,IHH,IL10,IL12A,IL12B,IL12RB1,IL15,I…
96	GO Biological Process	GO:0060333	interferon-gamma-mediated signaling pathway	96	0.000101	1	0.0136	10.8	0.464	5	751	0.104	0.00666	5	64	64	.,.,.,.,.	.,.,.,.,.,.,.,.,.,.,.,.,.,.,.,.,.,.,.,.,.,.,.,.,.,.,.,.,.,.,.,.,.,.,.,.,.,.,.,.,.,.,.,.,.,.,.,.,.,.,.,.,.,.,.,.,.,.,.,.,.,.,.,.,.,.,.,.,.,.,.,.,.,.,.,.,.,.,.,.,.,.,.,.,.,.,.,.,.,.,.,.,.,.,.,.,.,.,.,.,.,.,.,.,.,.,.,.,.,.,.,.,.,.,.,.,.,.,.,.,.,.,.,.,.,.,.,.,.,.,.,.,.,.,.,.,.,.,.,.,.,.,.,.,.,.,.,.,.,.,.,.,.,.,.,.,.,.,.,.,.,.,.,.,.,.,.,.,.,.,.,.,.,.,.,.,.,.,.,.,.,.,.,.,.,.,.,.,.,.,.,.,.,.,.,.,.,.,.,.…	HCK,HLA-DPB1,HLA-DQA1,HLA-DRA,ICAM1	B2M,CAMK2A,CAMK2B,CAMK2D,CAMK2G,CD44,CIITA,FCGR1A,FCGR1B,GBP1,GBP2,HCK,HLA-B,HLA-DPA1,HLA-DPB1,HLA-DQA1,HLA-DQA2,HLA-DQB2,HLA-DRA,HLA-DRB1,HLA-DRB5,HLA-F,HLA-G,ICAM1,IFI30,IFNG,IFNGR1,IFNGR2,IRF1,IRF2,IRF3,IRF4,IRF5,IRF6,IRF7,IRF8,IRF9,JAK1,JAK2,MID1,MT2A,NCAM1,NMI,OAS1,OAS2,OAS3,OASL,PML,PRKCD,PTAFR,SP100,STAT1,TRIM21,TRIM22,TRIM25,TRIM26,TRIM31,TRIM34,TRIM38,TRIM5,TRIM62,TRIM68,TRIM8,VCAM1
97	GO Biological Process	GO:0050900	leukocyte migration	97	0.000103	1	0.0137	4.71	1.91	9	3094	0.188	0.00291	7	275	301	.,.,.,.,.,.,.,.,.	.,.,.,.,.,.,.,.,.,.,.,.,.,.,.,.,.,.,.,.,.,.,.,.,.,.,.,.,.,.,.,.,.,.,.,.,.,.,.,.,.,.,.,.,.,.,.,.,.,.,.,.,.,.,.,.,.,.,.,.,.,.,.,.,.,.,.,.,.,.,.,.,.,.,.,.,.,.,.,.,.,.,.,.,.,.,.,.,.,.,.,.,.,.,.,.,.,.,.,.,.,.,.,.,.,.,.,.,.,.,.,.,.,.,.,.,.,.,.,.,.,.,.,.,.,.,.,.,.,.,.,.,.,.,.,.,.,.,.,.,.,.,.,.,.,.,.,.,.,.,.,.,.,.,.,.,.,.,.,.,.,.,.,.,.,.,.,.,.,.,.,.,.,.,.,.,.,.,.,.,.,.,.,.,.,.,.,.,.,.,.,.,.,.,.,.,.,.,.,.…	CCL4,CD34,CD74,HCK,ICAM1,IL1B,INPP5D	ADAM8,ADD2,ADGRE2,AIMP1,ANGPT1,ANGPT2,ANGPT4,ANO6,ANXA1,APOB,ARTN,ATP1B1,ATP1B2,ATP1B3,AZU1,B4GALT1,BSG,C3AR1,C5AR1,CALCA,CAV1,CCL1,CCL11,CCL17,CCL18,CCL19,CCL2,CCL20,CCL21,CCL22,CCL23,CCL24,CCL25,CCL26,CCL3,CCL3L3,CCL4,CCL4L2,CCL5,CCL7,CCL8,CCR1,CCR2,CCR5,CCR6,CCR7,CD2,CD244,CD34,CD44,CD47,CD48,CD58,CD74,CD84,CDC42,CEACAM1,CEACAM3,CEACAM5,CEACAM6,CEACAM8,CH25H,CHGA,CKLF,CNR2,COL1A1,COL1A2,CORO1A…
98	GO Biological Process	GO:1900182	positive regulation of protein localization to nucleus	98	0.000103	1	0.0136	7.97	0.753	6	1218	0.125	0.00493	4	125	131	.,.,.,.,.,.	.,.,.,.,.,.,.,.,.,.,.,.,.,.,.,.,.,.,.,.,.,.,.,.,.,.,.,.,.,.,.,.,.,.,.,.,.,.,.,.,.,.,.,.,.,.,.,.,.,.,.,.,.,.,.,.,.,.,.,.,.,.,.,.,.,.,.,.,.,.,.,.,.,.,.,.,.,.,.,.,.,.,.,.,.,.,.,.,.,.,.,.,.,.,.,.,.,.,.,.,.,.,.,.,.,.,.,.,.,.,.,.,.,.,.,.,.,.,.,.,.,.,.,.,.,.,.,.,.,.,.,.,.,.,.,.,.,.,.,.,.,.,.,.,.,.,.,.,.,.,.,.,.,.,.,.,.,.,.,.,.,.,.,.,.,.,.,.,.,.,.,.,.,.,.,.,.,.,.,.,.,.,.,.,.,.,.,.,.,.,.,.,.,.,.,.,.,.,.,.…	C8orf4,GLI3,IL1B,TLR2	AKT1,APP,BAG3,BAMBI,BMP4,BMP6,BMPR1A,C8orf4,CCL19,CCT2,CCT3,CCT4,CCT5,CCT6A,CCT7,CCT8,CD27,CD2AP,CDH1,CDK1,CDK5RAP3,CHERP,CHP2,CSF3,DAB2,DACT1,DDX58,DMAP1,DTX3L,ECT2,EDA,EDAR,EFCAB7,EGF,EGFR,EIF2AK3,ERBB4,F2,F2R,FLNA,FYN,GLI3,GLIS2,GREM1,HCLS1,HDAC3,HSP90AB1,HYAL2,IFNG,IGF1,IL12B,IL18,IL18R1,IL1B,IL23A,IL6,INS,IPO5,JAK2,JUP,KANK1,KAT7,LEP,LGALS9,LRRK2,MAPK14,MAVS,MCRS1,MED1,NGFR,NLRP12,NMD3,NODAL…
99	GO Biological Process	GO:0032611	interleukin-1 beta production	99	0.000104	1	0.0135	33.5	0.0896	3	145	0.0625	0.0207	1	13	13	.,.,.	.,.,.,.,.,.,.,.,.,.,.,.,.,.,.,.,.,.,.,.,.,.,.,.,.,.,.,.,.,.,.,.,.,.,.,.,.,.,.,.,.,.,.,.,.,.,.,.,.,.,.,.,.,.,.,.,.,.,.,.,.,.,.,.,.,.,.,.,.,.,.,.,.,.,.,.,.,.,.,.,.,.,.,.,.,.,.,.,.,.,.,.,.,.,.,.,.,.,.,.,.,.,.,.,.,.,.,.,.,.,.,.,.,.,.,.,.,.,.,.,.,.,.,.,.,.,.,.,.,.,.,.,.,.,.,.,.,.,.,.,.,.,.,.,.	IL1B	ABCA1,AIM2,CASP1,CD36,CMA1,F2RL1,GBP5,IL1B,MR1,NLRC4,NLRP3,TLR4,TLR6
100	GO Biological Process	GO:0051044	positive regulation of membrane protein ectodomain proteolysis	100	0.000106	1	0.0137	33.2	0.0903	3	146	0.0625	0.0205	1	14	15	.,.,.	.,.,.,.,.,.,.,.,.,.,.,.,.,.,.,.,.,.,.,.,.,.,.,.,.,.,.,.,.,.,.,.,.,.,.,.,.,.,.,.,.,.,.,.,.,.,.,.,.,.,.,.,.,.,.,.,.,.,.,.,.,.,.,.,.,.,.,.,.,.,.,.,.,.,.,.,.,.,.,.,.,.,.,.,.,.,.,.,.,.,.,.,.,.,.,.,.,.,.,.,.,.,.,.,.,.,.,.,.,.,.,.,.,.,.,.,.,.,.,.,.,.,.,.,.,.,.,.,.,.,.,.,.,.,.,.,.,.,.,.,.,.,.,.,.,.	IL1B	ADAM8,ADAM9,ADRA2A,APOE,FURIN,GPLD1,IFNG,IL1B,NRDC,PACSIN3,SNX33,SNX9,TNF,TNFRSF1B
101	GO Biological Process	GO:0032612	interleukin-1 production	100	0.000106	1	0.0137	33.2	0.0903	3	146	0.0625	0.0205	1	14	14	.,.,.	.,.,.,.,.,.,.,.,.,.,.,.,.,.,.,.,.,.,.,.,.,.,.,.,.,.,.,.,.,.,.,.,.,.,.,.,.,.,.,.,.,.,.,.,.,.,.,.,.,.,.,.,.,.,.,.,.,.,.,.,.,.,.,.,.,.,.,.,.,.,.,.,.,.,.,.,.,.,.,.,.,.,.,.,.,.,.,.,.,.,.,.,.,.,.,.,.,.,.,.,.,.,.,.,.,.,.,.,.,.,.,.,.,.,.,.,.,.,.,.,.,.,.,.,.,.,.,.,.,.,.,.,.,.,.,.,.,.,.,.,.,.,.,.,.,.	IL1B	ABCA1,AIM2,CASP1,CD36,CMA1,F2RL1,GBP5,IL1B,MR1,NLRC4,NLRP3,S100A13,TLR4,TLR6
102	GO Biological Process	GO:0046824	positive regulation of nucleocytoplasmic transport	102	0.000106	1	0.0135	7.92	0.757	6	1225	0.125	0.0049	4	114	119	.,.,.,.,.,.	.,.,.,.,.,.,.,.,.,.,.,.,.,.,.,.,.,.,.,.,.,.,.,.,.,.,.,.,.,.,.,.,.,.,.,.,.,.,.,.,.,.,.,.,.,.,.,.,.,.,.,.,.,.,.,.,.,.,.,.,.,.,.,.,.,.,.,.,.,.,.,.,.,.,.,.,.,.,.,.,.,.,.,.,.,.,.,.,.,.,.,.,.,.,.,.,.,.,.,.,.,.,.,.,.,.,.,.,.,.,.,.,.,.,.,.,.,.,.,.,.,.,.,.,.,.,.,.,.,.,.,.,.,.,.,.,.,.,.,.,.,.,.,.,.,.,.,.,.,.,.,.,.,.,.,.,.,.,.,.,.,.,.,.,.,.,.,.,.,.,.,.,.,.,.,.,.,.,.,.,.,.,.,.,.,.,.,.,.,.,.,.,.,.,.,.,.,.,.,.…	C8orf4,GLI3,IL1B,TLR2	ANP32B,APP,BAG3,BAMBI,BMP4,BMP6,BMPR1A,C8orf4,CAMK1,CCL19,CD27,CDH1,CDK1,CHERP,CHP2,CSF3,CTDSPL2,DAB2,DACT1,DDX58,DHX9,DMAP1,ECT2,EDA,EDAR,EFCAB7,EGF,EGFR,EMD,ERBB4,F2,F2R,FLNA,GAS6,GLI3,GREM1,GSK3B,HCLS1,HDAC3,HSP90AB1,HYAL2,IFNG,IGF1,IL12B,IL18,IL18R1,IL1B,IL23A,IL6,IPO5,JAK2,JUP,KANK1,KHDRBS1,LEP,LGALS9,LRRK2,MAPK14,MAVS,MDM2,MED1,NCBP2,NEDD4,NLRP12,NODAL,NUP93,NUTF2,PARP1,PIK3R1,PIK3R2,PPM1A,…
103	GO Biological Process	GO:0050764	regulation of phagocytosis	103	0.000114	1	0.0143	10.5	0.476	5	770	0.104	0.00649	3	64	68	.,.,.,.,.	.,.,.,.,.,.,.,.,.,.,.,.,.,.,.,.,.,.,.,.,.,.,.,.,.,.,.,.,.,.,.,.,.,.,.,.,.,.,.,.,.,.,.,.,.,.,.,.,.,.,.,.,.,.,.,.,.,.,.,.,.,.,.,.,.,.,.,.,.,.,.,.,.,.,.,.,.,.,.,.,.,.,.,.,.,.,.,.,.,.,.,.,.,.,.,.,.,.,.,.,.,.,.,.,.,.,.,.,.,.,.,.,.,.,.,.,.,.,.,.,.,.,.,.,.,.,.,.,.,.,.,.,.,.,.,.,.,.,.,.,.,.,.,.,.,.,.,.,.,.,.,.,.,.,.,.,.,.,.,.,.,.,.,.,.,.,.,.,.,.,.,.,.,.,.,.,.,.,.,.,.,.,.,.,.,.,.,.,.,.,.,.,.,.,.,.,.,.,.,.…	HCK,IL1B,TLR2	ABCA7,ABR,ADIPOQ,AHSG,ALOX15,ANO6,ATG3,ATG5,AZU1,C2,C3,C4BPA,C4BPB,CALR,CAMK1D,CCL2,CD300A,CD300LF,CD36,CD47,CSK,CYBA,DNM2,DOCK2,F2RL1,FCER1G,FCGR2B,FGR,GAS6,GATA2,HCK,HMGB1,IL1B,ITGA2,ITGAV,LMAN2,MBL2,MERTK,MFGE8,MYO18A,NCKAP1L,PPARG,PRKCG,PRTN3,PTEN,PTX3,PYCARD,RAB27A,RAP1A,RAPGEF1,SCARB1,SFTPD,SLC11A1,SNX3,SPACA3,STAP1,SYK,SYT11,SYT7,TGFB1,TLR2,TNF,TUB,TULP1
104	GO Biological Process	GO:0032305	positive regulation of icosanoid secretion	104	0.000134	1	0.0166	30.7	0.0977	3	158	0.0625	0.019	1	14	16	.,.,.	.,.,.,.,.,.,.,.,.,.,.,.,.,.,.,.,.,.,.,.,.,.,.,.,.,.,.,.,.,.,.,.,.,.,.,.,.,.,.,.,.,.,.,.,.,.,.,.,.,.,.,.,.,.,.,.,.,.,.,.,.,.,.,.,.,.,.,.,.,.,.,.,.,.,.,.,.,.,.,.,.,.,.,.,.,.,.,.,.,.,.,.,.,.,.,.,.,.,.,.,.,.,.,.,.,.,.,.,.,.,.,.,.,.,.,.,.,.,.,.,.,.,.,.,.,.,.,.,.,.,.,.,.,.,.,.,.,.,.,.,.,.,.,.,.,.,.,.,.,.,.,.,.,.,.,.,.,.	IL1B	CYP4A11,CYP4F2,EDN1,IL1B,MAP2K6,NTSR1,OXT,P2RX4,P2RX7,PLA2G10,PLA2R1,PLAA,TNFRSF11A,TNFSF11
105	GO Biological Process	GO:0032725	positive regulation of granulocyte macrophage colony-stimulating factor production	105	0.000136	1	0.0168	30.5	0.0983	3	159	0.0625	0.0189	1	13	14	.,.,.	.,.,.,.,.,.,.,.,.,.,.,.,.,.,.,.,.,.,.,.,.,.,.,.,.,.,.,.,.,.,.,.,.,.,.,.,.,.,.,.,.,.,.,.,.,.,.,.,.,.,.,.,.,.,.,.,.,.,.,.,.,.,.,.,.,.,.,.,.,.,.,.,.,.,.,.,.,.,.,.,.,.,.,.,.,.,.,.,.,.,.,.,.,.,.,.,.,.,.,.,.,.,.,.,.,.,.,.,.,.,.,.,.,.,.,.,.,.,.,.,.,.,.,.,.,.,.,.,.,.,.,.,.,.,.,.,.,.,.,.,.,.,.,.,.,.,.,.,.,.,.,.,.,.,.,.,.,.,.	IL1B	CD80,DDX58,FCER1A,IL12B,IL17D,IL18,IL1B,IL23A,ISL1,PAEP,RASGRP1,SYK,TLR9
106	GO Biological Process	GO:2000193	positive regulation of fatty acid transport	106	0.000141	1	0.0172	30.1	0.0995	3	161	0.0625	0.0186	1	15	17	.,.,.	.,.,.,.,.,.,.,.,.,.,.,.,.,.,.,.,.,.,.,.,.,.,.,.,.,.,.,.,.,.,.,.,.,.,.,.,.,.,.,.,.,.,.,.,.,.,.,.,.,.,.,.,.,.,.,.,.,.,.,.,.,.,.,.,.,.,.,.,.,.,.,.,.,.,.,.,.,.,.,.,.,.,.,.,.,.,.,.,.,.,.,.,.,.,.,.,.,.,.,.,.,.,.,.,.,.,.,.,.,.,.,.,.,.,.,.,.,.,.,.,.,.,.,.,.,.,.,.,.,.,.,.,.,.,.,.,.,.,.,.,.,.,.,.,.,.,.,.,.,.,.,.,.,.,.,.,.,.,.,.,.	IL1B	CYP4A11,CYP4F2,EDN1,ERFE,IL1B,MAP2K6,NTSR1,OXT,P2RX4,P2RX7,PLA2G10,PLA2R1,PLAA,TNFRSF11A,TNFSF11
107	GO Biological Process	GO:0050995	negative regulation of lipid catabolic process	106	0.000141	1	0.0172	30.1	0.0995	3	161	0.0625	0.0186	1	22	22	.,.,.	.,.,.,.,.,.,.,.,.,.,.,.,.,.,.,.,.,.,.,.,.,.,.,.,.,.,.,.,.,.,.,.,.,.,.,.,.,.,.,.,.,.,.,.,.,.,.,.,.,.,.,.,.,.,.,.,.,.,.,.,.,.,.,.,.,.,.,.,.,.,.,.,.,.,.,.,.,.,.,.,.,.,.,.,.,.,.,.,.,.,.,.,.,.,.,.,.,.,.,.,.,.,.,.,.,.,.,.,.,.,.,.,.,.,.,.,.,.,.,.,.,.,.,.,.,.,.,.,.,.,.,.,.,.,.,.,.,.,.,.,.,.,.,.,.,.,.,.,.,.,.,.,.,.,.,.,.,.,.,.,.	IL1B	ACACB,ADORA1,ADRA2A,AKT1,APOA2,APOC1,APOC3,BSCL2,CIDEA,CNR1,CRTC3,ETFBKMT,FMC1,GPLD1,HCAR2,IL1B,INS,PDE3B,PIK3CG,PLIN5,PRKAA1,TNF
108	GO Biological Process	GO:0050865	regulation of cell activation	108	0.000143	1	0.0171	3.39	3.54	12	5719	0.25	0.0021	12	471	500	.,.,.,.,.,.,.,.,.,.,.,.	.,.,.,.,.,.,.,.,.,.,.,.,.,.,.,.,.,.,.,.,.,.,.,.,.,.,.,.,.,.,.,.,.,.,.,.,.,.,.,.,.,.,.,.,.,.,.,.,.,.,.,.,.,.,.,.,.,.,.,.,.,.,.,.,.,.,.,.,.,.,.,.,.,.,.,.,.,.,.,.,.,.,.,.,.,.,.,.,.,.,.,.,.,.,.,.,.,.,.,.,.,.,.,.,.,.,.,.,.,.,.,.,.,.,.,.,.,.,.,.,.,.,.,.,.,.,.,.,.,.,.,.,.,.,.,.,.,.,.,.,.,.,.,.,.,.,.,.,.,.,.,.,.,.,.,.,.,.,.,.,.,.,.,.,.,.,.,.,.,.,.,.,.,.,.,.,.,.,.,.,.,.,.,.,.,.,.,.,.,.,.,.,.,.,.,.,.,.,.,.…	CD46,CD74,GLI3,HLA-DOA,HLA-DPB1,HLA-DQA1,HLA-DRA,IL1B,IL27,INHBA,INPP5D,TMEM131L	ABAT,ABL1,ABR,ADA,ADAM8,ADAMTS18,ADGRE2,ADGRF5,ADORA2B,AHR,AIF1,AKT1,ALOX12,ANXA1,AP1G1,AP3B1,AP3D1,APLF,APOE,APP,ARG1,ARG2,ATAD5,ATM,ATP11C,AXL,BAD,BANK1,BCL10,BCL2,BCL6,BMP4,BPI,BRAF,BST1,BTK,BTLA,BTN2A2,C12orf4,C1QTNF1,CAMK4,CAPN3,CARD11,CASP3,CAV1,CBFB,CCDC88B,CCL19,CCL2,CCL21,CCL5,CCR2,CCR7,CD1D,CD2,CD200,CD209,CD226,CD24,CD244,CD247,CD27,CD274,CD276,CD28,CD300A,CD300LF,CD320,CD38,CD3D,CD3E,…
109	GO Biological Process	GO:0010893	positive regulation of steroid biosynthetic process	109	0.000147	1	0.0174	29.8	0.101	3	163	0.0625	0.0184	1	14	14	.,.,.	.,.,.,.,.,.,.,.,.,.,.,.,.,.,.,.,.,.,.,.,.,.,.,.,.,.,.,.,.,.,.,.,.,.,.,.,.,.,.,.,.,.,.,.,.,.,.,.,.,.,.,.,.,.,.,.,.,.,.,.,.,.,.,.,.,.,.,.,.,.,.,.,.,.,.,.,.,.,.,.,.,.,.,.,.,.,.,.,.,.,.,.,.,.,.,.,.,.,.,.,.,.,.,.,.,.,.,.,.,.,.,.,.,.,.,.,.,.,.,.,.,.,.,.,.,.,.,.,.,.,.,.,.,.,.,.,.,.,.,.,.,.,.,.,.,.,.,.,.,.,.,.,.,.,.,.,.,.,.,.,.,.,.	IL1B	ABCG1,BMP6,FGF1,IFNG,IL1B,NR1D1,POR,PPARGC1A,PRKAA1,SREBF1,STAR,STARD4,TNF,WNT4
110	GO Biological Process	GO:0002687	positive regulation of leukocyte migration	110	0.00015	1	0.0176	7.44	0.807	6	1305	0.125	0.0046	4	121	123	.,.,.,.,.,.	.,.,.,.,.,.,.,.,.,.,.,.,.,.,.,.,.,.,.,.,.,.,.,.,.,.,.,.,.,.,.,.,.,.,.,.,.,.,.,.,.,.,.,.,.,.,.,.,.,.,.,.,.,.,.,.,.,.,.,.,.,.,.,.,.,.,.,.,.,.,.,.,.,.,.,.,.,.,.,.,.,.,.,.,.,.,.,.,.,.,.,.,.,.,.,.,.,.,.,.,.,.,.,.,.,.,.,.,.,.,.,.,.,.,.,.,.,.,.,.,.,.,.,.,.,.,.,.,.,.,.,.,.,.,.,.,.,.,.,.,.,.,.,.,.,.,.,.,.,.,.,.,.,.,.,.,.,.,.,.,.,.,.,.,.,.,.,.,.,.,.,.,.,.,.,.,.,.,.,.,.,.,.,.,.,.,.,.,.,.,.,.,.,.,.,.,.,.,.,.…	CCL4,CD74,ICAM1,IL1A	ADAM10,ADAM17,ADAM8,AIF1,ANO6,APP,BDKRB1,C1QBP,C3AR1,C5AR1,CALR,CAMK1D,CCL1,CCL19,CCL2,CCL20,CCL21,CCL24,CCL3,CCL4,CCL5,CCL7,CCL8,CCR1,CCR2,CCR6,CCR7,CD74,CMKLR1,CREB3,CSF1,CXCL1,CXCL10,CXCL11,CXCL12,CXCL13,CXCL14,CXCL17,CXCL2,CXCL3,CXCL5,CXCL6,CXCL8,CXCL9,DAPK2,DOCK8,EDN1,EDN2,EDN3,ELANE,F2RL1,F7,FADD,FPR2,GAS6,GPSM3,HMGB1,ICAM1,IL12A,IL1A,IL1R1,IL23A,IL4,IL6,IL6R,ITGA2,ITGA2B,ITGA4,KARS,KITLG,L…
111	GO Biological Process	GO:0050688	regulation of defense response to virus	111	0.00015	1	0.0175	9.9	0.505	5	817	0.104	0.00612	3	91	97	.,.,.,.,.	.,.,.,.,.,.,.,.,.,.,.,.,.,.,.,.,.,.,.,.,.,.,.,.,.,.,.,.,.,.,.,.,.,.,.,.,.,.,.,.,.,.,.,.,.,.,.,.,.,.,.,.,.,.,.,.,.,.,.,.,.,.,.,.,.,.,.,.,.,.,.,.,.,.,.,.,.,.,.,.,.,.,.,.,.,.,.,.,.,.,.,.,.,.,.,.,.,.,.,.,.,.,.,.,.,.,.,.,.,.,.,.,.,.,.,.,.,.,.,.,.,.,.,.,.,.,.,.,.,.,.,.,.,.,.,.,.,.,.,.,.,.,.,.,.,.,.,.,.,.,.,.,.,.,.,.,.,.,.,.,.,.,.,.,.,.,.,.,.,.,.,.,.,.,.,.,.,.,.,.,.,.,.,.,.,.,.,.,.,.,.,.,.,.,.,.,.,.,.,.…	HCK,IL1B,IL27	AIM2,ANKRD17,AP1G1,AP1M1,AP1M2,AP1S1,AP1S2,AP1S3,AP2A1,AP2A2,AP2B1,AP2M1,AP2S1,ARF1,ATP6V1H,B2M,BIRC2,BIRC3,C1QBP,CD247,CD28,CD4,CD8B,DDX58,DDX60,DHX58,DHX9,DOCK2,DTX3L,EIF2AK2,EIF2AK4,ELMO1,ELMOD2,FYN,GPATCH3,HCK,HERC5,HTRA1,IFIT1,IFNG,IFNLR1,IL12B,IL12RB1,IL15,IL1B,IL23A,IL27,IL2RA,IL4,ITCH,LCK,MAVS,MB21D1,MICB,MMP12,MUL1,NLRX1,NOP53,NPLOC4,PACS1,PAK2,PARP9,PCBP2,PPM1B,PQBP1,PUM1,PUM2,RAC1,RIOK…
112	GO Biological Process	GO:0032846	positive regulation of homeostatic process	112	0.00015	1	0.0173	6.02	1.16	7	1882	0.146	0.00372	5	206	216	.,.,.,.,.,.,.	.,.,.,.,.,.,.,.,.,.,.,.,.,.,.,.,.,.,.,.,.,.,.,.,.,.,.,.,.,.,.,.,.,.,.,.,.,.,.,.,.,.,.,.,.,.,.,.,.,.,.,.,.,.,.,.,.,.,.,.,.,.,.,.,.,.,.,.,.,.,.,.,.,.,.,.,.,.,.,.,.,.,.,.,.,.,.,.,.,.,.,.,.,.,.,.,.,.,.,.,.,.,.,.,.,.,.,.,.,.,.,.,.,.,.,.,.,.,.,.,.,.,.,.,.,.,.,.,.,.,.,.,.,.,.,.,.,.,.,.,.,.,.,.,.,.,.,.,.,.,.,.,.,.,.,.,.,.,.,.,.,.,.,.,.,.,.,.,.,.,.,.,.,.,.,.,.,.,.,.,.,.,.,.,.,.,.,.,.,.,.,.,.,.,.,.,.,.,.,.…	IL1B,INHBA,INPP5D,METRNL,TNKS	ABAT,ABL1,ACD,ACVR1B,ACVR2A,ADAM8,ADCYAP1R1,AGTR2,AKAP6,ANO1,ANXA1,APLN,APLNR,ARNT,ARRB1,ATM,ATP6AP1,ATR,ATRX,AURKB,AVP,AVPR1A,BAD,BAK1,BAX,BDKRB1,C1QTNF12,C2CD2L,CA2,CA7,CALCR,CALM1,CALM2,CALM3,CAPN3,CASQ1,CASQ2,CAV1,CCT2,CCT3,CCT4,CCT5,CCT6A,CCT7,CCT8,CD19,CD4,CEMIP,CFTR,CLIC2,CNR1,CRH,CTNNB1,CXCL10,CXCL11,CXCL9,DCSTAMP,DEF8,DHX36,DKC1,DRD1,DRD2,DRD3,EDN1,EDNRB,EGFR,EIF4G1,ERCC1,ETS1,F2,F2R,F2R…
113	GO Biological Process	GO:0002449	lymphocyte mediated immunity	113	0.000159	1	0.0182	9.78	0.511	5	827	0.104	0.00605	5	109	121	.,.,.,.,.	.,.,.,.,.,.,.,.,.,.,.,.,.,.,.,.,.,.,.,.,.,.,.,.,.,.,.,.,.,.,.,.,.,.,.,.,.,.,.,.,.,.,.,.,.,.,.,.,.,.,.,.,.,.,.,.,.,.,.,.,.,.,.,.,.,.,.,.,.,.,.,.,.,.,.,.,.,.,.,.,.,.,.,.,.,.,.,.,.,.,.,.,.,.,.,.,.,.,.,.,.,.,.,.,.,.,.,.,.,.,.,.,.,.,.,.,.,.,.,.,.,.,.,.,.,.,.,.,.,.,.,.,.,.,.,.,.,.,.,.,.,.,.,.,.,.,.,.,.,.,.,.,.,.,.,.,.,.,.,.,.,.,.,.,.,.,.,.,.,.,.,.,.,.,.,.,.,.,.,.,.,.,.,.,.,.,.,.,.,.,.,.,.,.,.,.,.,.,.,.…	CD46,CD74,ICAM1,IL18RAP,INPP5D	AICDA,BATF,BCL10,BCL3,BTK,BTN3A2,BTN3A3,C1QA,C1QB,C1QBP,C1QC,C1R,C1RL,C2,C3,C4BPA,C4BPB,C5,C6,C7,C8A,C8B,C8G,C9,CCR6,CD27,CD40LG,CD46,CD55,CD74,CD8A,CEBPG,CLEC2A,CLU,CORO1A,CR1,CR2,CTSC,CTSH,DENND1B,DLG1,EMP2,ENSG00000259680,ERCC1,EXO1,EXOSC3,EXOSC6,FAS,FCER1G,FCGR2B,FOXP3,GAPT,GATA3,GCNT3,GNL1,GZMB,HSPD1,ICAM1,IL12A,IL12B,IL18,IL18RAP,IL31RA,IL4,IL4R,INPP5D,IRF7,JAG1,KDELR1,KIR3DL1,KLRD1,KLRF2,K…
114	GO Biological Process	GO:0044060	regulation of endocrine process	114	0.00016	1	0.0181	14.8	0.271	4	438	0.0833	0.00913	2	42	44	.,.,.,.	.,.,.,.,.,.,.,.,.,.,.,.,.,.,.,.,.,.,.,.,.,.,.,.,.,.,.,.,.,.,.,.,.,.,.,.,.,.,.,.,.,.,.,.,.,.,.,.,.,.,.,.,.,.,.,.,.,.,.,.,.,.,.,.,.,.,.,.,.,.,.,.,.,.,.,.,.,.,.,.,.,.,.,.,.,.,.,.,.,.,.,.,.,.,.,.,.,.,.,.,.,.,.,.,.,.,.,.,.,.,.,.,.,.,.,.,.,.,.,.,.,.,.,.,.,.,.,.,.,.,.,.,.,.,.,.,.,.,.,.,.,.,.,.,.,.,.,.,.,.,.,.,.,.,.,.,.,.,.,.,.,.,.,.,.,.,.,.,.,.,.,.,.,.,.,.,.,.,.,.,.,.,.,.,.,.,.,.,.,.,.,.,.,.,.,.,.,.,.,.…	IL1B,INHBA	AGTR1,AGTR2,APLN,BMP6,C1QTNF1,C1QTNF3,CRH,CRHBP,CRHR1,CRY1,F2R,F2RL1,FGFR1,FOXL2,GAL,GALR1,GDF9,GHRL,GJA5,GNAS,HCAR2,IL1B,INHA,INHBA,INHBB,KISS1,LEP,NKX3-1,NPVF,OPRK1,POMC,PTPN11,RAB11FIP1,RAB11FIP3,RAB11FIP5,RAB8B,REN,RETN,SMAD4,TAC1,TACR2,UCN
115	GO Biological Process	GO:0034341	response to interferon-gamma	115	0.00016	1	0.018	7.35	0.817	6	1321	0.125	0.00454	6	133	140	.,.,.,.,.,.	.,.,.,.,.,.,.,.,.,.,.,.,.,.,.,.,.,.,.,.,.,.,.,.,.,.,.,.,.,.,.,.,.,.,.,.,.,.,.,.,.,.,.,.,.,.,.,.,.,.,.,.,.,.,.,.,.,.,.,.,.,.,.,.,.,.,.,.,.,.,.,.,.,.,.,.,.,.,.,.,.,.,.,.,.,.,.,.,.,.,.,.,.,.,.,.,.,.,.,.,.,.,.,.,.,.,.,.,.,.,.,.,.,.,.,.,.,.,.,.,.,.,.,.,.,.,.,.,.,.,.,.,.,.,.,.,.,.,.,.,.,.,.,.,.,.,.,.,.,.,.,.,.,.,.,.,.,.,.,.,.,.,.,.,.,.,.,.,.,.,.,.,.,.,.,.,.,.,.,.,.,.,.,.,.,.,.,.,.,.,.,.,.,.,.,.,.,.,.,.…	CCL4,HCK,HLA-DPB1,HLA-DQA1,HLA-DRA,ICAM1	ACOD1,ADAMTS13,AIF1,AQP4,B2M,BST2,C19orf66,CALCOCO2,CAMK2A,CAMK2B,CAMK2D,CAMK2G,CASP1,CCL1,CCL11,CCL17,CCL18,CCL19,CCL2,CCL20,CCL21,CCL22,CCL23,CCL24,CCL25,CCL26,CCL3,CCL3L3,CCL4,CCL4L2,CCL5,CCL7,CCL8,CD40,CD44,CD58,CD86,CIITA,CITED1,CLDN1,CX3CL1,CXCL16,CYP27B1,DAPK1,DAPK3,EDN1,EPRS,FCGR1A,FCGR1B,GAPDH,GBP1,GBP2,GBP5,GBP6,GCH1,HCK,HLA-B,HLA-DPA1,HLA-DPB1,HLA-DQA1,HLA-DQA2,HLA-DQB2,HLA-DRA,HLA-DRB…
116	GO Biological Process	GO:2000778	positive regulation of interleukin-6 secretion	116	0.00016	1	0.0178	28.9	0.104	3	168	0.0625	0.0179	1	21	23	.,.,.	.,.,.,.,.,.,.,.,.,.,.,.,.,.,.,.,.,.,.,.,.,.,.,.,.,.,.,.,.,.,.,.,.,.,.,.,.,.,.,.,.,.,.,.,.,.,.,.,.,.,.,.,.,.,.,.,.,.,.,.,.,.,.,.,.,.,.,.,.,.,.,.,.,.,.,.,.,.,.,.,.,.,.,.,.,.,.,.,.,.,.,.,.,.,.,.,.,.,.,.,.,.,.,.,.,.,.,.,.,.,.,.,.,.,.,.,.,.,.,.,.,.,.,.,.,.,.,.,.,.,.,.,.,.,.,.,.,.,.,.,.,.,.,.,.,.,.,.,.,.,.,.,.,.,.,.,.,.,.,.,.,.,.,.,.,.,.,.	IL1B	DDX58,DHX9,F2R,F2RL1,HMGB1,HYAL2,IFIH1,IL17F,IL17RC,IL1B,IL1RAP,LGALS9,MAVS,MBP,NLRP10,PAEP,PYCARD,SELENOK,TLR8,TRPV4,TWIST1
117	GO Biological Process	GO:0032645	regulation of granulocyte macrophage colony-stimulating factor production	117	0.000166	1	0.0183	28.5	0.105	3	170	0.0625	0.0176	1	15	16	.,.,.	.,.,.,.,.,.,.,.,.,.,.,.,.,.,.,.,.,.,.,.,.,.,.,.,.,.,.,.,.,.,.,.,.,.,.,.,.,.,.,.,.,.,.,.,.,.,.,.,.,.,.,.,.,.,.,.,.,.,.,.,.,.,.,.,.,.,.,.,.,.,.,.,.,.,.,.,.,.,.,.,.,.,.,.,.,.,.,.,.,.,.,.,.,.,.,.,.,.,.,.,.,.,.,.,.,.,.,.,.,.,.,.,.,.,.,.,.,.,.,.,.,.,.,.,.,.,.,.,.,.,.,.,.,.,.,.,.,.,.,.,.,.,.,.,.,.,.,.,.,.,.,.,.,.,.,.,.,.,.,.,.,.,.,.,.,.,.,.,.,.	IL1B	CD80,CD84,DDX58,FCER1A,IL12B,IL17D,IL17F,IL18,IL1B,IL23A,ISL1,PAEP,RASGRP1,SYK,TLR9
118	GO Biological Process	GO:0031650	regulation of heat generation	118	0.000178	1	0.0194	27.9	0.108	3	174	0.0625	0.0172	1	12	12	.,.,.	.,.,.,.,.,.,.,.,.,.,.,.,.,.,.,.,.,.,.,.,.,.,.,.,.,.,.,.,.,.,.,.,.,.,.,.,.,.,.,.,.,.,.,.,.,.,.,.,.,.,.,.,.,.,.,.,.,.,.,.,.,.,.,.,.,.,.,.,.,.,.,.,.,.,.,.,.,.,.,.,.,.,.,.,.,.,.,.,.,.,.,.,.,.,.,.,.,.,.,.,.,.,.,.,.,.,.,.,.,.,.,.,.,.,.,.,.,.,.,.,.,.,.,.,.,.,.,.,.,.,.,.,.,.,.,.,.,.,.,.,.,.,.,.,.,.,.,.,.,.,.,.,.,.,.,.,.,.,.,.,.,.,.,.,.,.,.,.,.,.,.,.,.,.	IL1B	ABAT,APLN,ARRDC3,CNR1,EDNRB,IL1B,PTGER3,PTGS2,SLC27A1,TNF,TNFRSF11A,TNFSF11
119	GO Biological Process	GO:2001239	regulation of extrinsic apoptotic signaling pathway in absence of ligand	119	0.000182	1	0.0197	14.3	0.28	4	453	0.0833	0.00883	3	46	46	.,.,.,.	.,.,.,.,.,.,.,.,.,.,.,.,.,.,.,.,.,.,.,.,.,.,.,.,.,.,.,.,.,.,.,.,.,.,.,.,.,.,.,.,.,.,.,.,.,.,.,.,.,.,.,.,.,.,.,.,.,.,.,.,.,.,.,.,.,.,.,.,.,.,.,.,.,.,.,.,.,.,.,.,.,.,.,.,.,.,.,.,.,.,.,.,.,.,.,.,.,.,.,.,.,.,.,.,.,.,.,.,.,.,.,.,.,.,.,.,.,.,.,.,.,.,.,.,.,.,.,.,.,.,.,.,.,.,.,.,.,.,.,.,.,.,.,.,.,.,.,.,.,.,.,.,.,.,.,.,.,.,.,.,.,.,.,.,.,.,.,.,.,.,.,.,.,.,.,.,.,.,.,.,.,.,.,.,.,.,.,.,.,.,.,.,.,.,.,.,.,.,.,.…	IL1A,IL1B,INHBA	AKT1,BAX,BCL2,BCL2L1,COL2A1,CSF2,CTNNA1,CX3CL1,CX3CR1,DAPK3,EYA1,EYA2,EYA3,EYA4,FAS,FGF10,FGFR1,FYN,GATA1,GDNF,GFRAL,HSPA1A,HSPA1B,HTRA2,IFI6,IL1A,IL1B,IL7,INHBA,MAP2K5,MAPK7,MCL1,NF1,PF4,PPP2R1A,PPP2R1B,RET,RIPK1,SNAI2,SRPX,STRADB,TERT,TNF,UNC5B,WWOX,ZC3HC1
120	GO Biological Process	GO:0045086	positive regulation of interleukin-2 biosynthetic process	120	0.000193	1	0.0208	27.1	0.111	3	179	0.0625	0.0168	2	12	12	.,.,.	.,.,.,.,.,.,.,.,.,.,.,.,.,.,.,.,.,.,.,.,.,.,.,.,.,.,.,.,.,.,.,.,.,.,.,.,.,.,.,.,.,.,.,.,.,.,.,.,.,.,.,.,.,.,.,.,.,.,.,.,.,.,.,.,.,.,.,.,.,.,.,.,.,.,.,.,.,.,.,.,.,.,.,.,.,.,.,.,.,.,.,.,.,.,.,.,.,.,.,.,.,.,.,.,.,.,.,.,.,.,.,.,.,.,.,.,.,.,.,.,.,.,.,.,.,.,.,.,.,.,.,.,.,.,.,.,.,.,.,.,.,.,.,.,.,.,.,.,.,.,.,.,.,.,.,.,.,.,.,.,.,.,.,.,.,.,.,.,.,.,.,.,.,.,.,.,.,.,.	IL1A,IL1B	CARD11,CD28,CD3E,CD4,CD80,CD86,GLMN,IL1A,IL1B,IRF4,PRKCQ,STAT5B
121	GO Biological Process	GO:1903426	regulation of reactive oxygen species biosynthetic process	121	0.000194	1	0.0208	9.36	0.534	5	864	0.104	0.00579	3	71	73	.,.,.,.,.	.,.,.,.,.,.,.,.,.,.,.,.,.,.,.,.,.,.,.,.,.,.,.,.,.,.,.,.,.,.,.,.,.,.,.,.,.,.,.,.,.,.,.,.,.,.,.,.,.,.,.,.,.,.,.,.,.,.,.,.,.,.,.,.,.,.,.,.,.,.,.,.,.,.,.,.,.,.,.,.,.,.,.,.,.,.,.,.,.,.,.,.,.,.,.,.,.,.,.,.,.,.,.,.,.,.,.,.,.,.,.,.,.,.,.,.,.,.,.,.,.,.,.,.,.,.,.,.,.,.,.,.,.,.,.,.,.,.,.,.,.,.,.,.,.,.,.,.,.,.,.,.,.,.,.,.,.,.,.,.,.,.,.,.,.,.,.,.,.,.,.,.,.,.,.,.,.,.,.,.,.,.,.,.,.,.,.,.,.,.,.,.,.,.,.,.,.,.,.,.…	CD34,ICAM1,IL1B	ACP5,ADGRB1,AGTR2,AGXT2,AIF1,AKT1,ARG2,ASS1,ATP2B4,CAV1,CD34,CD36,CFLAR,CLU,CTNS,CYBA,DDAH1,DDAH2,DNM2,EDN1,EGFR,FOXO3,GLA,GRIN1,HBB,HDAC4,HSP90AA1,HSP90AB1,ICAM1,IFNG,IL10,IL1B,IL4,IL6,INS,INSR,ITGB2,JAK2,KHSRP,KLF2,KLF4,KLRK1,MPV17L,MTOR,NOS1AP,P2RX4,PARK7,PKD2,PTGIS,PTGS2,PTK2B,PTX3,RAB27A,RGN,SLC18A2,SLC25A33,SLC30A10,SMAD3,SNCA,STAT3,TICAM1,TLR4,TLR5,TLR6,TNF,TRAP1,TRPV1,UCP1,WDR35,ZC3H12A,Z…
122	GO Biological Process	GO:0006954	inflammatory response	122	0.000196	1	0.0208	3.88	2.58	10	4168	0.208	0.0024	9	428	461	.,.,.,.,.,.,.,.,.,.	.,.,.,.,.,.,.,.,.,.,.,.,.,.,.,.,.,.,.,.,.,.,.,.,.,.,.,.,.,.,.,.,.,.,.,.,.,.,.,.,.,.,.,.,.,.,.,.,.,.,.,.,.,.,.,.,.,.,.,.,.,.,.,.,.,.,.,.,.,.,.,.,.,.,.,.,.,.,.,.,.,.,.,.,.,.,.,.,.,.,.,.,.,.,.,.,.,.,.,.,.,.,.,.,.,.,.,.,.,.,.,.,.,.,.,.,.,.,.,.,.,.,.,.,.,.,.,.,.,.,.,.,.,.,.,.,.,.,.,.,.,.,.,.,.,.,.,.,.,.,.,.,.,.,.,.,.,.,.,.,.,.,.,.,.,.,.,.,.,.,.,.,.,.,.,.,.,.,.,.,.,.,.,.,.,.,.,.,.,.,.,.,.,.,.,.,.,.,.,.…	CCL4,HCK,ICAM1,IL18RAP,IL1A,IL1B,IL27,THEMIS2,TLR2	ABCF1,ACKR1,ACKR2,ACOD1,ACVR1,ADAM8,ADGRE2,ADGRE5,ADORA1,ADORA3,AFAP1L2,AGTR2,AHCY,AHSG,AIF1,AIM2,AIMP1,AKT1,ALOX15,ALOX5,ANO6,ANXA1,AOAH,AOC3,APCS,APOA2,ATRN,AXL,AZU1,B4GALT1,BCL6,BDKRB1,BDKRB2,BLNK,BMP2,BMP6,BMPR1B,BTK,C3,C3AR1,C5,C5AR1,C5AR2,CALCA,CAMK1D,CAMK4,CARD18,CASP4,CCL1,CCL11,CCL17,CCL18,CCL19,CCL2,CCL20,CCL21,CCL22,CCL23,CCL24,CCL25,CCL26,CCL3,CCL3L3,CCL4,CCL4L2,CCL5,CCL7,CCL8,CCR1,CC…
123	GO Biological Process	GO:0032101	regulation of response to external stimulus	123	0.000199	1	0.0208	3.06	4.24	13	6865	0.271	0.00189	12	683	733	.,.,.,.,.,.,.,.,.,.,.,.,.	.,.,.,.,.,.,.,.,.,.,.,.,.,.,.,.,.,.,.,.,.,.,.,.,.,.,.,.,.,.,.,.,.,.,.,.,.,.,.,.,.,.,.,.,.,.,.,.,.,.,.,.,.,.,.,.,.,.,.,.,.,.,.,.,.,.,.,.,.,.,.,.,.,.,.,.,.,.,.,.,.,.,.,.,.,.,.,.,.,.,.,.,.,.,.,.,.,.,.,.,.,.,.,.,.,.,.,.,.,.,.,.,.,.,.,.,.,.,.,.,.,.,.,.,.,.,.,.,.,.,.,.,.,.,.,.,.,.,.,.,.,.,.,.,.,.,.,.,.,.,.,.,.,.,.,.,.,.,.,.,.,.,.,.,.,.,.,.,.,.,.,.,.,.,.,.,.,.,.,.,.,.,.,.,.,.,.,.,.,.,.,.,.,.,.,.,.,.,.,.…	CCL4,CD34,CD46,CD74,HCK,IL1B,IL27,MAS1,METRNL,PLAUR,PLXNA1,TLR2	A2M,ABAT,ABCC8,ABR,ACE2,ACOD1,ACP5,ADA,ADAM10,ADAM17,ADAM8,ADAMTS12,ADAMTS18,ADCYAP1,ADGRA2,ADIPOQ,ADORA1,ADORA2B,AGTR1,AHSG,AIF1,AIM2,AJAP1,ALOX12,ANGPT2,ANKRD17,ANO6,ANXA1,ANXA2,AP1G1,AP1M1,AP1M2,AP1S1,AP1S2,AP1S3,AP2A1,AP2A2,AP2B1,AP2M1,AP2S1,APCS,APOA1,APOD,APOE,APOH,ARF1,ARG1,ARG2,ARTN,ASH1L,ASIC2,ATP6V1H,AZU1,B2M,BAP1,BBS2,BBS4,BCL6,BCL6B,BIRC2,BIRC3,BMP6,BMPR2,BRAF,BRD4,BST1,BTK,C1QA,C1QB,…
124	GO Biological Process	GO:0002253	activation of immune response	124	0.000228	1	0.0238	3.81	2.63	10	4246	0.208	0.00236	10	411	442	.,.,.,.,.,.,.,.,.,.	.,.,.,.,.,.,.,.,.,.,.,.,.,.,.,.,.,.,.,.,.,.,.,.,.,.,.,.,.,.,.,.,.,.,.,.,.,.,.,.,.,.,.,.,.,.,.,.,.,.,.,.,.,.,.,.,.,.,.,.,.,.,.,.,.,.,.,.,.,.,.,.,.,.,.,.,.,.,.,.,.,.,.,.,.,.,.,.,.,.,.,.,.,.,.,.,.,.,.,.,.,.,.,.,.,.,.,.,.,.,.,.,.,.,.,.,.,.,.,.,.,.,.,.,.,.,.,.,.,.,.,.,.,.,.,.,.,.,.,.,.,.,.,.,.,.,.,.,.,.,.,.,.,.,.,.,.,.,.,.,.,.,.,.,.,.,.,.,.,.,.,.,.,.,.,.,.,.,.,.,.,.,.,.,.,.,.,.,.,.,.,.,.,.,.,.,.,.,.,.…	CD46,HCK,HLA-DPB1,HLA-DQA1,HLA-DRA,INPP5D,LGMN,PLCG2,THEMIS2,TLR2	ABI1,ABL1,ACTB,ACTG1,ACTR2,ACTR3,AIM2,APOB,ARPC1A,ARPC1B,ARPC2,ARPC3,ARPC4,ARPC5,BAG6,BAIAP2,BAX,BCAR1,BCL10,BCL2,BIRC2,BIRC3,BLK,BRAF,BRK1,BTK,BTN3A1,BTRC,C1QA,C1QB,C1QBP,C1QC,C1R,C1RL,C2,C3,C3AR1,C4BPA,C4BPB,C5,C5AR1,C5AR2,C6,C7,C8A,C8B,C8G,C9,CACNB3,CARD11,CARD9,CASP8,CD14,CD180,CD19,CD209,CD247,CD28,CD300LF,CD36,CD38,CD3D,CD3E,CD4,CD46,CD55,CD79A,CD79B,CD86,CDC42,CFB,CFD,CFH,CFP,CHUK,CLEC10A,…
125	GO Biological Process	GO:0043066	negative regulation of apoptotic process	125	0.000236	1	0.0243	2.84	4.93	14	7979	0.292	0.00175	12	778	834	.,.,.,.,.,.,.,.,.,.,.,.,.,.	.,.,.,.,.,.,.,.,.,.,.,.,.,.,.,.,.,.,.,.,.,.,.,.,.,.,.,.,.,.,.,.,.,.,.,.,.,.,.,.,.,.,.,.,.,.,.,.,.,.,.,.,.,.,.,.,.,.,.,.,.,.,.,.,.,.,.,.,.,.,.,.,.,.,.,.,.,.,.,.,.,.,.,.,.,.,.,.,.,.,.,.,.,.,.,.,.,.,.,.,.,.,.,.,.,.,.,.,.,.,.,.,.,.,.,.,.,.,.,.,.,.,.,.,.,.,.,.,.,.,.,.,.,.,.,.,.,.,.,.,.,.,.,.,.,.,.,.,.,.,.,.,.,.,.,.,.,.,.,.,.,.,.,.,.,.,.,.,.,.,.,.,.,.,.,.,.,.,.,.,.,.,.,.,.,.,.,.,.,.,.,.,.,.,.,.,.,.,.,.…	C8orf4,CD74,CRYAA,GLI3,HCK,ICAM1,IL1A,IL1B,LGMN,NR4A2,PLAUR,SOD2	AAMDC,AARS,AATF,ABL1,ACAA2,ACKR3,ACVR1,ADA,ADAM8,ADAMTS20,ADAR,ADCYAP1,ADNP,ADORA1,AGO4,AHI1,AIF1,AIPL1,AKR1B1,AKT1,AKT2,ALB,ALKBH1,ALOX12,AMBRA1,AMIGO2,ANGPT1,ANGPT4,ANGPTL4,ANKLE2,ANXA1,ANXA4,ANXA5,APBB2,API5,APIP,APOE,APOH,AQP1,AR,ARAF,AREL1,ARF4,ARG2,ARHGAP10,ARHGDIA,ARHGEF2,ARL6IP1,ARNT2,ARRB1,ARRB2,ASCL1,ASIC2,ASNS,ATAD3A,ATF5,ATG5,ATOH1,AURKA,AURKB,AVEN,AVP,AXL,AZU1,BABAM2,BAD,BAG1,BAG3,BA…
126	GO Biological Process	GO:0046890	regulation of lipid biosynthetic process	126	0.000237	1	0.0243	6.83	0.879	6	1421	0.125	0.00422	4	155	165	.,.,.,.,.,.	.,.,.,.,.,.,.,.,.,.,.,.,.,.,.,.,.,.,.,.,.,.,.,.,.,.,.,.,.,.,.,.,.,.,.,.,.,.,.,.,.,.,.,.,.,.,.,.,.,.,.,.,.,.,.,.,.,.,.,.,.,.,.,.,.,.,.,.,.,.,.,.,.,.,.,.,.,.,.,.,.,.,.,.,.,.,.,.,.,.,.,.,.,.,.,.,.,.,.,.,.,.,.,.,.,.,.,.,.,.,.,.,.,.,.,.,.,.,.,.,.,.,.,.,.,.,.,.,.,.,.,.,.,.,.,.,.,.,.,.,.,.,.,.,.,.,.,.,.,.,.,.,.,.,.,.,.,.,.,.,.,.,.,.,.,.,.,.,.,.,.,.,.,.,.,.,.,.,.,.,.,.,.,.,.,.,.,.,.,.,.,.,.,.,.,.,.,.,.,.…	EGR1,IL1B,LPGAT1,SIK1	ABCG1,ABHD6,ACACA,ACACB,ACADVL,ACSL3,ADGRF5,ADIPOQ,ADIPOR1,ADIPOR2,AKR1C3,AKT1,ANXA1,APOA1,APOA5,APOB,APOC1,APOC2,APOC3,APOE,ATP1A1,AVP,AVPR1A,BMP2,BMP5,BMP6,BRCA1,C3,CCDC3,CDK4,CEACAM1,CNEP1R1,CREB1,CREBL2,CTDNEP1,CYP27B1,CYP51A1,CYP7A1,DDX20,DGAT2,DGKQ,DHCR7,DHH,DKK3,DKKL1,EGR1,EIF6,ELOVL5,ELOVL6,ERLIN1,ERLIN2,FABP3,FASN,FBXW7,FDFT1,FDPS,FGF1,FGF19,FGFR4,FITM2,GFI1,GGPS1,GPAM,GPER1,GPLD1,HMGCR,…
127	GO Biological Process	GO:0034605	cellular response to heat	127	0.000241	1	0.0245	13.3	0.302	4	488	0.0833	0.0082	2	45	46	.,.,.,.	.,.,.,.,.,.,.,.,.,.,.,.,.,.,.,.,.,.,.,.,.,.,.,.,.,.,.,.,.,.,.,.,.,.,.,.,.,.,.,.,.,.,.,.,.,.,.,.,.,.,.,.,.,.,.,.,.,.,.,.,.,.,.,.,.,.,.,.,.,.,.,.,.,.,.,.,.,.,.,.,.,.,.,.,.,.,.,.,.,.,.,.,.,.,.,.,.,.,.,.,.,.,.,.,.,.,.,.,.,.,.,.,.,.,.,.,.,.,.,.,.,.,.,.,.,.,.,.,.,.,.,.,.,.,.,.,.,.,.,.,.,.,.,.,.,.,.,.,.,.,.,.,.,.,.,.,.,.,.,.,.,.,.,.,.,.,.,.,.,.,.,.,.,.,.,.,.,.,.,.,.,.,.,.,.,.,.,.,.,.,.,.,.,.,.,.,.,.,.,.…	C8orf4,IL1A	ANO1,ARPP21,ATXN3,ATXN3L,BAG3,C8orf4,CDKN1A,CETN1,CLPB,CXCL10,DAXX,EIF2S1,FGF1,HDAC2,HIKESHI,HSF1,HSPA1A,HSPA1B,HSPA6,HTRA2,IER5,IL1A,IRAK1,LYN,MAPT,MKI67,MYOF,NF1,PDCD6,POLR2D,PRKACA,PTGS2,RBBP7,SCARA5,SLC52A3,SLU7,ST8SIA1,STAC,SUMO1,TFEC,THBS1,TPR,TRPV1,TRPV4,YWHAE
128	GO Biological Process	GO:0051048	negative regulation of secretion	128	0.000254	1	0.0257	5.52	1.27	7	2052	0.146	0.00341	5	188	203	.,.,.,.,.,.,.	.,.,.,.,.,.,.,.,.,.,.,.,.,.,.,.,.,.,.,.,.,.,.,.,.,.,.,.,.,.,.,.,.,.,.,.,.,.,.,.,.,.,.,.,.,.,.,.,.,.,.,.,.,.,.,.,.,.,.,.,.,.,.,.,.,.,.,.,.,.,.,.,.,.,.,.,.,.,.,.,.,.,.,.,.,.,.,.,.,.,.,.,.,.,.,.,.,.,.,.,.,.,.,.,.,.,.,.,.,.,.,.,.,.,.,.,.,.,.,.,.,.,.,.,.,.,.,.,.,.,.,.,.,.,.,.,.,.,.,.,.,.,.,.,.,.,.,.,.,.,.,.,.,.,.,.,.,.,.,.,.,.,.,.,.,.,.,.,.,.,.,.,.,.,.,.,.,.,.,.,.,.,.,.,.,.,.,.,.,.,.,.,.,.,.,.,.,.,.,.…	CD34,CD74,IL1B,INHBA,SRGN	ABAT,ABCC8,ABR,ACVR1C,ADA,ADIPOQ,ADORA1,ADRA2A,ADRA2B,ADRA2C,AGTR2,ANGPT1,ANXA1,ANXA4,APOA1,APOA2,ARG2,ASIC1,AVPR2,BANK1,BMP8A,BRAF,BTN2A2,C1QTNF3,C5AR2,CARD16,CARD17,CARD18,CARD8,CARTPT,CBARP,CCR2,CD300A,CD34,CD74,CD84,CEACAM1,CHGA,CIDEA,CNR1,CRH,CRHBP,CRY1,CYP4F2,DCANP1,DPH3,DRD2,DRD3,DRD4,EDN1,EGF,ENY2,ERBB3,ERP29,EZR,F2R,F2RL1,FAM3D,FCGR2B,FFAR4,FGF23,FKBP1B,FMR1,FN1,FOXF1,FOXP3,GAS6,GBP1,GHR…
129	GO Biological Process	GO:0042990	regulation of transcription factor import into nucleus	129	0.000256	1	0.0256	8.82	0.567	5	917	0.104	0.00545	3	85	88	.,.,.,.,.	.,.,.,.,.,.,.,.,.,.,.,.,.,.,.,.,.,.,.,.,.,.,.,.,.,.,.,.,.,.,.,.,.,.,.,.,.,.,.,.,.,.,.,.,.,.,.,.,.,.,.,.,.,.,.,.,.,.,.,.,.,.,.,.,.,.,.,.,.,.,.,.,.,.,.,.,.,.,.,.,.,.,.,.,.,.,.,.,.,.,.,.,.,.,.,.,.,.,.,.,.,.,.,.,.,.,.,.,.,.,.,.,.,.,.,.,.,.,.,.,.,.,.,.,.,.,.,.,.,.,.,.,.,.,.,.,.,.,.,.,.,.,.,.,.,.,.,.,.,.,.,.,.,.,.,.,.,.,.,.,.,.,.,.,.,.,.,.,.,.,.,.,.,.,.,.,.,.,.,.,.,.,.,.,.,.,.,.,.,.,.,.,.,.,.,.,.,.,.,.…	C8orf4,IL1B,TLR2	AGTR2,APP,BAG3,BCL3,BMP7,C1QTNF3,C8orf4,CCDC22,CCL19,CD27,CD36,CDH1,CHERP,CSF3,CYLD,DDX58,DMAP1,DYRK2,EDA,EDAR,FAF1,FBXW11,FLNA,G3BP2,GREM1,GSK3B,HCLS1,HDAC3,IL10,IL12B,IL18,IL18R1,IL1B,IL23A,KEAP1,LGALS9,LITAF,MAPK7,MAVS,MBTPS1,MDFI,MTOR,MXI1,NF1,NFKBIA,NFKBIE,NFKBIL1,NLRP12,NLRP3,NOL3,NOV,PIK3R1,PIK3R2,PKD1,PKD2,PPM1A,PPM1B,PPP3CA,PRDX1,PSMD10,PTGS2,PYDC2,RAB23,RBCK1,RHOA,SMAD3,SPHK1,SPPL3,SRI,…
130	GO Biological Process	GO:0035066	positive regulation of histone acetylation	130	0.00026	1	0.0258	24.5	0.122	3	198	0.0625	0.0152	1	25	28	.,.,.	.,.,.,.,.,.,.,.,.,.,.,.,.,.,.,.,.,.,.,.,.,.,.,.,.,.,.,.,.,.,.,.,.,.,.,.,.,.,.,.,.,.,.,.,.,.,.,.,.,.,.,.,.,.,.,.,.,.,.,.,.,.,.,.,.,.,.,.,.,.,.,.,.,.,.,.,.,.,.,.,.,.,.,.,.,.,.,.,.,.,.,.,.,.,.,.,.,.,.,.,.,.,.,.,.,.,.,.,.,.,.,.,.,.,.,.,.,.,.,.,.,.,.,.,.,.,.,.,.,.,.,.,.,.,.,.,.,.,.,.,.,.,.,.,.,.,.,.,.,.,.,.,.,.,.,.,.,.,.,.,.,.,.,.,.,.,.,.,.,.,.,.,.,.,.,.,.,.,.,.,.,.,.,.,.,.,.,.,.,.,.,.,.,.,.,.,.,.	IL1B	ARRB1,AUTS2,BRCA1,BRD7,FOXP3,GATA3,IL1B,ISL1,KAT2A,KAT7,MAPK3,MUC1,NOS1,PAXIP1,PIH1D1,PIWIL2,PPARGC1A,RPS6KA4,RPS6KA5,RUVBL2,SMAD4,SNAI2,TADA2B,TGFB1,WBP2
131	GO Biological Process	GO:0045076	regulation of interleukin-2 biosynthetic process	131	0.000263	1	0.026	24.4	0.123	3	199	0.0625	0.0151	2	18	18	.,.,.	.,.,.,.,.,.,.,.,.,.,.,.,.,.,.,.,.,.,.,.,.,.,.,.,.,.,.,.,.,.,.,.,.,.,.,.,.,.,.,.,.,.,.,.,.,.,.,.,.,.,.,.,.,.,.,.,.,.,.,.,.,.,.,.,.,.,.,.,.,.,.,.,.,.,.,.,.,.,.,.,.,.,.,.,.,.,.,.,.,.,.,.,.,.,.,.,.,.,.,.,.,.,.,.,.,.,.,.,.,.,.,.,.,.,.,.,.,.,.,.,.,.,.,.,.,.,.,.,.,.,.,.,.,.,.,.,.,.,.,.,.,.,.,.,.,.,.,.,.,.,.,.,.,.,.,.,.,.,.,.,.,.,.,.,.,.,.,.,.,.,.,.,.,.,.,.,.,.,.,.,.,.,.,.,.,.,.,.,.,.,.,.,.,.,.,.,.,.,.	IL1A,IL1B	CARD11,CARD9,CD28,CD3E,CD4,CD80,CD86,FOXP3,GLMN,IL17F,IL1A,IL1B,IRF4,LAG3,PRKCQ,SFTPD,STAT5B,ZFP36
132	GO Biological Process	GO:0019882	antigen processing and presentation	132	0.000266	1	0.026	6.68	0.898	6	1452	0.125	0.00413	7	200	206	.,.,.,.,.,.	.,.,.,.,.,.,.,.,.,.,.,.,.,.,.,.,.,.,.,.,.,.,.,.,.,.,.,.,.,.,.,.,.,.,.,.,.,.,.,.,.,.,.,.,.,.,.,.,.,.,.,.,.,.,.,.,.,.,.,.,.,.,.,.,.,.,.,.,.,.,.,.,.,.,.,.,.,.,.,.,.,.,.,.,.,.,.,.,.,.,.,.,.,.,.,.,.,.,.,.,.,.,.,.,.,.,.,.,.,.,.,.,.,.,.,.,.,.,.,.,.,.,.,.,.,.,.,.,.,.,.,.,.,.,.,.,.,.,.,.,.,.,.,.,.,.,.,.,.,.,.,.,.,.,.,.,.,.,.,.,.,.,.,.,.,.,.,.,.,.,.,.,.,.,.,.,.,.,.,.,.,.,.,.,.,.,.,.,.,.,.,.,.,.,.,.,.,.,.,.…	CD74,HLA-DOA,HLA-DPB1,HLA-DQA1,HLA-DRA,ICAM1,LGMN	ACE,ACTR10,ACTR1A,ACTR1B,AP1G1,AP1M1,AP1M2,AP1S1,AP1S2,AP1S3,AP2A1,AP2A2,AP2B1,AP2M1,AP2S1,AP3B1,AP3D1,ARF1,ATG5,B2M,BCAP31,CALR,CANX,CAPZA1,CAPZA2,CAPZA3,CAPZB,CD1A,CD1C,CD1D,CD1E,CD207,CD209,CD36,CD74,CD8A,CENPE,CHUK,CLEC4M,CLTA,CLTC,CTSD,CTSE,CTSF,CTSH,CTSL,CTSS,CTSV,CYBA,CYBB,DCTN1,DCTN2,DCTN3,DCTN4,DCTN5,DCTN6,DNM2,DYNC1H1,DYNC1I1,DYNC1I2,DYNC1LI1,DYNC1LI2,DYNLL1,DYNLL2,ENSG00000248993,ENSG0…
133	GO Biological Process	GO:0045429	positive regulation of nitric oxide biosynthetic process	133	0.00027	1	0.0262	12.9	0.311	4	503	0.0833	0.00795	2	40	41	.,.,.,.	.,.,.,.,.,.,.,.,.,.,.,.,.,.,.,.,.,.,.,.,.,.,.,.,.,.,.,.,.,.,.,.,.,.,.,.,.,.,.,.,.,.,.,.,.,.,.,.,.,.,.,.,.,.,.,.,.,.,.,.,.,.,.,.,.,.,.,.,.,.,.,.,.,.,.,.,.,.,.,.,.,.,.,.,.,.,.,.,.,.,.,.,.,.,.,.,.,.,.,.,.,.,.,.,.,.,.,.,.,.,.,.,.,.,.,.,.,.,.,.,.,.,.,.,.,.,.,.,.,.,.,.,.,.,.,.,.,.,.,.,.,.,.,.,.,.,.,.,.,.,.,.,.,.,.,.,.,.,.,.,.,.,.,.,.,.,.,.,.,.,.,.,.,.,.,.,.,.,.,.,.,.,.,.,.,.,.,.,.,.,.,.,.,.,.,.,.,.,.,.…	ICAM1,IL1B	AGTR2,AGXT2,AIF1,AKT1,ASS1,CD36,CLU,DDAH1,DDAH2,DNM2,EDN1,EGFR,HBB,HSP90AA1,HSP90AB1,ICAM1,IFNG,IL1B,IL6,INS,INSR,ITGB2,JAK2,KLF2,KLF4,KLRK1,MTOR,NOS1AP,P2RX4,PKD2,PTGS2,PTK2B,PTX3,SMAD3,TICAM1,TLR4,TLR5,TLR6,TNF,TRPV1
134	GO Biological Process	GO:0050852	T cell receptor signaling pathway	134	0.000272	1	0.0262	6.66	0.901	6	1458	0.125	0.00412	6	133	141	.,.,.,.,.,.	.,.,.,.,.,.,.,.,.,.,.,.,.,.,.,.,.,.,.,.,.,.,.,.,.,.,.,.,.,.,.,.,.,.,.,.,.,.,.,.,.,.,.,.,.,.,.,.,.,.,.,.,.,.,.,.,.,.,.,.,.,.,.,.,.,.,.,.,.,.,.,.,.,.,.,.,.,.,.,.,.,.,.,.,.,.,.,.,.,.,.,.,.,.,.,.,.,.,.,.,.,.,.,.,.,.,.,.,.,.,.,.,.,.,.,.,.,.,.,.,.,.,.,.,.,.,.,.,.,.,.,.,.,.,.,.,.,.,.,.,.,.,.,.,.,.,.,.,.,.,.,.,.,.,.,.,.,.,.,.,.,.,.,.,.,.,.,.,.,.,.,.,.,.,.,.,.,.,.,.,.,.,.,.,.,.,.,.,.,.,.,.,.,.,.,.,.,.,.,.…	HLA-DPB1,HLA-DQA1,HLA-DRA,INPP5D,PLCG2,THEMIS2	BCAR1,BCL10,BRAF,BTN3A1,BTRC,CACNB3,CARD11,CD247,CD28,CD3D,CD3E,CD4,CHUK,CSK,CUL1,DENND1B,FBXW11,FOXP3,FYB1,FYB2,FYN,GATA3,HLA-DPA1,HLA-DPB1,HLA-DQA1,HLA-DQA2,HLA-DQB2,HLA-DRA,HLA-DRB1,HLA-DRB5,HRAS,IFNG,IKBKB,IKBKG,INPP5D,ITK,LAT,LCK,LCP2,MALT1,MAP3K7,NCK1,NFKB1,NFKBIA,PAG1,PAK1,PAK2,PAK3,PDE4B,PDE4D,PDPK1,PIK3CA,PIK3CB,PIK3CD,PIK3R1,PIK3R2,PLCG1,PLCG2,PRKCQ,PRKD2,PSEN1,PSMA1,PSMA2,PSMA3,PSMA4,P…
135	GO Biological Process	GO:0046827	positive regulation of protein export from nucleus	135	0.000275	1	0.0263	24	0.125	3	202	0.0625	0.0149	1	18	19	.,.,.	.,.,.,.,.,.,.,.,.,.,.,.,.,.,.,.,.,.,.,.,.,.,.,.,.,.,.,.,.,.,.,.,.,.,.,.,.,.,.,.,.,.,.,.,.,.,.,.,.,.,.,.,.,.,.,.,.,.,.,.,.,.,.,.,.,.,.,.,.,.,.,.,.,.,.,.,.,.,.,.,.,.,.,.,.,.,.,.,.,.,.,.,.,.,.,.,.,.,.,.,.,.,.,.,.,.,.,.,.,.,.,.,.,.,.,.,.,.,.,.,.,.,.,.,.,.,.,.,.,.,.,.,.,.,.,.,.,.,.,.,.,.,.,.,.,.,.,.,.,.,.,.,.,.,.,.,.,.,.,.,.,.,.,.,.,.,.,.,.,.,.,.,.,.,.,.,.,.,.,.,.,.,.,.,.,.,.,.,.,.,.,.,.,.,.,.,.,.,.,.…	IL1B	ANP32B,BAG3,CAMK1,CTDSPL2,EMD,GAS6,GSK3B,IL1B,MDM2,PPM1A,PRKACA,RAPGEF3,SFN,TCF7L2,TP53,TPR,XPO4,YWHAE
136	GO Biological Process	GO:0032845	negative regulation of homeostatic process	136	0.000278	1	0.0264	6.63	0.905	6	1464	0.125	0.0041	6	133	140	.,.,.,.,.,.	.,.,.,.,.,.,.,.,.,.,.,.,.,.,.,.,.,.,.,.,.,.,.,.,.,.,.,.,.,.,.,.,.,.,.,.,.,.,.,.,.,.,.,.,.,.,.,.,.,.,.,.,.,.,.,.,.,.,.,.,.,.,.,.,.,.,.,.,.,.,.,.,.,.,.,.,.,.,.,.,.,.,.,.,.,.,.,.,.,.,.,.,.,.,.,.,.,.,.,.,.,.,.,.,.,.,.,.,.,.,.,.,.,.,.,.,.,.,.,.,.,.,.,.,.,.,.,.,.,.,.,.,.,.,.,.,.,.,.,.,.,.,.,.,.,.,.,.,.,.,.,.,.,.,.,.,.,.,.,.,.,.,.,.,.,.,.,.,.,.,.,.,.,.,.,.,.,.,.,.,.,.,.,.,.,.,.,.,.,.,.,.,.,.,.,.,.,.,.,.…	CD74,INPP5D,JPH3,PLCG2,TNKS,TPCN2	ACD,ADA,ADORA1,ADRA2A,ARRDC3,ATM,AVPR2,BCL10,BCL2,CALCA,CALM1,CALM2,CALM3,CARTPT,CASQ2,CATSPER4,CCL19,CCL21,CCL3,CCR5,CCR7,CD38,CD74,CHERP,CLDN18,CLIC2,CSK,CTC1,DCP2,DDIT3,DRD2,ENY2,EPO,ERCC1,ERCC4,ERO1A,EXOSC10,F2R,FADD,FCER1G,FGF2,FKBP1A,FKBP1B,FLCN,GHRL,GNL3L,GPAM,GSTM2,GSTO1,HMGCR,HNRNPA1,HNRNPC,HNRNPU,HOXA5,HSPA9,HTR2A,HTR2B,HTR2C,IBTK,IL6,INPP5D,ITPKB,ITPR1,ITPR2,ITPR3,JAGN1,JPH2,JPH3,KITLG…
137	GO Biological Process	GO:0032303	regulation of icosanoid secretion	137	0.000283	1	0.0267	23.8	0.126	3	204	0.0625	0.0147	1	16	18	.,.,.	.,.,.,.,.,.,.,.,.,.,.,.,.,.,.,.,.,.,.,.,.,.,.,.,.,.,.,.,.,.,.,.,.,.,.,.,.,.,.,.,.,.,.,.,.,.,.,.,.,.,.,.,.,.,.,.,.,.,.,.,.,.,.,.,.,.,.,.,.,.,.,.,.,.,.,.,.,.,.,.,.,.,.,.,.,.,.,.,.,.,.,.,.,.,.,.,.,.,.,.,.,.,.,.,.,.,.,.,.,.,.,.,.,.,.,.,.,.,.,.,.,.,.,.,.,.,.,.,.,.,.,.,.,.,.,.,.,.,.,.,.,.,.,.,.,.,.,.,.,.,.,.,.,.,.,.,.,.,.,.,.,.,.,.,.,.,.,.,.,.,.,.,.,.,.,.,.,.,.,.,.,.,.,.,.,.,.,.,.,.,.,.,.,.,.,.,.,.,.,.…	IL1B	AGTR2,CYP4A11,CYP4F2,EDN1,IL1B,MAP2K6,NTSR1,OXT,P2RX4,P2RX7,PLA2G10,PLA2R1,PLAA,SYK,TNFRSF11A,TNFSF11
138	GO Biological Process	GO:0051043	regulation of membrane protein ectodomain proteolysis	138	0.000287	1	0.0269	23.7	0.127	3	205	0.0625	0.0146	1	20	22	.,.,.	.,.,.,.,.,.,.,.,.,.,.,.,.,.,.,.,.,.,.,.,.,.,.,.,.,.,.,.,.,.,.,.,.,.,.,.,.,.,.,.,.,.,.,.,.,.,.,.,.,.,.,.,.,.,.,.,.,.,.,.,.,.,.,.,.,.,.,.,.,.,.,.,.,.,.,.,.,.,.,.,.,.,.,.,.,.,.,.,.,.,.,.,.,.,.,.,.,.,.,.,.,.,.,.,.,.,.,.,.,.,.,.,.,.,.,.,.,.,.,.,.,.,.,.,.,.,.,.,.,.,.,.,.,.,.,.,.,.,.,.,.,.,.,.,.,.,.,.,.,.,.,.,.,.,.,.,.,.,.,.,.,.,.,.,.,.,.,.,.,.,.,.,.,.,.,.,.,.,.,.,.,.,.,.,.,.,.,.,.,.,.,.,.,.,.,.,.,.,.,.…	IL1B	ADAM8,ADAM9,ADRA2A,APOE,FURIN,GPLD1,IFNG,IL10,IL1B,LRIG2,NRDC,PACSIN3,PTPN3,SNX33,SNX9,TIMP1,TIMP2,TIMP4,TNF,TNFRSF1B
139	GO Biological Process	GO:0045940	positive regulation of steroid metabolic process	139	0.000313	1	0.0291	23	0.13	3	211	0.0625	0.0142	1	21	23	.,.,.	.,.,.,.,.,.,.,.,.,.,.,.,.,.,.,.,.,.,.,.,.,.,.,.,.,.,.,.,.,.,.,.,.,.,.,.,.,.,.,.,.,.,.,.,.,.,.,.,.,.,.,.,.,.,.,.,.,.,.,.,.,.,.,.,.,.,.,.,.,.,.,.,.,.,.,.,.,.,.,.,.,.,.,.,.,.,.,.,.,.,.,.,.,.,.,.,.,.,.,.,.,.,.,.,.,.,.,.,.,.,.,.,.,.,.,.,.,.,.,.,.,.,.,.,.,.,.,.,.,.,.,.,.,.,.,.,.,.,.,.,.,.,.,.,.,.,.,.,.,.,.,.,.,.,.,.,.,.,.,.,.,.,.,.,.,.,.,.,.,.,.,.,.,.,.,.,.,.,.,.,.,.,.,.,.,.,.,.,.,.,.,.,.,.,.,.,.,.,.,.…	IL1B	ABCG1,AGTR1,APOA1,APOA2,APOA5,APOC1,APOE,BMP6,FGF1,IFNG,IL1B,LDLRAP1,NR1D1,POR,PPARGC1A,PRKAA1,SREBF1,STAR,STARD4,TNF,WNT4
140	GO Biological Process	GO:0030949	positive regulation of vascular endothelial growth factor receptor signaling pathway	140	0.000321	1	0.0297	22.8	0.132	3	213	0.0625	0.0141	1	15	15	.,.,.	.,.,.,.,.,.,.,.,.,.,.,.,.,.,.,.,.,.,.,.,.,.,.,.,.,.,.,.,.,.,.,.,.,.,.,.,.,.,.,.,.,.,.,.,.,.,.,.,.,.,.,.,.,.,.,.,.,.,.,.,.,.,.,.,.,.,.,.,.,.,.,.,.,.,.,.,.,.,.,.,.,.,.,.,.,.,.,.,.,.,.,.,.,.,.,.,.,.,.,.,.,.,.,.,.,.,.,.,.,.,.,.,.,.,.,.,.,.,.,.,.,.,.,.,.,.,.,.,.,.,.,.,.,.,.,.,.,.,.,.,.,.,.,.,.,.,.,.,.,.,.,.,.,.,.,.,.,.,.,.,.,.,.,.,.,.,.,.,.,.,.,.,.,.,.,.,.,.,.,.,.,.,.,.,.,.,.,.,.,.,.,.,.,.,.,.,.,.,.,.…	IL1B	ARNT,FGF10,FGF18,FGF9,FLT1,GRB10,HIF1A,IL1B,ITGA5,ITGB3,MT3,PRKCB,PRKD2,VEGFA,VTN
141	GO Biological Process	GO:0051051	negative regulation of transport	141	0.000322	1	0.0295	3.65	2.74	10	4432	0.208	0.00226	8	438	472	.,.,.,.,.,.,.,.,.,.	.,.,.,.,.,.,.,.,.,.,.,.,.,.,.,.,.,.,.,.,.,.,.,.,.,.,.,.,.,.,.,.,.,.,.,.,.,.,.,.,.,.,.,.,.,.,.,.,.,.,.,.,.,.,.,.,.,.,.,.,.,.,.,.,.,.,.,.,.,.,.,.,.,.,.,.,.,.,.,.,.,.,.,.,.,.,.,.,.,.,.,.,.,.,.,.,.,.,.,.,.,.,.,.,.,.,.,.,.,.,.,.,.,.,.,.,.,.,.,.,.,.,.,.,.,.,.,.,.,.,.,.,.,.,.,.,.,.,.,.,.,.,.,.,.,.,.,.,.,.,.,.,.,.,.,.,.,.,.,.,.,.,.,.,.,.,.,.,.,.,.,.,.,.,.,.,.,.,.,.,.,.,.,.,.,.,.,.,.,.,.,.,.,.,.,.,.,.,.,.…	CD34,CD74,CRYAA,ICAM1,IL1B,INHBA,SRGN,TLR2	ABAT,ABCC8,ABCG5,ABCG8,ABR,ACAA2,ACTN2,ACVR1C,ADA,ADCYAP1,ADIPOQ,ADORA1,ADRA2A,ADRA2B,ADRA2C,AGTR2,AKT1,AKT2,ANGPT1,ANK3,ANKRD27,ANXA1,ANXA4,APC2,APOA1,APOA2,APOC1,APOC2,APOC3,APOD,ARF6,ARG2,ARHGAP1,ARL6IP5,ASIC1,ATG3,ATG5,ATP1A2,ATP7A,ATXN2,AVPR2,AXIN2,BAG4,BANK1,BARD1,BCL2,BEST3,BMP7,BMP8A,BOK,BRAF,BST2,BTN2A2,C1QTNF3,C5AR2,CAB39,CABP1,CALM1,CALM2,CALM3,CAMK2D,CARD16,CARD17,CARD18,CARD8,CARTPT,…
142	GO Biological Process	GO:0050671	positive regulation of lymphocyte proliferation	142	0.000332	1	0.0302	6.41	0.936	6	1514	0.125	0.00396	4	125	131	.,.,.,.,.,.	.,.,.,.,.,.,.,.,.,.,.,.,.,.,.,.,.,.,.,.,.,.,.,.,.,.,.,.,.,.,.,.,.,.,.,.,.,.,.,.,.,.,.,.,.,.,.,.,.,.,.,.,.,.,.,.,.,.,.,.,.,.,.,.,.,.,.,.,.,.,.,.,.,.,.,.,.,.,.,.,.,.,.,.,.,.,.,.,.,.,.,.,.,.,.,.,.,.,.,.,.,.,.,.,.,.,.,.,.,.,.,.,.,.,.,.,.,.,.,.,.,.,.,.,.,.,.,.,.,.,.,.,.,.,.,.,.,.,.,.,.,.,.,.,.,.,.,.,.,.,.,.,.,.,.,.,.,.,.,.,.,.,.,.,.,.,.,.,.,.,.,.,.,.,.,.,.,.,.,.,.,.,.,.,.,.,.,.,.,.,.,.,.,.,.,.,.,.,.,.…	CD46,CD74,HLA-DPB1,IL1B	ADA,AIF1,ANXA1,ATAD5,BCL2,BCL6,BST1,CARD11,CCDC88B,CCL19,CCL5,CCR2,CD1D,CD209,CD24,CD244,CD274,CD276,CD28,CD320,CD38,CD3E,CD4,CD40,CD40LG,CD46,CD55,CD59,CD6,CD74,CD80,CD81,CD86,CDKN1A,CHRNB2,CLCF1,CLECL1,CORO1A,DHPS,DNAJA3,EBI3,EFNB1,EPO,FADD,FCRL3,FGF10,FOXP3,GPAM,GPR183,HAVCR2,HES1,HHLA2,HLA-DMB,HLA-DPA1,HLA-DPB1,HMGB1,ICOSLG,IFNG,IGF1,IGF2,IGFBP2,IL12A,IL12B,IL12RB1,IL13,IL15,IL18,IL1B,IL2,IL2…
143	GO Biological Process	GO:0045619	regulation of lymphocyte differentiation	143	0.000333	1	0.0301	5.28	1.33	7	2146	0.146	0.00326	8	147	153	.,.,.,.,.,.,.	.,.,.,.,.,.,.,.,.,.,.,.,.,.,.,.,.,.,.,.,.,.,.,.,.,.,.,.,.,.,.,.,.,.,.,.,.,.,.,.,.,.,.,.,.,.,.,.,.,.,.,.,.,.,.,.,.,.,.,.,.,.,.,.,.,.,.,.,.,.,.,.,.,.,.,.,.,.,.,.,.,.,.,.,.,.,.,.,.,.,.,.,.,.,.,.,.,.,.,.,.,.,.,.,.,.,.,.,.,.,.,.,.,.,.,.,.,.,.,.,.,.,.,.,.,.,.,.,.,.,.,.,.,.,.,.,.,.,.,.,.,.,.,.,.,.,.,.,.,.,.,.,.,.,.,.,.,.,.,.,.,.,.,.,.,.,.,.,.,.,.,.,.,.,.,.,.,.,.,.,.,.,.,.,.,.,.,.,.,.,.,.,.,.,.,.,.,.,.,.…	CD46,CD74,GLI3,HLA-DOA,IL27,INHBA,INPP5D,TMEM131L	ABL1,ADA,ADAM8,ANXA1,AP3B1,AP3D1,ATP11C,AXL,BAD,BCL6,BMP4,BRAF,BTK,CAMK4,CARD11,CBFB,CCL19,CD2,CD27,CD28,CD46,CD74,CD80,CD83,CD86,CLPTM1,CR1,CTLA4,CYLD,CYP26B1,DROSHA,DTX1,DUSP10,FANCA,FANCD2,FAS,FCRL3,FLT3LG,FOXJ1,FOXN1,FOXP3,GAS6,GATA3,GLI2,GLI3,HLA-DOA,HLA-G,HLX,HMGB1,HMGB3,IFNA2,IFNB1,IFNG,IHH,IKZF3,IL12A,IL12B,IL12RB1,IL15,IL18,IL1RL2,IL2,IL23A,IL27,IL2RA,IL36B,IL4,IL4R,IL6,IL7,IL7R,INHA,INH…
144	GO Biological Process	GO:0019915	lipid storage	144	0.000349	1	0.0313	22.2	0.135	3	219	0.0625	0.0137	1	27	28	.,.,.	.,.,.,.,.,.,.,.,.,.,.,.,.,.,.,.,.,.,.,.,.,.,.,.,.,.,.,.,.,.,.,.,.,.,.,.,.,.,.,.,.,.,.,.,.,.,.,.,.,.,.,.,.,.,.,.,.,.,.,.,.,.,.,.,.,.,.,.,.,.,.,.,.,.,.,.,.,.,.,.,.,.,.,.,.,.,.,.,.,.,.,.,.,.,.,.,.,.,.,.,.,.,.,.,.,.,.,.,.,.,.,.,.,.,.,.,.,.,.,.,.,.,.,.,.,.,.,.,.,.,.,.,.,.,.,.,.,.,.,.,.,.,.,.,.,.,.,.,.,.,.,.,.,.,.,.,.,.,.,.,.,.,.,.,.,.,.,.,.,.,.,.,.,.,.,.,.,.,.,.,.,.,.,.,.,.,.,.,.,.,.,.,.,.,.,.,.,.,.,.…	IL1B	ACVR1C,ANGPTL3,APOA1,APOE,B4GALNT1,BSCL2,CAV1,CD36,CIDEA,CRY1,DGAT1,DGAT2,ENPP1,FFAR2,FITM2,GM2A,HEXB,IL1B,LDAH,NRIP1,PLIN2,PLIN5,PNPLA2,SOAT1,STARD4,STAT5B,TNF
145	GO Biological Process	GO:0032946	positive regulation of mononuclear cell proliferation	145	0.000356	1	0.0317	6.33	0.948	6	1534	0.125	0.00391	4	126	132	.,.,.,.,.,.	.,.,.,.,.,.,.,.,.,.,.,.,.,.,.,.,.,.,.,.,.,.,.,.,.,.,.,.,.,.,.,.,.,.,.,.,.,.,.,.,.,.,.,.,.,.,.,.,.,.,.,.,.,.,.,.,.,.,.,.,.,.,.,.,.,.,.,.,.,.,.,.,.,.,.,.,.,.,.,.,.,.,.,.,.,.,.,.,.,.,.,.,.,.,.,.,.,.,.,.,.,.,.,.,.,.,.,.,.,.,.,.,.,.,.,.,.,.,.,.,.,.,.,.,.,.,.,.,.,.,.,.,.,.,.,.,.,.,.,.,.,.,.,.,.,.,.,.,.,.,.,.,.,.,.,.,.,.,.,.,.,.,.,.,.,.,.,.,.,.,.,.,.,.,.,.,.,.,.,.,.,.,.,.,.,.,.,.,.,.,.,.,.,.,.,.,.,.,.,.…	CD46,CD74,HLA-DPB1,IL1B	ADA,AIF1,ANXA1,ATAD5,BCL2,BCL6,BST1,CARD11,CCDC88B,CCL19,CCL5,CCR2,CD1D,CD209,CD24,CD244,CD274,CD276,CD28,CD320,CD38,CD3E,CD4,CD40,CD40LG,CD46,CD55,CD59,CD6,CD74,CD80,CD81,CD86,CDKN1A,CHRNB2,CLCF1,CLECL1,CORO1A,CSF1,DHPS,DNAJA3,EBI3,EFNB1,EPO,FADD,FCRL3,FGF10,FOXP3,GPAM,GPR183,HAVCR2,HES1,HHLA2,HLA-DMB,HLA-DPA1,HLA-DPB1,HMGB1,ICOSLG,IFNG,IGF1,IGF2,IGFBP2,IL12A,IL12B,IL12RB1,IL13,IL15,IL18,IL1B,IL…
146	GO Biological Process	GO:0033198	response to ATP	146	0.000363	1	0.0321	21.9	0.137	3	222	0.0625	0.0135	1	27	30	.,.,.	.,.,.,.,.,.,.,.,.,.,.,.,.,.,.,.,.,.,.,.,.,.,.,.,.,.,.,.,.,.,.,.,.,.,.,.,.,.,.,.,.,.,.,.,.,.,.,.,.,.,.,.,.,.,.,.,.,.,.,.,.,.,.,.,.,.,.,.,.,.,.,.,.,.,.,.,.,.,.,.,.,.,.,.,.,.,.,.,.,.,.,.,.,.,.,.,.,.,.,.,.,.,.,.,.,.,.,.,.,.,.,.,.,.,.,.,.,.,.,.,.,.,.,.,.,.,.,.,.,.,.,.,.,.,.,.,.,.,.,.,.,.,.,.,.,.,.,.,.,.,.,.,.,.,.,.,.,.,.,.,.,.,.,.,.,.,.,.,.,.,.,.,.,.,.,.,.,.,.,.,.,.,.,.,.,.,.,.,.,.,.,.,.,.,.,.,.,.,.,.…	IL1B	CASP1,CCL2,CIB2,DGKQ,DNTT,HSP90B1,IL1B,KCNJ11,P2RX1,P2RX2,P2RX3,P2RX4,P2RX5,P2RX7,P2RY11,P2RY12,PANX1,PTEN,PTGS2,RYR3,SELL,SLC8A1,SOD1,SSH1,TAF1,TRPC3,TRPV1
147	GO Biological Process	GO:0002460	adaptive immune response based on somatic recombination of immune receptors built from immunoglobulin superfamily domains	147	0.000382	1	0.0335	8.08	0.619	5	1001	0.104	0.005	5	116	126	.,.,.,.,.	.,.,.,.,.,.,.,.,.,.,.,.,.,.,.,.,.,.,.,.,.,.,.,.,.,.,.,.,.,.,.,.,.,.,.,.,.,.,.,.,.,.,.,.,.,.,.,.,.,.,.,.,.,.,.,.,.,.,.,.,.,.,.,.,.,.,.,.,.,.,.,.,.,.,.,.,.,.,.,.,.,.,.,.,.,.,.,.,.,.,.,.,.,.,.,.,.,.,.,.,.,.,.,.,.,.,.,.,.,.,.,.,.,.,.,.,.,.,.,.,.,.,.,.,.,.,.,.,.,.,.,.,.,.,.,.,.,.,.,.,.,.,.,.,.,.,.,.,.,.,.,.,.,.,.,.,.,.,.,.,.,.,.,.,.,.,.,.,.,.,.,.,.,.,.,.,.,.,.,.,.,.,.,.,.,.,.,.,.,.,.,.,.,.,.,.,.,.,.,.…	CD46,CD74,ICAM1,IL18RAP,INPP5D	ADAM17,AICDA,BATF,BCL10,BCL3,BCL6,BTK,BTN3A2,BTN3A3,C1QA,C1QB,C1QBP,C1QC,C1R,C1RL,C2,C3,C4BPA,C4BPB,C5,C6,C7,C8A,C8B,C8G,C9,CCR6,CD27,CD40LG,CD46,CD55,CD74,CD8A,CLU,CR1,CR2,CTSC,CTSH,CXCL13,DENND1B,DLG1,EBI3,EMP2,ENSG00000259680,ERCC1,EXO1,EXOSC3,EXOSC6,FAS,FCER1G,FCGR2B,FOXP3,GAPT,GATA3,GCNT3,GNL1,HMGB1,HRAS,HSPD1,ICAM1,IL12A,IL12B,IL18,IL18BP,IL18R1,IL18RAP,IL31RA,IL4,IL4R,IL6,INPP5D,IRF4,IRF7,…
148	GO Biological Process	GO:0097190	apoptotic signaling pathway	148	0.000382	1	0.0334	4.45	1.8	8	2911	0.167	0.00275	6	283	296	.,.,.,.,.,.,.,.	.,.,.,.,.,.,.,.,.,.,.,.,.,.,.,.,.,.,.,.,.,.,.,.,.,.,.,.,.,.,.,.,.,.,.,.,.,.,.,.,.,.,.,.,.,.,.,.,.,.,.,.,.,.,.,.,.,.,.,.,.,.,.,.,.,.,.,.,.,.,.,.,.,.,.,.,.,.,.,.,.,.,.,.,.,.,.,.,.,.,.,.,.,.,.,.,.,.,.,.,.,.,.,.,.,.,.,.,.,.,.,.,.,.,.,.,.,.,.,.,.,.,.,.,.,.,.,.,.,.,.,.,.,.,.,.,.,.,.,.,.,.,.,.,.,.,.,.,.,.,.,.,.,.,.,.,.,.,.,.,.,.,.,.,.,.,.,.,.,.,.,.,.,.,.,.,.,.,.,.,.,.,.,.,.,.,.,.,.,.,.,.,.,.,.,.,.,.,.,.…	DAP,IL1A,IL1B,INHBA,SOD2,SRGN	ABL1,ACVR1B,ADORA1,AEN,AIFM1,ANXA6,APAF1,APOPT1,APPL1,ARL6IP5,ATM,ATP2A1,BAD,BAG3,BAG6,BAK1,BAX,BBC3,BCL2,BCL2A1,BCL2L1,BCL2L10,BCL2L11,BCL2L2,BCL2L2-PABPN1,BCL3,BEX3,BLOC1S2,BMF,BNIP3,BNIP3L,BOK,BRCA1,BRCA2,BRSK2,BTK,CASP10,CASP2,CASP3,CASP4,CASP8,CASP8AP2,CASP9,CAV1,CCK,CD14,CD24,CD27,CD28,CD38,CD3E,CD40,CD5,CD70,CDIP1,CDKN1A,CEBPB,CHAC1,CIB1,CIDEB,CLU,CRADD,CRH,CRIP1,CUL1,CUL2,CUL3,CUL4A,CUL5,…
149	GO Biological Process	GO:0032364	oxygen homeostasis	149	0.000397	1	0.0345	68.8	0.0291	2	47	0.0417	0.0426	1	5	6	.,.	.,.,.,.,.,.,.,.,.,.,.,.,.,.,.,.,.,.,.,.,.,.,.,.,.,.,.,.,.,.,.,.,.,.,.,.,.,.,.,.,.,.,.,.,.,.,.	SOD2	ALAS2,EGLN1,HIF1A,NARFL,SOD2
150	GO Biological Process	GO:0032677	regulation of interleukin-8 production	150	0.0004	1	0.0344	11.6	0.345	4	558	0.0833	0.00717	2	63	63	.,.,.,.	.,.,.,.,.,.,.,.,.,.,.,.,.,.,.,.,.,.,.,.,.,.,.,.,.,.,.,.,.,.,.,.,.,.,.,.,.,.,.,.,.,.,.,.,.,.,.,.,.,.,.,.,.,.,.,.,.,.,.,.,.,.,.,.,.,.,.,.,.,.,.,.,.,.,.,.,.,.,.,.,.,.,.,.,.,.,.,.,.,.,.,.,.,.,.,.,.,.,.,.,.,.,.,.,.,.,.,.,.,.,.,.,.,.,.,.,.,.,.,.,.,.,.,.,.,.,.,.,.,.,.,.,.,.,.,.,.,.,.,.,.,.,.,.,.,.,.,.,.,.,.,.,.,.,.,.,.,.,.,.,.,.,.,.,.,.,.,.,.,.,.,.,.,.,.,.,.,.,.,.,.,.,.,.,.,.,.,.,.,.,.,.,.,.,.,.,.,.,.,.…	IL1B,TLR2	ADIPOQ,AFAP1L2,ANXA1,ANXA4,APOA2,ARRB1,BCL10,BCL3,BPI,C5AR2,CACTIN,CD14,CD2,CD244,CD58,CRP,DDIT3,DDX58,ELANE,F2R,F2RL1,FADD,FCN1,FFAR2,GDF2,HSPA1A,HSPA1B,HYAL2,IL10,IL17D,IL17F,IL1B,KLF4,LBP,LGALS9,MAP2K5,MAPKBP1,MAVS,NLRP10,NOD2,OTUD7B,PARK7,PRG3,PRKD2,PTPN22,PYCARD,RIPK1,SERPINE1,SSC5D,TIRAP,TLR1,TLR2,TLR3,TLR4,TLR5,TLR6,TLR7,TLR8,TLR9,TMSB4X,TNF,WNT5A,ZNF580
151	GO Biological Process	GO:2000758	positive regulation of peptidyl-lysine acetylation	151	0.000412	1	0.0353	20.9	0.143	3	232	0.0625	0.0129	1	26	29	.,.,.	.,.,.,.,.,.,.,.,.,.,.,.,.,.,.,.,.,.,.,.,.,.,.,.,.,.,.,.,.,.,.,.,.,.,.,.,.,.,.,.,.,.,.,.,.,.,.,.,.,.,.,.,.,.,.,.,.,.,.,.,.,.,.,.,.,.,.,.,.,.,.,.,.,.,.,.,.,.,.,.,.,.,.,.,.,.,.,.,.,.,.,.,.,.,.,.,.,.,.,.,.,.,.,.,.,.,.,.,.,.,.,.,.,.,.,.,.,.,.,.,.,.,.,.,.,.,.,.,.,.,.,.,.,.,.,.,.,.,.,.,.,.,.,.,.,.,.,.,.,.,.,.,.,.,.,.,.,.,.,.,.,.,.,.,.,.,.,.,.,.,.,.,.,.,.,.,.,.,.,.,.,.,.,.,.,.,.,.,.,.,.,.,.,.,.,.,.,.,.,.…	IL1B	ARRB1,AUTS2,BRCA1,BRD7,FOXP3,GATA3,IL1B,ISL1,KAT2A,KAT7,MAPK3,MUC1,NOS1,PAXIP1,PIH1D1,PIWIL2,PPARGC1A,RPS6KA4,RPS6KA5,RUVBL2,SMAD4,SNAI2,SOX4,TADA2B,TGFB1,WBP2
152	GO Biological Process	GO:0045087	innate immune response	152	0.000416	1	0.0353	3.53	2.83	10	4578	0.208	0.00218	10	558	629	.,.,.,.,.,.,.,.,.,.	.,.,.,.,.,.,.,.,.,.,.,.,.,.,.,.,.,.,.,.,.,.,.,.,.,.,.,.,.,.,.,.,.,.,.,.,.,.,.,.,.,.,.,.,.,.,.,.,.,.,.,.,.,.,.,.,.,.,.,.,.,.,.,.,.,.,.,.,.,.,.,.,.,.,.,.,.,.,.,.,.,.,.,.,.,.,.,.,.,.,.,.,.,.,.,.,.,.,.,.,.,.,.,.,.,.,.,.,.,.,.,.,.,.,.,.,.,.,.,.,.,.,.,.,.,.,.,.,.,.,.,.,.,.,.,.,.,.,.,.,.,.,.,.,.,.,.,.,.,.,.,.,.,.,.,.,.,.,.,.,.,.,.,.,.,.,.,.,.,.,.,.,.,.,.,.,.,.,.,.,.,.,.,.,.,.,.,.,.,.,.,.,.,.,.,.,.,.,.,.…	CCL4,CD46,EGR1,HCK,HLA-DPB1,HLA-DQA1,HLA-DRA,ICAM1,IL27,TLR2	ABL1,ABL2,ACOD1,ADAM15,ADAMTS13,ADAR,ADARB1,ADGRB1,AIF1,AIM2,AKAP8,AKIRIN2,ANKHD1,ANKHD1-EIF4EBP3,ANKRD17,ANXA1,APCS,APP,AQP4,ARG1,ARG2,ARHGEF2,ARID5A,ATG12,ATG5,AXL,B2M,BCL10,BLK,BMX,BPIFA1,BPIFB1,BST2,BTK,C19orf66,C1QA,C1QB,C1QBP,C1QC,C1R,C1RL,C2,C3,C4BPA,C4BPB,C5,C6,C7,C8A,C8B,C8G,C9,CACTIN,CALCOCO2,CAMK2A,CAMK2B,CAMK2D,CAMK2G,CAMP,CAPZA1,CAPZA2,CARD9,CASP1,CASP4,CCL1,CCL11,CCL17,CCL18,CCL19,C…
153	GO Biological Process	GO:0031347	regulation of defense response	153	0.000416	1	0.0352	3.02	3.97	12	6417	0.25	0.00187	10	683	733	.,.,.,.,.,.,.,.,.,.,.,.	.,.,.,.,.,.,.,.,.,.,.,.,.,.,.,.,.,.,.,.,.,.,.,.,.,.,.,.,.,.,.,.,.,.,.,.,.,.,.,.,.,.,.,.,.,.,.,.,.,.,.,.,.,.,.,.,.,.,.,.,.,.,.,.,.,.,.,.,.,.,.,.,.,.,.,.,.,.,.,.,.,.,.,.,.,.,.,.,.,.,.,.,.,.,.,.,.,.,.,.,.,.,.,.,.,.,.,.,.,.,.,.,.,.,.,.,.,.,.,.,.,.,.,.,.,.,.,.,.,.,.,.,.,.,.,.,.,.,.,.,.,.,.,.,.,.,.,.,.,.,.,.,.,.,.,.,.,.,.,.,.,.,.,.,.,.,.,.,.,.,.,.,.,.,.,.,.,.,.,.,.,.,.,.,.,.,.,.,.,.,.,.,.,.,.,.,.,.,.,.…	CD46,HCK,IL18RAP,IL1B,IL27,LGMN,MAS1,METRNL,PLCG2,TLR2	A2M,ABCE1,ABR,ACE2,ACOD1,ACP5,ADA,ADAM8,ADAMTS12,ADAR,ADCYAP1,ADIPOQ,ADORA1,ADORA2B,AGTR1,AHSG,AIM2,ANKRD17,ANXA1,AP1G1,AP1M1,AP1M2,AP1S1,AP1S2,AP1S3,AP2A1,AP2A2,AP2B1,AP2M1,AP2S1,APCS,APOA1,APOB,APOD,APOE,ARF1,ARG1,ARG2,ARRB2,ASH1L,ATP6V1H,B2M,BAP1,BCL10,BCL6,BCL6B,BIRC2,BIRC3,BPIFB1,BRD4,BST1,BTK,BTRC,C1QA,C1QB,C1QBP,C1QC,C1QTNF12,C1QTNF3,C1R,C2,C3,C3AR1,C4BPA,C4BPB,C5,C5AR1,C5AR2,C5orf30,C6,C7…
154	GO Biological Process	GO:1902930	regulation of alcohol biosynthetic process	154	0.000427	1	0.0358	11.4	0.351	4	568	0.0833	0.00704	2	62	64	.,.,.,.	.,.,.,.,.,.,.,.,.,.,.,.,.,.,.,.,.,.,.,.,.,.,.,.,.,.,.,.,.,.,.,.,.,.,.,.,.,.,.,.,.,.,.,.,.,.,.,.,.,.,.,.,.,.,.,.,.,.,.,.,.,.,.,.,.,.,.,.,.,.,.,.,.,.,.,.,.,.,.,.,.,.,.,.,.,.,.,.,.,.,.,.,.,.,.,.,.,.,.,.,.,.,.,.,.,.,.,.,.,.,.,.,.,.,.,.,.,.,.,.,.,.,.,.,.,.,.,.,.,.,.,.,.,.,.,.,.,.,.,.,.,.,.,.,.,.,.,.,.,.,.,.,.,.,.,.,.,.,.,.,.,.,.,.,.,.,.,.,.,.,.,.,.,.,.,.,.,.,.,.,.,.,.,.,.,.,.,.,.,.,.,.,.,.,.,.,.,.,.,.…	IL1B,MAS1	ABCG1,ACACA,ACACB,ADCYAP1R1,APOB,APOE,CD244,CYP27B1,CYP51A1,DHCR7,ELOVL6,ERLIN1,ERLIN2,FASN,FDFT1,FDPS,FGF1,GFI1,GGPS1,GPAM,GPER1,HMGCR,HMGCS1,HRH1,IDI1,IFNG,IL1B,KPNB1,LHCGR,LSS,MAS1,MBTPS1,MBTPS2,MVD,MVK,NFKB1,NFYA,NFYB,NFYC,NTSR1,P2RY1,PLEK,PMVK,POR,POU1F1,PRKAA1,PTAFR,PTH,PTH1R,PTK2B,RAN,SC5D,SCAP,SCD,SNCA,SOD1,SP1,SQLE,SREBF1,TM7SF2,TNF,VDR
155	GO Biological Process	GO:0050727	regulation of inflammatory response	155	0.000441	1	0.0367	4.35	1.84	8	2974	0.167	0.00269	6	290	317	.,.,.,.,.,.,.,.	.,.,.,.,.,.,.,.,.,.,.,.,.,.,.,.,.,.,.,.,.,.,.,.,.,.,.,.,.,.,.,.,.,.,.,.,.,.,.,.,.,.,.,.,.,.,.,.,.,.,.,.,.,.,.,.,.,.,.,.,.,.,.,.,.,.,.,.,.,.,.,.,.,.,.,.,.,.,.,.,.,.,.,.,.,.,.,.,.,.,.,.,.,.,.,.,.,.,.,.,.,.,.,.,.,.,.,.,.,.,.,.,.,.,.,.,.,.,.,.,.,.,.,.,.,.,.,.,.,.,.,.,.,.,.,.,.,.,.,.,.,.,.,.,.,.,.,.,.,.,.,.,.,.,.,.,.,.,.,.,.,.,.,.,.,.,.,.,.,.,.,.,.,.,.,.,.,.,.,.,.,.,.,.,.,.,.,.,.,.,.,.,.,.,.,.,.,.,.,.…	CD46,HCK,IL1B,MAS1,METRNL,TLR2	A2M,ABR,ACE2,ACOD1,ACP5,ADA,ADAM8,ADAMTS12,ADCYAP1,ADIPOQ,ADORA1,ADORA2B,AGTR1,AHSG,ANXA1,APCS,APOA1,APOD,APOE,ASH1L,BAP1,BCL6,BCL6B,BIRC2,BIRC3,BRD4,BST1,BTK,C1QA,C1QB,C1QBP,C1QC,C1QTNF12,C1QTNF3,C1R,C2,C3,C3AR1,C4BPA,C4BPB,C5,C5AR1,C5AR2,C5orf30,C6,C7,C8A,C8B,C8G,C9,CALCRL,CASP1,CASP4,CASP5,CCL24,CCL3,CCL5,CCR2,CCR7,CD19,CD28,CD46,CD47,CD55,CD59,CD6,CD81,CDK19,CFB,CFH,CFP,CHID1,CHRNA7,CLOCK,CLU…
156	GO Biological Process	GO:0032892	positive regulation of organic acid transport	156	0.00045	1	0.0372	20.3	0.148	3	239	0.0625	0.0126	1	27	31	.,.,.	.,.,.,.,.,.,.,.,.,.,.,.,.,.,.,.,.,.,.,.,.,.,.,.,.,.,.,.,.,.,.,.,.,.,.,.,.,.,.,.,.,.,.,.,.,.,.,.,.,.,.,.,.,.,.,.,.,.,.,.,.,.,.,.,.,.,.,.,.,.,.,.,.,.,.,.,.,.,.,.,.,.,.,.,.,.,.,.,.,.,.,.,.,.,.,.,.,.,.,.,.,.,.,.,.,.,.,.,.,.,.,.,.,.,.,.,.,.,.,.,.,.,.,.,.,.,.,.,.,.,.,.,.,.,.,.,.,.,.,.,.,.,.,.,.,.,.,.,.,.,.,.,.,.,.,.,.,.,.,.,.,.,.,.,.,.,.,.,.,.,.,.,.,.,.,.,.,.,.,.,.,.,.,.,.,.,.,.,.,.,.,.,.,.,.,.,.,.,.,.…	IL1B	ABAT,ARL6IP1,AVP,AVPR1A,CCK,CYP4A11,CYP4F2,EDN1,ERFE,IL1B,MAP2K6,NTSR1,OXT,P2RX4,P2RX7,PLA2G10,PLA2R1,PLAA,RAB3GAP1,SLC38A3,SLC6A1,STXBP1,SYT4,TMEM27,TNFRSF11A,TNFSF11,TRH
157	GO Biological Process	GO:0070665	positive regulation of leukocyte proliferation	157	0.000456	1	0.0375	6.04	0.994	6	1608	0.125	0.00373	4	131	137	.,.,.,.,.,.	.,.,.,.,.,.,.,.,.,.,.,.,.,.,.,.,.,.,.,.,.,.,.,.,.,.,.,.,.,.,.,.,.,.,.,.,.,.,.,.,.,.,.,.,.,.,.,.,.,.,.,.,.,.,.,.,.,.,.,.,.,.,.,.,.,.,.,.,.,.,.,.,.,.,.,.,.,.,.,.,.,.,.,.,.,.,.,.,.,.,.,.,.,.,.,.,.,.,.,.,.,.,.,.,.,.,.,.,.,.,.,.,.,.,.,.,.,.,.,.,.,.,.,.,.,.,.,.,.,.,.,.,.,.,.,.,.,.,.,.,.,.,.,.,.,.,.,.,.,.,.,.,.,.,.,.,.,.,.,.,.,.,.,.,.,.,.,.,.,.,.,.,.,.,.,.,.,.,.,.,.,.,.,.,.,.,.,.,.,.,.,.,.,.,.,.,.,.,.,.…	CD46,CD74,HLA-DPB1,IL1B	ADA,AIF1,ANXA1,ATAD5,BCL2,BCL6,BST1,CARD11,CCDC88B,CCL19,CCL5,CCR2,CD1D,CD209,CD24,CD244,CD274,CD276,CD28,CD320,CD38,CD3E,CD4,CD40,CD40LG,CD46,CD55,CD59,CD6,CD74,CD80,CD81,CD86,CDKN1A,CHRNB2,CLCF1,CLECL1,CORO1A,CSF1,DHPS,DNAJA3,EBI3,EFNB1,EPO,FADD,FCRL3,FGF10,FLT3LG,FOXP3,GPAM,GPR183,HAVCR2,HES1,HHLA2,HLA-DMB,HLA-DPA1,HLA-DPB1,HMGB1,ICOSLG,IFNG,IGF1,IGF2,IGFBP2,IL12A,IL12B,IL12RB1,IL13,IL15,IL18,…
158	GO Biological Process	GO:0002673	regulation of acute inflammatory response	158	0.000471	1	0.0385	11.1	0.36	4	583	0.0833	0.00686	2	79	89	.,.,.,.	.,.,.,.,.,.,.,.,.,.,.,.,.,.,.,.,.,.,.,.,.,.,.,.,.,.,.,.,.,.,.,.,.,.,.,.,.,.,.,.,.,.,.,.,.,.,.,.,.,.,.,.,.,.,.,.,.,.,.,.,.,.,.,.,.,.,.,.,.,.,.,.,.,.,.,.,.,.,.,.,.,.,.,.,.,.,.,.,.,.,.,.,.,.,.,.,.,.,.,.,.,.,.,.,.,.,.,.,.,.,.,.,.,.,.,.,.,.,.,.,.,.,.,.,.,.,.,.,.,.,.,.,.,.,.,.,.,.,.,.,.,.,.,.,.,.,.,.,.,.,.,.,.,.,.,.,.,.,.,.,.,.,.,.,.,.,.,.,.,.,.,.,.,.,.,.,.,.,.,.,.,.,.,.,.,.,.,.,.,.,.,.,.,.,.,.,.,.,.,.…	CD46,IL1B	A2M,ADAM8,ADCYAP1,ADORA1,APCS,ASH1L,BTK,C1QA,C1QB,C1QBP,C1QC,C1R,C2,C3,C3AR1,C4BPA,C4BPB,C5,C5AR1,C5AR2,C6,C7,C8A,C8B,C8G,C9,CCR7,CD19,CD46,CD55,CD59,CD81,CFB,CFH,CFP,CLU,CNR1,CPB2,CPN1,CPN2,CR1,CR2,CREB3L3,EDNRB,F12,F2,FCER1A,FCER1G,FCGR2B,FFAR2,FFAR3,GSTP1,IL1B,IL20RB,IL4,IL6,IL6ST,INS,KLKB1,NLRP3,NPY5R,OSMR,PARK7,PHB,PIK3CG,PPARG,PROS1,PTGER3,PTGS2,SELENOS,SERPING1,SPN,SUSD4,TAC1,TNF,TNFRSF11A…
159	GO Biological Process	GO:1901985	positive regulation of protein acetylation	159	0.000495	1	0.0402	19.6	0.153	3	247	0.0625	0.0121	1	30	33	.,.,.	.,.,.,.,.,.,.,.,.,.,.,.,.,.,.,.,.,.,.,.,.,.,.,.,.,.,.,.,.,.,.,.,.,.,.,.,.,.,.,.,.,.,.,.,.,.,.,.,.,.,.,.,.,.,.,.,.,.,.,.,.,.,.,.,.,.,.,.,.,.,.,.,.,.,.,.,.,.,.,.,.,.,.,.,.,.,.,.,.,.,.,.,.,.,.,.,.,.,.,.,.,.,.,.,.,.,.,.,.,.,.,.,.,.,.,.,.,.,.,.,.,.,.,.,.,.,.,.,.,.,.,.,.,.,.,.,.,.,.,.,.,.,.,.,.,.,.,.,.,.,.,.,.,.,.,.,.,.,.,.,.,.,.,.,.,.,.,.,.,.,.,.,.,.,.,.,.,.,.,.,.,.,.,.,.,.,.,.,.,.,.,.,.,.,.,.,.,.,.,.…	IL1B	ARRB1,AUTS2,BRCA1,BRD7,CAMK1,FOXP3,GATA3,IL1B,ISL1,KAT2A,KAT5,KAT7,MAPK3,MUC1,NOS1,PAXIP1,PIH1D1,PIWIL2,PPARGC1A,RAPGEF3,RPS6KA4,RPS6KA5,RUVBL2,SMAD4,SNAI2,SOX4,TADA2B,TERF2IP,TGFB1,WBP2
160	GO Biological Process	GO:0042102	positive regulation of T cell proliferation	160	0.000514	1	0.0415	7.57	0.661	5	1069	0.104	0.00468	3	92	96	.,.,.,.,.	.,.,.,.,.,.,.,.,.,.,.,.,.,.,.,.,.,.,.,.,.,.,.,.,.,.,.,.,.,.,.,.,.,.,.,.,.,.,.,.,.,.,.,.,.,.,.,.,.,.,.,.,.,.,.,.,.,.,.,.,.,.,.,.,.,.,.,.,.,.,.,.,.,.,.,.,.,.,.,.,.,.,.,.,.,.,.,.,.,.,.,.,.,.,.,.,.,.,.,.,.,.,.,.,.,.,.,.,.,.,.,.,.,.,.,.,.,.,.,.,.,.,.,.,.,.,.,.,.,.,.,.,.,.,.,.,.,.,.,.,.,.,.,.,.,.,.,.,.,.,.,.,.,.,.,.,.,.,.,.,.,.,.,.,.,.,.,.,.,.,.,.,.,.,.,.,.,.,.,.,.,.,.,.,.,.,.,.,.,.,.,.,.,.,.,.,.,.,.,.…	CD46,HLA-DPB1,IL1B	AIF1,ANXA1,CARD11,CCDC88B,CCL19,CCL5,CCR2,CD1D,CD209,CD24,CD244,CD274,CD276,CD28,CD3E,CD4,CD40LG,CD46,CD55,CD59,CD6,CD80,CD86,CLECL1,CORO1A,DHPS,DNAJA3,EBI3,EFNB1,EPO,FADD,FOXP3,GPAM,HAVCR2,HES1,HHLA2,HLA-DMB,HLA-DPA1,HLA-DPB1,HMGB1,ICOSLG,IFNG,IGF1,IGF2,IGFBP2,IL12A,IL12B,IL12RB1,IL15,IL18,IL1B,IL2,IL21,IL23A,IL2RA,IL4,IL6,IL6ST,JAK3,LEP,LGALS9,LILRB2,NCK1,NCK2,NCKAP1L,PDCD1LG2,PNP,PRKCQ,PYCARD,…
161	GO Biological Process	GO:0002526	acute inflammatory response	161	0.000518	1	0.0416	10.8	0.37	4	598	0.0833	0.00669	3	66	69	.,.,.,.	.,.,.,.,.,.,.,.,.,.,.,.,.,.,.,.,.,.,.,.,.,.,.,.,.,.,.,.,.,.,.,.,.,.,.,.,.,.,.,.,.,.,.,.,.,.,.,.,.,.,.,.,.,.,.,.,.,.,.,.,.,.,.,.,.,.,.,.,.,.,.,.,.,.,.,.,.,.,.,.,.,.,.,.,.,.,.,.,.,.,.,.,.,.,.,.,.,.,.,.,.,.,.,.,.,.,.,.,.,.,.,.,.,.,.,.,.,.,.,.,.,.,.,.,.,.,.,.,.,.,.,.,.,.,.,.,.,.,.,.,.,.,.,.,.,.,.,.,.,.,.,.,.,.,.,.,.,.,.,.,.,.,.,.,.,.,.,.,.,.,.,.,.,.,.,.,.,.,.,.,.,.,.,.,.,.,.,.,.,.,.,.,.,.,.,.,.,.,.,.…	ICAM1,IL1A,IL1B	ACVR1,AHSG,ANO6,APCS,APOA2,B4GALT1,CD163,CD6,CEBPB,CRP,CTNNBIP1,DEFB1,EIF2AK1,ELANE,EPO,F12,F2,F3,F8,FN1,GATA3,HAMP,HFE,HP,ICAM1,IL1A,IL1B,IL1RN,IL22,IL3,IL31RA,IL6,IL6R,INS,ITIH4,KLKB1,LBP,MBL2,MYLK3,NPFF,NUPR1,OGG1,OPRM1,ORM1,ORM2,PLSCR1,PRCP,PTGES,REG3G,S100A8,SAA1,SAA2,SAA4,SERPINA1,SERPINA3,SERPINC1,SERPINF2,SIGIRR,STAT3,TACR1,TFR2,TNFSF4,TRPV1,UGT1A1,VCAM1,VNN1
162	GO Biological Process	GO:0032675	regulation of interleukin-6 production	162	0.000534	1	0.0426	7.5	0.666	5	1078	0.104	0.00464	4	106	108	.,.,.,.,.	.,.,.,.,.,.,.,.,.,.,.,.,.,.,.,.,.,.,.,.,.,.,.,.,.,.,.,.,.,.,.,.,.,.,.,.,.,.,.,.,.,.,.,.,.,.,.,.,.,.,.,.,.,.,.,.,.,.,.,.,.,.,.,.,.,.,.,.,.,.,.,.,.,.,.,.,.,.,.,.,.,.,.,.,.,.,.,.,.,.,.,.,.,.,.,.,.,.,.,.,.,.,.,.,.,.,.,.,.,.,.,.,.,.,.,.,.,.,.,.,.,.,.,.,.,.,.,.,.,.,.,.,.,.,.,.,.,.,.,.,.,.,.,.,.,.,.,.,.,.,.,.,.,.,.,.,.,.,.,.,.,.,.,.,.,.,.,.,.,.,.,.,.,.,.,.,.,.,.,.,.,.,.,.,.,.,.,.,.,.,.,.,.,.,.,.,.,.,.,.…	IL1A,IL1B,INPP5D,TLR2	ADCYAP1,ADORA2B,AFAP1L2,AKIRIN2,ARHGEF2,ARRB1,ARRB2,BANK1,BPI,C1QTNF3,C5AR2,CARD9,CD36,CEBPB,CHRNA7,CSK,CYBA,DDX58,DHX9,EREG,F2R,F2RL1,FCER1G,FOXJ1,FOXP3,GAS6,GBA,GHRL,GHSR,HAVCR2,HGF,HMGB1,HSPD1,HYAL2,IFIH1,IFNG,IL10,IL17D,IL17F,IL17RC,IL1A,IL1B,IL1RAP,IL1RL2,IL33,IL36A,IL36B,IL36RN,IL6,IL6R,INAVA,INPP5D,IRAK3,ISL1,KLF2,LBP,LGALS9,LILRB2,MAPK13,MAPKAPK2,MAVS,MBP,MYD88,NCKAP1L,NLRC3,NLRP10,NLRP12…
163	GO Biological Process	GO:0002699	positive regulation of immune effector process	163	0.000536	1	0.0425	5.85	1.03	6	1658	0.125	0.00362	4	159	170	.,.,.,.,.,.	.,.,.,.,.,.,.,.,.,.,.,.,.,.,.,.,.,.,.,.,.,.,.,.,.,.,.,.,.,.,.,.,.,.,.,.,.,.,.,.,.,.,.,.,.,.,.,.,.,.,.,.,.,.,.,.,.,.,.,.,.,.,.,.,.,.,.,.,.,.,.,.,.,.,.,.,.,.,.,.,.,.,.,.,.,.,.,.,.,.,.,.,.,.,.,.,.,.,.,.,.,.,.,.,.,.,.,.,.,.,.,.,.,.,.,.,.,.,.,.,.,.,.,.,.,.,.,.,.,.,.,.,.,.,.,.,.,.,.,.,.,.,.,.,.,.,.,.,.,.,.,.,.,.,.,.,.,.,.,.,.,.,.,.,.,.,.,.,.,.,.,.,.,.,.,.,.,.,.,.,.,.,.,.,.,.,.,.,.,.,.,.,.,.,.,.,.,.,.,.…	CD46,CD74,IL18RAP,IL1B	ADGRE2,ADORA2B,ANKRD17,ANXA1,AP1G1,ARG1,ATAD5,B2M,BCL10,BTK,C12orf4,C3,C6,CADM1,CCL19,CCL2,CCR2,CD226,CD244,CD28,CD300A,CD36,CD40,CD46,CD74,CD80,CD84,CD86,CLCF1,CRTAM,DDX60,DHX58,EXOSC3,EXOSC6,F2RL1,FADD,FAM49B,FCER1A,FCER1G,FCER2,FER,FES,FFAR2,FFAR3,FGR,FOXF1,FOXP3,FZD5,GAB2,GATA2,GATA3,GPI,GPRC5B,HK1,HLA-DMB,HLX,HPX,HSPD1,IFNG,IL12A,IL12B,IL12RB1,IL13,IL18,IL18RAP,IL1B,IL2,IL21,IL23A,IL33,IL4,I…
164	GO Biological Process	GO:1903428	positive regulation of reactive oxygen species biosynthetic process	164	0.000597	1	0.047	10.4	0.384	4	621	0.0833	0.00644	2	49	50	.,.,.,.	.,.,.,.,.,.,.,.,.,.,.,.,.,.,.,.,.,.,.,.,.,.,.,.,.,.,.,.,.,.,.,.,.,.,.,.,.,.,.,.,.,.,.,.,.,.,.,.,.,.,.,.,.,.,.,.,.,.,.,.,.,.,.,.,.,.,.,.,.,.,.,.,.,.,.,.,.,.,.,.,.,.,.,.,.,.,.,.,.,.,.,.,.,.,.,.,.,.,.,.,.,.,.,.,.,.,.,.,.,.,.,.,.,.,.,.,.,.,.,.,.,.,.,.,.,.,.,.,.,.,.,.,.,.,.,.,.,.,.,.,.,.,.,.,.,.,.,.,.,.,.,.,.,.,.,.,.,.,.,.,.,.,.,.,.,.,.,.,.,.,.,.,.,.,.,.,.,.,.,.,.,.,.,.,.,.,.,.,.,.,.,.,.,.,.,.,.,.,.,.…	ICAM1,IL1B	ADGRB1,AGTR2,AGXT2,AIF1,AKT1,ASS1,CD36,CLU,CYBA,DDAH1,DDAH2,DNM2,EDN1,EGFR,FOXO3,GRIN1,HBB,HDAC4,HSP90AA1,HSP90AB1,ICAM1,IFNG,IL1B,IL4,IL6,INS,INSR,ITGB2,JAK2,KLF2,KLF4,KLRK1,MTOR,NOS1AP,P2RX4,PARK7,PKD2,PTGS2,PTK2B,PTX3,RAB27A,SMAD3,TICAM1,TLR4,TLR5,TLR6,TNF,TRPV1,ZNF205
165	GO Biological Process	GO:0002675	positive regulation of acute inflammatory response	165	0.00062	1	0.0486	18.2	0.165	3	267	0.0625	0.0112	1	26	27	.,.,.	.,.,.,.,.,.,.,.,.,.,.,.,.,.,.,.,.,.,.,.,.,.,.,.,.,.,.,.,.,.,.,.,.,.,.,.,.,.,.,.,.,.,.,.,.,.,.,.,.,.,.,.,.,.,.,.,.,.,.,.,.,.,.,.,.,.,.,.,.,.,.,.,.,.,.,.,.,.,.,.,.,.,.,.,.,.,.,.,.,.,.,.,.,.,.,.,.,.,.,.,.,.,.,.,.,.,.,.,.,.,.,.,.,.,.,.,.,.,.,.,.,.,.,.,.,.,.,.,.,.,.,.,.,.,.,.,.,.,.,.,.,.,.,.,.,.,.,.,.,.,.,.,.,.,.,.,.,.,.,.,.,.,.,.,.,.,.,.,.,.,.,.,.,.,.,.,.,.,.,.,.,.,.,.,.,.,.,.,.,.,.,.,.,.,.,.,.,.,.,.…	IL1B	ADAM8,BTK,C3,CCR7,CNR1,CREB3L3,F12,FCER1A,FCER1G,FFAR2,FFAR3,IL1B,IL6,IL6ST,KLKB1,NPY5R,OSMR,PARK7,PIK3CG,PTGER3,PTGS2,TAC1,TNF,TNFRSF11A,TNFSF11,ZP3
166	GO Biological Process	GO:0033483	gas homeostasis	166	0.000647	1	0.0504	53.9	0.0371	2	60	0.0417	0.0333	1	8	9	.,.	.,.,.,.,.,.,.,.,.,.,.,.,.,.,.,.,.,.,.,.,.,.,.,.,.,.,.,.,.,.,.,.,.,.,.,.,.,.,.,.,.,.,.,.,.,.,.,.,.,.,.,.,.,.,.,.,.,.,.,.	SOD2	ADNP,ALAS2,CAV1,EGLN1,GSTP1,HIF1A,NARFL,SOD2
167	GO Biological Process	GO:0045833	negative regulation of lipid metabolic process	167	0.000652	1	0.0504	10.2	0.393	4	636	0.0833	0.00629	2	75	78	.,.,.,.	.,.,.,.,.,.,.,.,.,.,.,.,.,.,.,.,.,.,.,.,.,.,.,.,.,.,.,.,.,.,.,.,.,.,.,.,.,.,.,.,.,.,.,.,.,.,.,.,.,.,.,.,.,.,.,.,.,.,.,.,.,.,.,.,.,.,.,.,.,.,.,.,.,.,.,.,.,.,.,.,.,.,.,.,.,.,.,.,.,.,.,.,.,.,.,.,.,.,.,.,.,.,.,.,.,.,.,.,.,.,.,.,.,.,.,.,.,.,.,.,.,.,.,.,.,.,.,.,.,.,.,.,.,.,.,.,.,.,.,.,.,.,.,.,.,.,.,.,.,.,.,.,.,.,.,.,.,.,.,.,.,.,.,.,.,.,.,.,.,.,.,.,.,.,.,.,.,.,.,.,.,.,.,.,.,.,.,.,.,.,.,.,.,.,.,.,.,.,.,.…	IL1B,SIK1	ACACB,ACADVL,ADORA1,ADRA2A,AKR1C3,AKT1,APOA2,APOBEC1,APOC1,APOC2,APOC3,APOD,APOE,ATP1A1,BMP2,BMP5,BRCA1,BSCL2,CEACAM1,CIDEA,CNR1,CRTC3,CYP27B1,DAB2IP,DGAT2,DKK3,DKKL1,ERLIN1,ERLIN2,ETFBKMT,FBXW7,FGF19,FMC1,GFI1,GPER1,GPLD1,HCAR2,IL1B,INS,INSIG1,INSIG2,LPCAT1,MALRD1,NFKB1,NR1H4,ORMDL1,ORMDL2,ORMDL3,PDE3B,PDGFA,PIBF1,PIK3CG,PLIN5,PPP2R5A,PRKAA1,PROX1,REST,RUBCN,SCAP,SERPINA12,SIK1,SIRT1,SIRT4,SLC27…
168	GO Biological Process	GO:0032755	positive regulation of interleukin-6 production	168	0.00066	1	0.0507	10.1	0.394	4	638	0.0833	0.00627	3	69	71	.,.,.,.	.,.,.,.,.,.,.,.,.,.,.,.,.,.,.,.,.,.,.,.,.,.,.,.,.,.,.,.,.,.,.,.,.,.,.,.,.,.,.,.,.,.,.,.,.,.,.,.,.,.,.,.,.,.,.,.,.,.,.,.,.,.,.,.,.,.,.,.,.,.,.,.,.,.,.,.,.,.,.,.,.,.,.,.,.,.,.,.,.,.,.,.,.,.,.,.,.,.,.,.,.,.,.,.,.,.,.,.,.,.,.,.,.,.,.,.,.,.,.,.,.,.,.,.,.,.,.,.,.,.,.,.,.,.,.,.,.,.,.,.,.,.,.,.,.,.,.,.,.,.,.,.,.,.,.,.,.,.,.,.,.,.,.,.,.,.,.,.,.,.,.,.,.,.,.,.,.,.,.,.,.,.,.,.,.,.,.,.,.,.,.,.,.,.,.,.,.,.,.,.…	IL1A,IL1B,TLR2	ADCYAP1,ADORA2B,AKIRIN2,ARHGEF2,CARD9,CD36,CYBA,DDX58,DHX9,EREG,F2R,F2RL1,FCER1G,HMGB1,HSPD1,HYAL2,IFIH1,IFNG,IL17D,IL17F,IL17RC,IL1A,IL1B,IL1RAP,IL1RL2,IL33,IL36A,IL36B,IL6,IL6R,INAVA,ISL1,LBP,LGALS9,LILRB2,MAPK13,MAVS,MBP,MYD88,NLRP10,NOD1,NOD2,P2RX7,PAEP,PTAFR,PYCARD,RAB7B,RIPK2,SELENOK,SPON2,TBC1D23,TICAM1,TIRAP,TLR1,TLR2,TLR3,TLR4,TLR6,TLR7,TLR8,TLR9,TNF,TNFSF4,TRAF6,TRPV4,TWIST1,UCN,WNT5A,Z…
169	GO Biological Process	GO:0002757	immune response-activating signal transduction	169	0.000668	1	0.0511	3.65	2.47	9	3988	0.188	0.00226	9	361	382	.,.,.,.,.,.,.,.,.	.,.,.,.,.,.,.,.,.,.,.,.,.,.,.,.,.,.,.,.,.,.,.,.,.,.,.,.,.,.,.,.,.,.,.,.,.,.,.,.,.,.,.,.,.,.,.,.,.,.,.,.,.,.,.,.,.,.,.,.,.,.,.,.,.,.,.,.,.,.,.,.,.,.,.,.,.,.,.,.,.,.,.,.,.,.,.,.,.,.,.,.,.,.,.,.,.,.,.,.,.,.,.,.,.,.,.,.,.,.,.,.,.,.,.,.,.,.,.,.,.,.,.,.,.,.,.,.,.,.,.,.,.,.,.,.,.,.,.,.,.,.,.,.,.,.,.,.,.,.,.,.,.,.,.,.,.,.,.,.,.,.,.,.,.,.,.,.,.,.,.,.,.,.,.,.,.,.,.,.,.,.,.,.,.,.,.,.,.,.,.,.,.,.,.,.,.,.,.,.…	HCK,HLA-DPB1,HLA-DQA1,HLA-DRA,INPP5D,LGMN,PLCG2,THEMIS2,TLR2	ABI1,ABL1,ACTB,ACTG1,ACTR2,ACTR3,APOB,ARPC1A,ARPC1B,ARPC2,ARPC3,ARPC4,ARPC5,BAG6,BAIAP2,BAX,BCAR1,BCL10,BCL2,BIRC2,BIRC3,BLK,BRAF,BRK1,BTK,BTN3A1,BTRC,C3AR1,C5AR1,C5AR2,CACNB3,CARD11,CARD9,CASP8,CD14,CD180,CD19,CD209,CD247,CD28,CD300LF,CD36,CD38,CD3D,CD3E,CD4,CD79A,CD79B,CD86,CDC42,CHUK,CLEC10A,CLEC4A,CLEC4C,CLEC4D,CLEC4E,CLEC6A,CLEC7A,CNPY3,COLEC12,CR1,CR2,CREBBP,CRK,CSK,CTLA4,CTSB,CTSK,CTSL,CTS…
170	GO Biological Process	GO:0032770	positive regulation of monooxygenase activity	170	0.000697	1	0.053	17.5	0.172	3	278	0.0625	0.0108	1	24	24	.,.,.	.,.,.,.,.,.,.,.,.,.,.,.,.,.,.,.,.,.,.,.,.,.,.,.,.,.,.,.,.,.,.,.,.,.,.,.,.,.,.,.,.,.,.,.,.,.,.,.,.,.,.,.,.,.,.,.,.,.,.,.,.,.,.,.,.,.,.,.,.,.,.,.,.,.,.,.,.,.,.,.,.,.,.,.,.,.,.,.,.,.,.,.,.,.,.,.,.,.,.,.,.,.,.,.,.,.,.,.,.,.,.,.,.,.,.,.,.,.,.,.,.,.,.,.,.,.,.,.,.,.,.,.,.,.,.,.,.,.,.,.,.,.,.,.,.,.,.,.,.,.,.,.,.,.,.,.,.,.,.,.,.,.,.,.,.,.,.,.,.,.,.,.,.,.,.,.,.,.,.,.,.,.,.,.,.,.,.,.,.,.,.,.,.,.,.,.,.,.,.,.…	IL1B	AGTR2,AKT1,APOE,CDH3,DHFR,FCER2,GCH1,GDNF,HIF1A,HTR2B,IFNG,IL1B,INS,KRAS,NOD1,NOS1AP,NPR3,PARK7,POR,PTK2B,SCARB1,TERF2,TERT,TNF
171	GO Biological Process	GO:0002697	regulation of immune effector process	171	0.000697	1	0.0527	4.06	1.97	8	3189	0.167	0.00251	6	335	362	.,.,.,.,.,.,.,.	.,.,.,.,.,.,.,.,.,.,.,.,.,.,.,.,.,.,.,.,.,.,.,.,.,.,.,.,.,.,.,.,.,.,.,.,.,.,.,.,.,.,.,.,.,.,.,.,.,.,.,.,.,.,.,.,.,.,.,.,.,.,.,.,.,.,.,.,.,.,.,.,.,.,.,.,.,.,.,.,.,.,.,.,.,.,.,.,.,.,.,.,.,.,.,.,.,.,.,.,.,.,.,.,.,.,.,.,.,.,.,.,.,.,.,.,.,.,.,.,.,.,.,.,.,.,.,.,.,.,.,.,.,.,.,.,.,.,.,.,.,.,.,.,.,.,.,.,.,.,.,.,.,.,.,.,.,.,.,.,.,.,.,.,.,.,.,.,.,.,.,.,.,.,.,.,.,.,.,.,.,.,.,.,.,.,.,.,.,.,.,.,.,.,.,.,.,.,.,.…	CD46,CD74,HCK,IL18RAP,IL1B,IL27	A2M,ABR,ADGRE2,ADORA2B,AIM2,ANGPT1,ANKRD17,ANXA1,AP1G1,AP1M1,AP1M2,AP1S1,AP1S2,AP1S3,AP2A1,AP2A2,AP2B1,AP2M1,AP2S1,APLF,APOA1,APOA2,ARF1,ARG1,ARRB2,ATAD5,ATG5,ATP6V1H,B2M,BCL10,BCL6,BIRC2,BIRC3,BST2,BTK,C12orf4,C1QA,C1QB,C1QBP,C1QC,C1R,C2,C3,C3AR1,C4BPA,C4BPB,C5,C5AR1,C5AR2,C6,C7,C8A,C8B,C8G,C9,CADM1,CCL19,CCL2,CCR2,CD19,CD226,CD244,CD247,CD28,CD300A,CD36,CD4,CD40,CD40LG,CD46,CD55,CD59,CD74,CD80,…
172	GO Biological Process	GO:0045785	positive regulation of cell adhesion	172	0.000714	1	0.0536	3.3	3.03	10	4905	0.208	0.00204	8	360	379	.,.,.,.,.,.,.,.,.,.	.,.,.,.,.,.,.,.,.,.,.,.,.,.,.,.,.,.,.,.,.,.,.,.,.,.,.,.,.,.,.,.,.,.,.,.,.,.,.,.,.,.,.,.,.,.,.,.,.,.,.,.,.,.,.,.,.,.,.,.,.,.,.,.,.,.,.,.,.,.,.,.,.,.,.,.,.,.,.,.,.,.,.,.,.,.,.,.,.,.,.,.,.,.,.,.,.,.,.,.,.,.,.,.,.,.,.,.,.,.,.,.,.,.,.,.,.,.,.,.,.,.,.,.,.,.,.,.,.,.,.,.,.,.,.,.,.,.,.,.,.,.,.,.,.,.,.,.,.,.,.,.,.,.,.,.,.,.,.,.,.,.,.,.,.,.,.,.,.,.,.,.,.,.,.,.,.,.,.,.,.,.,.,.,.,.,.,.,.,.,.,.,.,.,.,.,.,.,.,.…	CD46,CD74,GLI3,HLA-DPB1,HLA-DQA1,HLA-DRA,ICAM1,IL1B	ABI3BP,ABL1,ADA,ADAM8,ADAM9,ADGRG1,AGR2,AIF1,AKT1,ALOX12,ALOX15,ANGPT1,ANK3,ANXA1,AP3B1,AP3D1,APBB1IP,APOA1,ARHGEF7,ARL2,ARPC2,AZU1,BAD,BAG4,BCL10,BCL6,BMP7,BRAF,BTLA,C1QBP,CALR,CARD11,CARMIL1,CAV1,CCDC80,CCDC88B,CCL19,CCL2,CCL21,CCL25,CCL28,CCL5,CCR2,CCR7,CD1D,CD209,CD24,CD244,CD247,CD27,CD274,CD276,CD28,CD36,CD3D,CD3E,CD4,CD40LG,CD44,CD46,CD47,CD5,CD55,CD59,CD6,CD74,CD80,CD83,CD86,CDC42,CDH13,C…
173	GO Biological Process	GO:0030155	regulation of cell adhesion	173	0.000717	1	0.0535	2.68	4.84	13	7835	0.271	0.00166	12	621	653	.,.,.,.,.,.,.,.,.,.,.,.,.	.,.,.,.,.,.,.,.,.,.,.,.,.,.,.,.,.,.,.,.,.,.,.,.,.,.,.,.,.,.,.,.,.,.,.,.,.,.,.,.,.,.,.,.,.,.,.,.,.,.,.,.,.,.,.,.,.,.,.,.,.,.,.,.,.,.,.,.,.,.,.,.,.,.,.,.,.,.,.,.,.,.,.,.,.,.,.,.,.,.,.,.,.,.,.,.,.,.,.,.,.,.,.,.,.,.,.,.,.,.,.,.,.,.,.,.,.,.,.,.,.,.,.,.,.,.,.,.,.,.,.,.,.,.,.,.,.,.,.,.,.,.,.,.,.,.,.,.,.,.,.,.,.,.,.,.,.,.,.,.,.,.,.,.,.,.,.,.,.,.,.,.,.,.,.,.,.,.,.,.,.,.,.,.,.,.,.,.,.,.,.,.,.,.,.,.,.,.,.,.…	CCM2L,CD46,CD74,GLI3,HLA-DOA,HLA-DPB1,HLA-DQA1,HLA-DRA,ICAM1,IL1B,IL27,TMEM131L	ABAT,ABI3BP,ABL1,ABL2,ACER2,ACTN4,ACVRL1,ADA,ADAM10,ADAM15,ADAM22,ADAM8,ADAM9,ADAMDEC1,ADAMTS18,ADGRG1,ADIPOQ,AGR2,AIF1,AJAP1,AKT1,ALOX12,ALOX15,ANGPT1,ANGPT2,ANK3,ANXA1,AP1AR,AP3B1,AP3D1,APBB1IP,APOA1,APOD,ARG1,ARG2,ARHGAP6,ARHGDIA,ARHGDIB,ARHGEF7,ARL2,ARPC2,ASS1,ATP5B,ATXN3,ATXN3L,AZU1,B4GALNT2,BAD,BAG4,BCAS3,BCL10,BCL2,BCL6,BMP2,BMP4,BMP7,BRAF,BST1,BTLA,BTN2A2,C1QBP,C1QTNF1,CALR,CAMK4,CAMSAP3,…
174	GO Biological Process	GO:0071222	cellular response to lipopolysaccharide	174	0.000721	1	0.0535	5.53	1.09	6	1755	0.125	0.00342	4	141	147	.,.,.,.,.,.	.,.,.,.,.,.,.,.,.,.,.,.,.,.,.,.,.,.,.,.,.,.,.,.,.,.,.,.,.,.,.,.,.,.,.,.,.,.,.,.,.,.,.,.,.,.,.,.,.,.,.,.,.,.,.,.,.,.,.,.,.,.,.,.,.,.,.,.,.,.,.,.,.,.,.,.,.,.,.,.,.,.,.,.,.,.,.,.,.,.,.,.,.,.,.,.,.,.,.,.,.,.,.,.,.,.,.,.,.,.,.,.,.,.,.,.,.,.,.,.,.,.,.,.,.,.,.,.,.,.,.,.,.,.,.,.,.,.,.,.,.,.,.,.,.,.,.,.,.,.,.,.,.,.,.,.,.,.,.,.,.,.,.,.,.,.,.,.,.,.,.,.,.,.,.,.,.,.,.,.,.,.,.,.,.,.,.,.,.,.,.,.,.,.,.,.,.,.,.,.…	HCK,ICAM1,IL1B,TLR2	ABCA1,ABCC2,ABL1,ACOD1,ADAM9,ADAMTS13,AICDA,AKAP8,AKT1,ANKRD1,ARG1,AXL,CACTIN,CARD16,CARD17,CASP1,CCL2,CCL20,CCL3,CCL5,CCR5,CD14,CD180,CD36,CD40,CD6,CD80,CD86,CDC73,CDK19,CDK4,CEBPB,CEBPE,CMPK2,CPEB1,CSF2,CSF3,CTR9,CTSG,CX3CR1,CXCL10,CXCL16,CXCL6,CXCL8,DAB2IP,EDNRB,GFI1,GHSR,GSTP1,HAMP,HAVCR2,HCK,HDAC5,HMGB2,HSF1,ICAM1,IFNG,IL10,IL12A,IL12B,IL18,IL1B,IL24,IL6,IRAK1,IRAK2,IRF3,IRF8,IRGM,KLRK1,LBP,…
175	GO Biological Process	GO:0030593	neutrophil chemotaxis	175	0.000732	1	0.054	9.86	0.406	4	656	0.0833	0.0061	2	57	62	.,.,.,.	.,.,.,.,.,.,.,.,.,.,.,.,.,.,.,.,.,.,.,.,.,.,.,.,.,.,.,.,.,.,.,.,.,.,.,.,.,.,.,.,.,.,.,.,.,.,.,.,.,.,.,.,.,.,.,.,.,.,.,.,.,.,.,.,.,.,.,.,.,.,.,.,.,.,.,.,.,.,.,.,.,.,.,.,.,.,.,.,.,.,.,.,.,.,.,.,.,.,.,.,.,.,.,.,.,.,.,.,.,.,.,.,.,.,.,.,.,.,.,.,.,.,.,.,.,.,.,.,.,.,.,.,.,.,.,.,.,.,.,.,.,.,.,.,.,.,.,.,.,.,.,.,.,.,.,.,.,.,.,.,.,.,.,.,.,.,.,.,.,.,.,.,.,.,.,.,.,.,.,.,.,.,.,.,.,.,.,.,.,.,.,.,.,.,.,.,.,.,.,.…	CCL4,IL1B	C5AR1,CCL1,CCL11,CCL17,CCL18,CCL2,CCL20,CCL22,CCL23,CCL24,CCL25,CCL26,CCL3,CCL3L3,CCL4,CCL4L2,CCL5,CCL7,CCL8,CKLF,CSF3R,CX3CL1,CXADR,CXCL3,CXCL6,CXCL8,CXCR2,EDN2,EDN3,FCER1G,GBF1,IFNG,IL1B,ITGA1,ITGA9,ITGB2,JAML,LGALS3,NCKAP1L,PDE4B,PDE4D,PIK3CD,PIK3CG,PIP5K1C,PLA2G1B,PREX1,S100A12,S100A8,S100A9,SAA1,SYK,TGFB2,TREM1,VAV1,VAV3,XCL1,XCL2
176	GO Biological Process	GO:0046889	positive regulation of lipid biosynthetic process	176	0.000736	1	0.054	9.85	0.406	4	657	0.0833	0.00609	2	60	64	.,.,.,.	.,.,.,.,.,.,.,.,.,.,.,.,.,.,.,.,.,.,.,.,.,.,.,.,.,.,.,.,.,.,.,.,.,.,.,.,.,.,.,.,.,.,.,.,.,.,.,.,.,.,.,.,.,.,.,.,.,.,.,.,.,.,.,.,.,.,.,.,.,.,.,.,.,.,.,.,.,.,.,.,.,.,.,.,.,.,.,.,.,.,.,.,.,.,.,.,.,.,.,.,.,.,.,.,.,.,.,.,.,.,.,.,.,.,.,.,.,.,.,.,.,.,.,.,.,.,.,.,.,.,.,.,.,.,.,.,.,.,.,.,.,.,.,.,.,.,.,.,.,.,.,.,.,.,.,.,.,.,.,.,.,.,.,.,.,.,.,.,.,.,.,.,.,.,.,.,.,.,.,.,.,.,.,.,.,.,.,.,.,.,.,.,.,.,.,.,.,.,.,.…	IL1B,LPGAT1	ABCG1,ABHD6,ACSL3,ADGRF5,AKT1,ANXA1,APOA1,APOA5,APOC2,APOE,AVP,AVPR1A,BMP6,CCDC3,CNEP1R1,CREB1,CREBL2,CTDNEP1,DGAT2,ELOVL5,FABP3,FGF1,GPLD1,HSD17B13,HTR2A,HTR2B,HTR2C,IFNG,IL1B,INS,LDLR,LPGAT1,MID1IP1,MLXIPL,MTOR,NR1D1,NR1H2,NR1H3,NR1H4,NSMAF,PLIN5,POR,PPARGC1A,PRKAA1,PRKCD,PTGS2,RGN,SCARB1,SIRT4,SLC45A3,SMPD2,SMPD3,SORBS1,SREBF1,STAR,STARD4,TNF,TNFRSF1A,WNT4,ZP3
177	GO Biological Process	GO:0002478	antigen processing and presentation of exogenous peptide antigen	177	0.000751	1	0.0548	6.95	0.719	5	1163	0.104	0.0043	6	163	167	.,.,.,.,.	.,.,.,.,.,.,.,.,.,.,.,.,.,.,.,.,.,.,.,.,.,.,.,.,.,.,.,.,.,.,.,.,.,.,.,.,.,.,.,.,.,.,.,.,.,.,.,.,.,.,.,.,.,.,.,.,.,.,.,.,.,.,.,.,.,.,.,.,.,.,.,.,.,.,.,.,.,.,.,.,.,.,.,.,.,.,.,.,.,.,.,.,.,.,.,.,.,.,.,.,.,.,.,.,.,.,.,.,.,.,.,.,.,.,.,.,.,.,.,.,.,.,.,.,.,.,.,.,.,.,.,.,.,.,.,.,.,.,.,.,.,.,.,.,.,.,.,.,.,.,.,.,.,.,.,.,.,.,.,.,.,.,.,.,.,.,.,.,.,.,.,.,.,.,.,.,.,.,.,.,.,.,.,.,.,.,.,.,.,.,.,.,.,.,.,.,.,.,.,.…	CD74,HLA-DOA,HLA-DPB1,HLA-DQA1,HLA-DRA,LGMN	ACTR10,ACTR1A,ACTR1B,AP1G1,AP1M1,AP1M2,AP1S1,AP1S2,AP1S3,AP2A1,AP2A2,AP2B1,AP2M1,AP2S1,ARF1,B2M,CALR,CANX,CAPZA1,CAPZA2,CAPZA3,CAPZB,CD207,CD36,CD74,CENPE,CHUK,CLTA,CLTC,CTSD,CTSE,CTSF,CTSL,CTSS,CTSV,CYBA,CYBB,DCTN1,DCTN2,DCTN3,DCTN4,DCTN5,DCTN6,DNM2,DYNC1H1,DYNC1I1,DYNC1I2,DYNC1LI1,DYNC1LI2,DYNLL1,DYNLL2,FCER1G,FCGR1A,FCGR1B,FCGR2B,HLA-B,HLA-DMA,HLA-DMB,HLA-DOA,HLA-DOB,HLA-DPA1,HLA-DPB1,HLA-DQA1…
178	GO Biological Process	GO:0042306	regulation of protein import into nucleus	178	0.000756	1	0.0548	5.48	1.09	6	1771	0.125	0.00339	4	167	171	.,.,.,.,.,.	.,.,.,.,.,.,.,.,.,.,.,.,.,.,.,.,.,.,.,.,.,.,.,.,.,.,.,.,.,.,.,.,.,.,.,.,.,.,.,.,.,.,.,.,.,.,.,.,.,.,.,.,.,.,.,.,.,.,.,.,.,.,.,.,.,.,.,.,.,.,.,.,.,.,.,.,.,.,.,.,.,.,.,.,.,.,.,.,.,.,.,.,.,.,.,.,.,.,.,.,.,.,.,.,.,.,.,.,.,.,.,.,.,.,.,.,.,.,.,.,.,.,.,.,.,.,.,.,.,.,.,.,.,.,.,.,.,.,.,.,.,.,.,.,.,.,.,.,.,.,.,.,.,.,.,.,.,.,.,.,.,.,.,.,.,.,.,.,.,.,.,.,.,.,.,.,.,.,.,.,.,.,.,.,.,.,.,.,.,.,.,.,.,.,.,.,.,.,.,.…	C8orf4,GLI3,IL1B,TLR2	AGTR2,ANGPT1,APC2,APOD,APP,AXIN2,BAG3,BAMBI,BCL3,BMP4,BMP6,BMP7,BMPR1A,C1QTNF3,C8orf4,CABP1,CCDC22,CCL19,CD27,CD36,CDH1,CDK1,CDKN1A,CHERP,CHP1,CHP2,CSF3,CYLD,DAB2,DAB2IP,DACT1,DACT3,DDX58,DMAP1,DYRK2,ECT2,EDA,EDAR,EFCAB7,EGF,EGFR,EMD,ERBB4,F2,F2R,FAF1,FAM89B,FBXW11,FERMT1,FLNA,FZD1,FZD7,G3BP2,GAS6,GLI3,GNAQ,GREM1,GSK3B,HCLS1,HDAC3,HSP90AB1,HYAL2,IFNG,IGF1,IL10,IL12B,IL18,IL18R1,IL1B,IL23A,IL6,IPO…
179	GO Biological Process	GO:0050715	positive regulation of cytokine secretion	179	0.000786	1	0.0567	6.88	0.726	5	1175	0.104	0.00426	4	107	114	.,.,.,.,.	.,.,.,.,.,.,.,.,.,.,.,.,.,.,.,.,.,.,.,.,.,.,.,.,.,.,.,.,.,.,.,.,.,.,.,.,.,.,.,.,.,.,.,.,.,.,.,.,.,.,.,.,.,.,.,.,.,.,.,.,.,.,.,.,.,.,.,.,.,.,.,.,.,.,.,.,.,.,.,.,.,.,.,.,.,.,.,.,.,.,.,.,.,.,.,.,.,.,.,.,.,.,.,.,.,.,.,.,.,.,.,.,.,.,.,.,.,.,.,.,.,.,.,.,.,.,.,.,.,.,.,.,.,.,.,.,.,.,.,.,.,.,.,.,.,.,.,.,.,.,.,.,.,.,.,.,.,.,.,.,.,.,.,.,.,.,.,.,.,.,.,.,.,.,.,.,.,.,.,.,.,.,.,.,.,.,.,.,.,.,.,.,.,.,.,.,.,.,.,.…	CD34,IL1A,IL1B,TLR2	ABL1,AGTR2,AIM2,ALOX15B,C1QTNF3,C5,CADM1,CARD8,CASP1,CASP5,CCL19,CCL3,CD14,CD2,CD244,CD274,CD34,CD58,CHIA,CHUK,CLEC4E,CLEC5A,CLEC6A,CLEC9A,CRTAM,CSF1R,DDX58,DHX36,DHX9,DRD2,F2R,F2RL1,FCN1,FERMT1,FFAR2,FGR,GAPDH,GATA3,GLMN,GSDMD,HAVCR2,HK1,HMGB1,HMHB1,HTR2B,HYAL2,IFIH1,IFNAR1,IFNG,IL10,IL17F,IL17RC,IL1A,IL1B,IL1RAP,IL1RL1,IL26,IL33,IL4R,INS,IRF3,KARS,LGALS9,LPL,MAPK14,MAPK3,MAVS,MBP,MMP12,NLRP1,NL…
180	GO Biological Process	GO:0046888	negative regulation of hormone secretion	180	0.000787	1	0.0565	9.67	0.414	4	669	0.0833	0.00598	2	61	65	.,.,.,.	.,.,.,.,.,.,.,.,.,.,.,.,.,.,.,.,.,.,.,.,.,.,.,.,.,.,.,.,.,.,.,.,.,.,.,.,.,.,.,.,.,.,.,.,.,.,.,.,.,.,.,.,.,.,.,.,.,.,.,.,.,.,.,.,.,.,.,.,.,.,.,.,.,.,.,.,.,.,.,.,.,.,.,.,.,.,.,.,.,.,.,.,.,.,.,.,.,.,.,.,.,.,.,.,.,.,.,.,.,.,.,.,.,.,.,.,.,.,.,.,.,.,.,.,.,.,.,.,.,.,.,.,.,.,.,.,.,.,.,.,.,.,.,.,.,.,.,.,.,.,.,.,.,.,.,.,.,.,.,.,.,.,.,.,.,.,.,.,.,.,.,.,.,.,.,.,.,.,.,.,.,.,.,.,.,.,.,.,.,.,.,.,.,.,.,.,.,.,.,.…	IL1B,INHBA	ABCC8,ACVR1C,ADIPOQ,ADORA1,ADRA2A,ADRA2B,ADRA2C,BMP8A,CARTPT,CRH,CRHBP,CRY1,DRD2,EDN1,ENY2,FAM3D,FGF23,FKBP1B,GHRL,GHSR,HADH,HMGCR,IL1B,IL6,INHA,INHBA,INHBB,IRS1,JAGN1,KALRN,KCNB1,KCNJ11,LEP,MAP4K4,MIDN,NDUFAF2,NMB,NOV,NPFF,NPVF,OPRK1,PDE8B,PFKL,PPP3CA,PRKN,PSMD9,PTPN11,RAB11FIP1,RAB11FIP3,RAB11FIP5,REST,SFRP1,SIRT4,SREBF1,STXBP5L,SYTL4,TACR2,UCN,UCP2,UTS2,VSNL1
181	GO Biological Process	GO:1904589	regulation of protein import	181	0.000787	1	0.0562	5.44	1.1	6	1785	0.125	0.00336	4	169	174	.,.,.,.,.,.	.,.,.,.,.,.,.,.,.,.,.,.,.,.,.,.,.,.,.,.,.,.,.,.,.,.,.,.,.,.,.,.,.,.,.,.,.,.,.,.,.,.,.,.,.,.,.,.,.,.,.,.,.,.,.,.,.,.,.,.,.,.,.,.,.,.,.,.,.,.,.,.,.,.,.,.,.,.,.,.,.,.,.,.,.,.,.,.,.,.,.,.,.,.,.,.,.,.,.,.,.,.,.,.,.,.,.,.,.,.,.,.,.,.,.,.,.,.,.,.,.,.,.,.,.,.,.,.,.,.,.,.,.,.,.,.,.,.,.,.,.,.,.,.,.,.,.,.,.,.,.,.,.,.,.,.,.,.,.,.,.,.,.,.,.,.,.,.,.,.,.,.,.,.,.,.,.,.,.,.,.,.,.,.,.,.,.,.,.,.,.,.,.,.,.,.,.,.,.,.…	C8orf4,GLI3,IL1B,TLR2	AGTR2,ANGPT1,APC2,APOD,APP,AXIN2,BAG3,BAMBI,BCL3,BMP4,BMP6,BMP7,BMPR1A,C1QTNF3,C8orf4,CABP1,CCDC22,CCL19,CD27,CD36,CDH1,CDK1,CDKN1A,CHERP,CHP1,CHP2,CSF3,CYLD,DAB2,DAB2IP,DACT1,DACT3,DDX58,DMAP1,DYRK2,ECT2,EDA,EDAR,EFCAB7,EGF,EGFR,EMD,ERBB4,F2,F2R,FAF1,FAM89B,FBXW11,FERMT1,FLNA,FZD1,FZD7,G3BP2,GAS6,GLI3,GNAQ,GREM1,GSK3B,HCLS1,HDAC3,HSP90AB1,HSPA8,HYAL2,IFNG,IGF1,IL10,IL12B,IL18,IL18R1,IL1B,IL23A,I…
182	GO Biological Process	GO:0002685	regulation of leukocyte migration	181	0.000787	1	0.0562	5.44	1.1	6	1785	0.125	0.00336	4	160	168	.,.,.,.,.,.	.,.,.,.,.,.,.,.,.,.,.,.,.,.,.,.,.,.,.,.,.,.,.,.,.,.,.,.,.,.,.,.,.,.,.,.,.,.,.,.,.,.,.,.,.,.,.,.,.,.,.,.,.,.,.,.,.,.,.,.,.,.,.,.,.,.,.,.,.,.,.,.,.,.,.,.,.,.,.,.,.,.,.,.,.,.,.,.,.,.,.,.,.,.,.,.,.,.,.,.,.,.,.,.,.,.,.,.,.,.,.,.,.,.,.,.,.,.,.,.,.,.,.,.,.,.,.,.,.,.,.,.,.,.,.,.,.,.,.,.,.,.,.,.,.,.,.,.,.,.,.,.,.,.,.,.,.,.,.,.,.,.,.,.,.,.,.,.,.,.,.,.,.,.,.,.,.,.,.,.,.,.,.,.,.,.,.,.,.,.,.,.,.,.,.,.,.,.,.,.…	CCL4,CD74,ICAM1,IL1A	ABR,ADA,ADAM10,ADAM17,ADAM8,ADORA1,AIF1,ANO6,ANXA1,APOD,APP,BDKRB1,BMP5,BST1,C1QBP,C3AR1,C5,C5AR1,C5AR2,CALR,CAMK1D,CCL1,CCL19,CCL2,CCL20,CCL21,CCL24,CCL25,CCL28,CCL3,CCL4,CCL5,CCL7,CCL8,CCR1,CCR2,CCR6,CCR7,CD300A,CD74,CMKLR1,CREB3,CSF1,CXCL1,CXCL10,CXCL11,CXCL12,CXCL13,CXCL14,CXCL17,CXCL2,CXCL3,CXCL5,CXCL6,CXCL8,CXCL9,CXCR3,CYP19A1,DAPK2,DOCK8,ECM1,EDN1,EDN2,EDN3,ELANE,F2RL1,F7,FADD,FPR2,GAS6,GC…
183	GO Biological Process	GO:0050810	regulation of steroid biosynthetic process	183	0.0008	1	0.0565	9.63	0.415	4	672	0.0833	0.00595	2	79	82	.,.,.,.	.,.,.,.,.,.,.,.,.,.,.,.,.,.,.,.,.,.,.,.,.,.,.,.,.,.,.,.,.,.,.,.,.,.,.,.,.,.,.,.,.,.,.,.,.,.,.,.,.,.,.,.,.,.,.,.,.,.,.,.,.,.,.,.,.,.,.,.,.,.,.,.,.,.,.,.,.,.,.,.,.,.,.,.,.,.,.,.,.,.,.,.,.,.,.,.,.,.,.,.,.,.,.,.,.,.,.,.,.,.,.,.,.,.,.,.,.,.,.,.,.,.,.,.,.,.,.,.,.,.,.,.,.,.,.,.,.,.,.,.,.,.,.,.,.,.,.,.,.,.,.,.,.,.,.,.,.,.,.,.,.,.,.,.,.,.,.,.,.,.,.,.,.,.,.,.,.,.,.,.,.,.,.,.,.,.,.,.,.,.,.,.,.,.,.,.,.,.,.,.…	EGR1,IL1B	ABCG1,ACACA,ACACB,AKR1C3,APOB,APOE,ATP1A1,BMP2,BMP5,BMP6,CYP27B1,CYP51A1,CYP7A1,DDX20,DGKQ,DHCR7,DHH,DKK3,DKKL1,EGR1,ELOVL6,ERLIN1,ERLIN2,FASN,FDFT1,FDPS,FGF1,FGF19,FGFR4,GFI1,GGPS1,GPAM,HMGCR,HMGCS1,IDI1,IFNG,IGFBP7,IL1B,INSIG1,INSIG2,KPNB1,LEP,LSS,MALRD1,MBTPS1,MBTPS2,MVD,MVK,NFKB1,NFYA,NFYB,NFYC,NR1D1,NR1H4,NR5A1,PMVK,POR,PPARGC1A,PRKAA1,PROX1,RAN,REST,SC5D,SCAP,SCD,SF1,SIRT1,SNAI1,SNAI2,SOD1,…
184	GO Biological Process	GO:0071219	cellular response to molecule of bacterial origin	184	0.000824	1	0.0579	5.39	1.11	6	1801	0.125	0.00333	4	149	155	.,.,.,.,.,.	.,.,.,.,.,.,.,.,.,.,.,.,.,.,.,.,.,.,.,.,.,.,.,.,.,.,.,.,.,.,.,.,.,.,.,.,.,.,.,.,.,.,.,.,.,.,.,.,.,.,.,.,.,.,.,.,.,.,.,.,.,.,.,.,.,.,.,.,.,.,.,.,.,.,.,.,.,.,.,.,.,.,.,.,.,.,.,.,.,.,.,.,.,.,.,.,.,.,.,.,.,.,.,.,.,.,.,.,.,.,.,.,.,.,.,.,.,.,.,.,.,.,.,.,.,.,.,.,.,.,.,.,.,.,.,.,.,.,.,.,.,.,.,.,.,.,.,.,.,.,.,.,.,.,.,.,.,.,.,.,.,.,.,.,.,.,.,.,.,.,.,.,.,.,.,.,.,.,.,.,.,.,.,.,.,.,.,.,.,.,.,.,.,.,.,.,.,.,.,.…	HCK,ICAM1,IL1B,TLR2	ABCA1,ABCC2,ABL1,ACOD1,ADAM9,ADAMTS13,AICDA,AKAP8,AKT1,ANKRD1,ARG1,AXL,CACTIN,CARD16,CARD17,CASP1,CCL2,CCL20,CCL3,CCL5,CCR5,CD14,CD180,CD36,CD40,CD6,CD80,CD86,CDC73,CDK19,CDK4,CEBPB,CEBPE,CMPK2,CPEB1,CSF2,CSF3,CTR9,CTSG,CX3CR1,CXCL10,CXCL16,CXCL6,CXCL8,DAB2IP,EDNRB,FCGR2B,FZD5,GFI1,GHSR,GSTP1,HAMP,HAVCR2,HCK,HDAC5,HMGB2,HSF1,ICAM1,IFNG,IL10,IL12A,IL12B,IL18,IL1B,IL24,IL6,IRAK1,IRAK2,IRF3,IRF8,IRG…
185	GO Biological Process	GO:0010575	positive regulation of vascular endothelial growth factor production	185	0.000844	1	0.0589	16.3	0.184	3	297	0.0625	0.0101	2	26	27	.,.,.	.,.,.,.,.,.,.,.,.,.,.,.,.,.,.,.,.,.,.,.,.,.,.,.,.,.,.,.,.,.,.,.,.,.,.,.,.,.,.,.,.,.,.,.,.,.,.,.,.,.,.,.,.,.,.,.,.,.,.,.,.,.,.,.,.,.,.,.,.,.,.,.,.,.,.,.,.,.,.,.,.,.,.,.,.,.,.,.,.,.,.,.,.,.,.,.,.,.,.,.,.,.,.,.,.,.,.,.,.,.,.,.,.,.,.,.,.,.,.,.,.,.,.,.,.,.,.,.,.,.,.,.,.,.,.,.,.,.,.,.,.,.,.,.,.,.,.,.,.,.,.,.,.,.,.,.,.,.,.,.,.,.,.,.,.,.,.,.,.,.,.,.,.,.,.,.,.,.,.,.,.,.,.,.,.,.,.,.,.,.,.,.,.,.,.,.,.,.,.,.…	IL1A,IL1B	ADORA2B,ARNT,BRCA1,C3,C3AR1,C5,C5AR1,CCBE1,CXCL17,CYP1B1,EIF2AK3,FLT4,GATA4,HIF1A,HPSE,IL1A,IL1B,IL6ST,ISL1,NODAL,NOX1,PTGS2,RORA,SULF1,SULF2,TGFB1
186	GO Biological Process	GO:0034114	regulation of heterotypic cell-cell adhesion	185	0.000844	1	0.0589	16.3	0.184	3	297	0.0625	0.0101	1	18	20	.,.,.	.,.,.,.,.,.,.,.,.,.,.,.,.,.,.,.,.,.,.,.,.,.,.,.,.,.,.,.,.,.,.,.,.,.,.,.,.,.,.,.,.,.,.,.,.,.,.,.,.,.,.,.,.,.,.,.,.,.,.,.,.,.,.,.,.,.,.,.,.,.,.,.,.,.,.,.,.,.,.,.,.,.,.,.,.,.,.,.,.,.,.,.,.,.,.,.,.,.,.,.,.,.,.,.,.,.,.,.,.,.,.,.,.,.,.,.,.,.,.,.,.,.,.,.,.,.,.,.,.,.,.,.,.,.,.,.,.,.,.,.,.,.,.,.,.,.,.,.,.,.,.,.,.,.,.,.,.,.,.,.,.,.,.,.,.,.,.,.,.,.,.,.,.,.,.,.,.,.,.,.,.,.,.,.,.,.,.,.,.,.,.,.,.,.,.,.,.,.,.,.…	IL1B	ADIPOQ,ALOX15,APOA1,BMP7,CD44,FGG,FLOT1,GCNT2,IL10,IL1B,IL1RN,KLF4,MAP2K5,MAPK7,MBP,MYADM,THY1,TNF
187	GO Biological Process	GO:0035690	cellular response to drug	187	0.00085	1	0.0587	9.47	0.422	4	683	0.0833	0.00586	2	62	66	.,.,.,.	.,.,.,.,.,.,.,.,.,.,.,.,.,.,.,.,.,.,.,.,.,.,.,.,.,.,.,.,.,.,.,.,.,.,.,.,.,.,.,.,.,.,.,.,.,.,.,.,.,.,.,.,.,.,.,.,.,.,.,.,.,.,.,.,.,.,.,.,.,.,.,.,.,.,.,.,.,.,.,.,.,.,.,.,.,.,.,.,.,.,.,.,.,.,.,.,.,.,.,.,.,.,.,.,.,.,.,.,.,.,.,.,.,.,.,.,.,.,.,.,.,.,.,.,.,.,.,.,.,.,.,.,.,.,.,.,.,.,.,.,.,.,.,.,.,.,.,.,.,.,.,.,.,.,.,.,.,.,.,.,.,.,.,.,.,.,.,.,.,.,.,.,.,.,.,.,.,.,.,.,.,.,.,.,.,.,.,.,.,.,.,.,.,.,.,.,.,.,.,.…	CCL4,IL1B	ACER2,ADIPOQ,ADSSL1,AIM2,ANKRD1,BRAF,CCL2,CCL4,CD69,CERS1,CRHBP,DDC,DPEP1,EDN1,EFTUD2,EGFR,EIF2B5,FBP1,FGF21,GAS6,GPLD1,HSF1,HSP90AB1,HSPA5,HTR1B,IL1B,KCNC1,KCNE2,KCNH2,KCNQ1,MEF2C,MT2A,MT3,MYC,NFE2L2,NKX3-1,NME1,NOS2,PDE2A,PDE4A,PDE4B,PPAT,PPM1E,PPP1R12A,PPP1R14A,PPP3CA,PPP3CB,PRNP,QDPR,RAP1A,RAP1B,RAP2A,RBM22,RECQL5,REN,REST,RNF149,TFRC,TH,TLR3,TP53,UMPS
188	GO Biological Process	GO:0050851	antigen receptor-mediated signaling pathway	188	0.000851	1	0.0584	5.36	1.12	6	1812	0.125	0.00331	6	161	172	.,.,.,.,.,.	.,.,.,.,.,.,.,.,.,.,.,.,.,.,.,.,.,.,.,.,.,.,.,.,.,.,.,.,.,.,.,.,.,.,.,.,.,.,.,.,.,.,.,.,.,.,.,.,.,.,.,.,.,.,.,.,.,.,.,.,.,.,.,.,.,.,.,.,.,.,.,.,.,.,.,.,.,.,.,.,.,.,.,.,.,.,.,.,.,.,.,.,.,.,.,.,.,.,.,.,.,.,.,.,.,.,.,.,.,.,.,.,.,.,.,.,.,.,.,.,.,.,.,.,.,.,.,.,.,.,.,.,.,.,.,.,.,.,.,.,.,.,.,.,.,.,.,.,.,.,.,.,.,.,.,.,.,.,.,.,.,.,.,.,.,.,.,.,.,.,.,.,.,.,.,.,.,.,.,.,.,.,.,.,.,.,.,.,.,.,.,.,.,.,.,.,.,.,.,.…	HLA-DPB1,HLA-DQA1,HLA-DRA,INPP5D,PLCG2,THEMIS2	ABL1,BAX,BCAR1,BCL10,BCL2,BLK,BRAF,BTK,BTN3A1,BTRC,CACNB3,CARD11,CD19,CD247,CD28,CD38,CD3D,CD3E,CD4,CD79A,CD79B,CHUK,CSK,CTLA4,CUL1,DENND1B,ENSG00000259680,FBXW11,FOXP3,FYB1,FYB2,FYN,GATA3,HLA-DPA1,HLA-DPB1,HLA-DQA1,HLA-DQA2,HLA-DQB2,HLA-DRA,HLA-DRB1,HLA-DRB5,HRAS,IFNG,IKBKB,IKBKG,INPP5D,ITK,KLHL6,LAT,LAT2,LAX1,LCK,LCP2,LYN,MALT1,MAP3K7,MEF2C,MNDA,NCK1,NCKAP1L,NFATC2,NFKB1,NFKBIA,PAG1,PAK1,PAK2,P…
189	GO Biological Process	GO:0043123	positive regulation of I-kappaB kinase/NF-kappaB signaling	189	0.000853	1	0.0583	5.35	1.12	6	1813	0.125	0.00331	4	181	185	.,.,.,.,.,.	.,.,.,.,.,.,.,.,.,.,.,.,.,.,.,.,.,.,.,.,.,.,.,.,.,.,.,.,.,.,.,.,.,.,.,.,.,.,.,.,.,.,.,.,.,.,.,.,.,.,.,.,.,.,.,.,.,.,.,.,.,.,.,.,.,.,.,.,.,.,.,.,.,.,.,.,.,.,.,.,.,.,.,.,.,.,.,.,.,.,.,.,.,.,.,.,.,.,.,.,.,.,.,.,.,.,.,.,.,.,.,.,.,.,.,.,.,.,.,.,.,.,.,.,.,.,.,.,.,.,.,.,.,.,.,.,.,.,.,.,.,.,.,.,.,.,.,.,.,.,.,.,.,.,.,.,.,.,.,.,.,.,.,.,.,.,.,.,.,.,.,.,.,.,.,.,.,.,.,.,.,.,.,.,.,.,.,.,.,.,.,.,.,.,.,.,.,.,.,.…	C8orf4,CD74,IL1B,TLR2	ABL1,ADIPOQ,AJUBA,AKAP13,AKT1,ANKRD17,APP,ATP2C1,BCL10,BIRC2,BIRC3,BRD4,BST2,C18orf32,C8orf4,CANT1,CARD11,CARD16,CARD9,CASP1,CASP10,CASP8,CC2D1A,CCDC22,CCL19,CCL21,CCR7,CD27,CD36,CD4,CD40,CD74,CFLAR,CHUK,CLEC6A,CTH,CTNNB1,CXXC5,DDRGK1,ECM1,ECT2,EDA,EDA2R,EDAR,EEF1D,F2R,F2RL1,FADD,FASLG,FKBP1A,FLNA,FYN,GJA1,GOLT1B,GPR89A,GPRC5B,GREM1,HTR2B,IFIT5,IKBKB,IKBKE,IKBKG,IL12B,IL18,IL18R1,IL1B,IL23A,INAVA…
190	GO Biological Process	GO:2001240	negative regulation of extrinsic apoptotic signaling pathway in absence of ligand	190	0.000877	1	0.0596	16.1	0.186	3	301	0.0625	0.00997	2	34	34	.,.,.	.,.,.,.,.,.,.,.,.,.,.,.,.,.,.,.,.,.,.,.,.,.,.,.,.,.,.,.,.,.,.,.,.,.,.,.,.,.,.,.,.,.,.,.,.,.,.,.,.,.,.,.,.,.,.,.,.,.,.,.,.,.,.,.,.,.,.,.,.,.,.,.,.,.,.,.,.,.,.,.,.,.,.,.,.,.,.,.,.,.,.,.,.,.,.,.,.,.,.,.,.,.,.,.,.,.,.,.,.,.,.,.,.,.,.,.,.,.,.,.,.,.,.,.,.,.,.,.,.,.,.,.,.,.,.,.,.,.,.,.,.,.,.,.,.,.,.,.,.,.,.,.,.,.,.,.,.,.,.,.,.,.,.,.,.,.,.,.,.,.,.,.,.,.,.,.,.,.,.,.,.,.,.,.,.,.,.,.,.,.,.,.,.,.,.,.,.,.,.,.…	IL1A,IL1B	AKT1,BCL2,BCL2L1,COL2A1,CSF2,CTNNA1,CX3CL1,CX3CR1,EYA1,EYA2,EYA3,EYA4,FGF10,FYN,GATA1,GDNF,GFRAL,HSPA1A,HSPA1B,IFI6,IL1A,IL1B,IL7,MAP2K5,MAPK7,MCL1,PF4,RIPK1,SNAI2,STRADB,TERT,TNF,UNC5B,ZC3HC1
191	GO Biological Process	GO:0019884	antigen processing and presentation of exogenous antigen	191	0.00089	1	0.0602	6.69	0.747	5	1208	0.104	0.00414	6	169	174	.,.,.,.,.	.,.,.,.,.,.,.,.,.,.,.,.,.,.,.,.,.,.,.,.,.,.,.,.,.,.,.,.,.,.,.,.,.,.,.,.,.,.,.,.,.,.,.,.,.,.,.,.,.,.,.,.,.,.,.,.,.,.,.,.,.,.,.,.,.,.,.,.,.,.,.,.,.,.,.,.,.,.,.,.,.,.,.,.,.,.,.,.,.,.,.,.,.,.,.,.,.,.,.,.,.,.,.,.,.,.,.,.,.,.,.,.,.,.,.,.,.,.,.,.,.,.,.,.,.,.,.,.,.,.,.,.,.,.,.,.,.,.,.,.,.,.,.,.,.,.,.,.,.,.,.,.,.,.,.,.,.,.,.,.,.,.,.,.,.,.,.,.,.,.,.,.,.,.,.,.,.,.,.,.,.,.,.,.,.,.,.,.,.,.,.,.,.,.,.,.,.,.,.,.…	CD74,HLA-DOA,HLA-DPB1,HLA-DQA1,HLA-DRA,LGMN	ACTR10,ACTR1A,ACTR1B,AP1G1,AP1M1,AP1M2,AP1S1,AP1S2,AP1S3,AP2A1,AP2A2,AP2B1,AP2M1,AP2S1,AP3B1,AP3D1,ARF1,B2M,CALR,CANX,CAPZA1,CAPZA2,CAPZA3,CAPZB,CD1A,CD1C,CD1D,CD1E,CD207,CD36,CD74,CENPE,CHUK,CLTA,CLTC,CTSD,CTSE,CTSF,CTSL,CTSS,CTSV,CYBA,CYBB,DCTN1,DCTN2,DCTN3,DCTN4,DCTN5,DCTN6,DNM2,DYNC1H1,DYNC1I1,DYNC1I2,DYNC1LI1,DYNC1LI2,DYNLL1,DYNLL2,FCER1G,FCGR1A,FCGR1B,FCGR2B,HLA-B,HLA-DMA,HLA-DMB,HLA-DOA,HL…
192	GO Biological Process	GO:2000191	regulation of fatty acid transport	192	0.000902	1	0.0607	16	0.188	3	304	0.0625	0.00987	1	22	24	.,.,.	.,.,.,.,.,.,.,.,.,.,.,.,.,.,.,.,.,.,.,.,.,.,.,.,.,.,.,.,.,.,.,.,.,.,.,.,.,.,.,.,.,.,.,.,.,.,.,.,.,.,.,.,.,.,.,.,.,.,.,.,.,.,.,.,.,.,.,.,.,.,.,.,.,.,.,.,.,.,.,.,.,.,.,.,.,.,.,.,.,.,.,.,.,.,.,.,.,.,.,.,.,.,.,.,.,.,.,.,.,.,.,.,.,.,.,.,.,.,.,.,.,.,.,.,.,.,.,.,.,.,.,.,.,.,.,.,.,.,.,.,.,.,.,.,.,.,.,.,.,.,.,.,.,.,.,.,.,.,.,.,.,.,.,.,.,.,.,.,.,.,.,.,.,.,.,.,.,.,.,.,.,.,.,.,.,.,.,.,.,.,.,.,.,.,.,.,.,.,.,.…	IL1B	AGTR2,AKT1,AKT2,CYP4A11,CYP4F2,EDN1,ERFE,IL1B,IRS2,MAP2K6,NCOR1,NTSR1,OXT,P2RX4,P2RX7,PLA2G10,PLA2R1,PLAA,SYK,THBS1,TNFRSF11A,TNFSF11
193	GO Biological Process	GO:0032613	interleukin-10 production	193	0.000905	1	0.0606	45.6	0.0439	2	71	0.0417	0.0282	2	4	4	.,.	.,.,.,.,.,.,.,.,.,.,.,.,.,.,.,.,.,.,.,.,.,.,.,.,.,.,.,.,.,.,.,.,.,.,.,.,.,.,.,.,.,.,.,.,.,.,.,.,.,.,.,.,.,.,.,.,.,.,.,.,.,.,.,.,.,.,.,.,.,.,.	CD46,TLR2	CD46,F2RL1,PRKCD,TLR2
194	GO Biological Process	GO:0002708	positive regulation of lymphocyte mediated immunity	194	0.000906	1	0.0603	9.31	0.43	4	695	0.0833	0.00576	2	75	76	.,.,.,.	.,.,.,.,.,.,.,.,.,.,.,.,.,.,.,.,.,.,.,.,.,.,.,.,.,.,.,.,.,.,.,.,.,.,.,.,.,.,.,.,.,.,.,.,.,.,.,.,.,.,.,.,.,.,.,.,.,.,.,.,.,.,.,.,.,.,.,.,.,.,.,.,.,.,.,.,.,.,.,.,.,.,.,.,.,.,.,.,.,.,.,.,.,.,.,.,.,.,.,.,.,.,.,.,.,.,.,.,.,.,.,.,.,.,.,.,.,.,.,.,.,.,.,.,.,.,.,.,.,.,.,.,.,.,.,.,.,.,.,.,.,.,.,.,.,.,.,.,.,.,.,.,.,.,.,.,.,.,.,.,.,.,.,.,.,.,.,.,.,.,.,.,.,.,.,.,.,.,.,.,.,.,.,.,.,.,.,.,.,.,.,.,.,.,.,.,.,.,.,.…	IL18RAP,IL1B	AP1G1,ATAD5,B2M,BTK,C3,CADM1,CD226,CD28,CD40,CLCF1,CRTAM,EXOSC3,EXOSC6,FADD,FAM49B,FCER1A,FCER1G,FCER2,FOXP3,FZD5,GATA3,HPX,HSPD1,IFNG,IL12A,IL12B,IL12RB1,IL18RAP,IL1B,IL2,IL21,IL23A,IL4,IL6,KLRK1,LAG3,LAMP1,LTA,MALT1,MAP3K7,MLH1,MSH2,MSH6,NCR3,NECTIN2,NLRP3,NSD2,P2RX7,PAXIP1,PRKCZ,PVR,RASGRP1,RIF1,RSAD2,SASH3,SH2D1A,SH2D1B,SLAMF6,STAT5B,STAT6,STX7,TBX21,TFRC,TGFB1,TNF,TNFSF13,TNFSF4,TP53BP1,TRAF…
195	GO Biological Process	GO:0050709	negative regulation of protein secretion	195	0.000909	1	0.0602	6.66	0.751	5	1214	0.104	0.00412	3	112	114	.,.,.,.,.	.,.,.,.,.,.,.,.,.,.,.,.,.,.,.,.,.,.,.,.,.,.,.,.,.,.,.,.,.,.,.,.,.,.,.,.,.,.,.,.,.,.,.,.,.,.,.,.,.,.,.,.,.,.,.,.,.,.,.,.,.,.,.,.,.,.,.,.,.,.,.,.,.,.,.,.,.,.,.,.,.,.,.,.,.,.,.,.,.,.,.,.,.,.,.,.,.,.,.,.,.,.,.,.,.,.,.,.,.,.,.,.,.,.,.,.,.,.,.,.,.,.,.,.,.,.,.,.,.,.,.,.,.,.,.,.,.,.,.,.,.,.,.,.,.,.,.,.,.,.,.,.,.,.,.,.,.,.,.,.,.,.,.,.,.,.,.,.,.,.,.,.,.,.,.,.,.,.,.,.,.,.,.,.,.,.,.,.,.,.,.,.,.,.,.,.,.,.,.,.…	CD34,IL1B,SRGN	ABCC8,ACVR1C,ADRA2A,ANGPT1,ANXA1,ANXA4,APOA1,APOA2,ARG2,BANK1,BMP8A,BTN2A2,C1QTNF3,C5AR2,CARD16,CARD17,CARD18,CARD8,CD34,CIDEA,DPH3,DRD2,DRD3,DRD4,ENY2,ERP29,EZR,F2R,F2RL1,FAM3D,FCGR2B,FFAR4,FKBP1B,FN1,FOXP3,GAS6,GBP1,GHRL,GHSR,HADH,HMGCR,IDH2,IFNA2,IL10,IL1B,IL1R2,IL33,IL36RN,IL6,INHBB,INS,IRS1,JAGN1,KCNB1,KCNJ11,LGR4,LRRC32,MAP4K4,MAPKBP1,MIDN,NDUFAF2,NLRP12,NLRP3,NLRP7,NOV,NPFF,NR1H3,NR1H4,OPR…
196	GO Biological Process	GO:0051090	regulation of sequence-specific DNA binding transcription factor activity	196	0.000926	1	0.061	3.49	2.58	9	4175	0.188	0.00216	7	363	385	.,.,.,.,.,.,.,.,.	.,.,.,.,.,.,.,.,.,.,.,.,.,.,.,.,.,.,.,.,.,.,.,.,.,.,.,.,.,.,.,.,.,.,.,.,.,.,.,.,.,.,.,.,.,.,.,.,.,.,.,.,.,.,.,.,.,.,.,.,.,.,.,.,.,.,.,.,.,.,.,.,.,.,.,.,.,.,.,.,.,.,.,.,.,.,.,.,.,.,.,.,.,.,.,.,.,.,.,.,.,.,.,.,.,.,.,.,.,.,.,.,.,.,.,.,.,.,.,.,.,.,.,.,.,.,.,.,.,.,.,.,.,.,.,.,.,.,.,.,.,.,.,.,.,.,.,.,.,.,.,.,.,.,.,.,.,.,.,.,.,.,.,.,.,.,.,.,.,.,.,.,.,.,.,.,.,.,.,.,.,.,.,.,.,.,.,.,.,.,.,.,.,.,.,.,.,.,.,.…	DAP,HAND1,HCK,ICAM1,IL1B,SIK1,TLR2	ABRA,ACOD1,ADAM8,ADGRF1,ADGRG3,ADORA3,AIM2,AKT1,ALK,ANXA3,ANXA4,APP,AR,ARHGEF2,ARID5B,ARRB1,ARRB2,ATF2,BCL10,BEX1,BHLHE40,BMP7,BRMS1,BTK,BTRC,BUD31,C14orf39,C3orf33,CACTIN,CAMK1D,CAMK2A,CAPN3,CARD11,CARD14,CARD16,CARD8,CARM1,CAT,CD36,CD40,CD40LG,CDK5RAP3,CDKN2A,CEBPG,CFLAR,CHP1,CHUK,CIB1,CLOCK,CLU,CMKLR1,COMMD1,COMMD6,COMMD7,COPS5,CREBZF,CRTC1,CRTC2,CRTC3,CTH,CTNNB1,CTNNBIP1,CYLD,CYP1B1,CYTL1,DAB…
197	GO Biological Process	GO:0050707	regulation of cytokine secretion	197	0.000934	1	0.0612	5.26	1.14	6	1845	0.125	0.00325	5	161	169	.,.,.,.,.,.	.,.,.,.,.,.,.,.,.,.,.,.,.,.,.,.,.,.,.,.,.,.,.,.,.,.,.,.,.,.,.,.,.,.,.,.,.,.,.,.,.,.,.,.,.,.,.,.,.,.,.,.,.,.,.,.,.,.,.,.,.,.,.,.,.,.,.,.,.,.,.,.,.,.,.,.,.,.,.,.,.,.,.,.,.,.,.,.,.,.,.,.,.,.,.,.,.,.,.,.,.,.,.,.,.,.,.,.,.,.,.,.,.,.,.,.,.,.,.,.,.,.,.,.,.,.,.,.,.,.,.,.,.,.,.,.,.,.,.,.,.,.,.,.,.,.,.,.,.,.,.,.,.,.,.,.,.,.,.,.,.,.,.,.,.,.,.,.,.,.,.,.,.,.,.,.,.,.,.,.,.,.,.,.,.,.,.,.,.,.,.,.,.,.,.,.,.,.,.,.…	CD34,IL1A,IL1B,SRGN,TLR2	ABL1,AGTR2,AIM2,ALOX15B,ANGPT1,ANXA1,ANXA4,APOA1,APOA2,ARG2,ATG5,BANK1,BTN2A2,C1QTNF3,C5,C5AR2,CADM1,CARD16,CARD17,CARD18,CARD8,CASP1,CASP5,CCL19,CCL3,CCR7,CD14,CD2,CD244,CD274,CD34,CD58,CHIA,CHUK,CIDEA,CLEC4E,CLEC5A,CLEC6A,CLEC9A,CRP,CRTAM,CSF1R,DDX58,DHX36,DHX9,DRD2,ENSG00000173366,EZR,F2R,F2RL1,FCGR2B,FCN1,FERMT1,FFAR2,FFAR4,FGR,FN1,FOXP1,FOXP3,GAPDH,GAS6,GATA3,GBP1,GHRL,GHSR,GLMN,GPAM,GSDMD,H…
198	GO Biological Process	GO:0045580	regulation of T cell differentiation	197	0.000934	1	0.0612	5.26	1.14	6	1845	0.125	0.00325	6	122	126	.,.,.,.,.,.	.,.,.,.,.,.,.,.,.,.,.,.,.,.,.,.,.,.,.,.,.,.,.,.,.,.,.,.,.,.,.,.,.,.,.,.,.,.,.,.,.,.,.,.,.,.,.,.,.,.,.,.,.,.,.,.,.,.,.,.,.,.,.,.,.,.,.,.,.,.,.,.,.,.,.,.,.,.,.,.,.,.,.,.,.,.,.,.,.,.,.,.,.,.,.,.,.,.,.,.,.,.,.,.,.,.,.,.,.,.,.,.,.,.,.,.,.,.,.,.,.,.,.,.,.,.,.,.,.,.,.,.,.,.,.,.,.,.,.,.,.,.,.,.,.,.,.,.,.,.,.,.,.,.,.,.,.,.,.,.,.,.,.,.,.,.,.,.,.,.,.,.,.,.,.,.,.,.,.,.,.,.,.,.,.,.,.,.,.,.,.,.,.,.,.,.,.,.,.,.…	CD46,CD74,GLI3,HLA-DOA,IL27,TMEM131L	ABL1,ADA,ADAM8,ANXA1,AP3B1,AP3D1,BAD,BCL6,BMP4,BRAF,CAMK4,CARD11,CBFB,CCL19,CD2,CD27,CD28,CD46,CD74,CD80,CD83,CD86,CLPTM1,CR1,CTLA4,CYLD,CYP26B1,DROSHA,DTX1,DUSP10,FANCA,FANCD2,FOXJ1,FOXN1,FOXP3,GATA3,GLI2,GLI3,HLA-DOA,HLA-G,HLX,HMGB1,IFNA2,IFNB1,IFNG,IHH,IL12A,IL12B,IL12RB1,IL15,IL18,IL1RL2,IL2,IL23A,IL27,IL2RA,IL36B,IL4,IL4R,IL6,IL7,IL7R,IRF1,IRF4,ITPKB,JAK3,LGALS9,LILRB2,LILRB4,LOXL3,METTL3,MY…
199	GO Biological Process	GO:0048002	antigen processing and presentation of peptide antigen	199	0.000943	1	0.0612	6.61	0.757	5	1224	0.104	0.00408	6	173	177	.,.,.,.,.	.,.,.,.,.,.,.,.,.,.,.,.,.,.,.,.,.,.,.,.,.,.,.,.,.,.,.,.,.,.,.,.,.,.,.,.,.,.,.,.,.,.,.,.,.,.,.,.,.,.,.,.,.,.,.,.,.,.,.,.,.,.,.,.,.,.,.,.,.,.,.,.,.,.,.,.,.,.,.,.,.,.,.,.,.,.,.,.,.,.,.,.,.,.,.,.,.,.,.,.,.,.,.,.,.,.,.,.,.,.,.,.,.,.,.,.,.,.,.,.,.,.,.,.,.,.,.,.,.,.,.,.,.,.,.,.,.,.,.,.,.,.,.,.,.,.,.,.,.,.,.,.,.,.,.,.,.,.,.,.,.,.,.,.,.,.,.,.,.,.,.,.,.,.,.,.,.,.,.,.,.,.,.,.,.,.,.,.,.,.,.,.,.,.,.,.,.,.,.,.…	CD74,HLA-DOA,HLA-DPB1,HLA-DQA1,HLA-DRA,LGMN	ACE,ACTR10,ACTR1A,ACTR1B,AP1G1,AP1M1,AP1M2,AP1S1,AP1S2,AP1S3,AP2A1,AP2A2,AP2B1,AP2M1,AP2S1,ARF1,B2M,BCAP31,CALR,CANX,CAPZA1,CAPZA2,CAPZA3,CAPZB,CD207,CD209,CD36,CD74,CENPE,CHUK,CLEC4M,CLTA,CLTC,CTSD,CTSE,CTSF,CTSL,CTSS,CTSV,CYBA,CYBB,DCTN1,DCTN2,DCTN3,DCTN4,DCTN5,DCTN6,DNM2,DYNC1H1,DYNC1I1,DYNC1I2,DYNC1LI1,DYNC1LI2,DYNLL1,DYNLL2,ENSG00000250264,ERAP1,ERAP2,FCER1G,FCGR1A,FCGR1B,FCGR2B,HLA-B,HLA-DM…
200	GO Biological Process	GO:0071621	granulocyte chemotaxis	200	0.000971	1	0.0627	9.14	0.438	4	708	0.0833	0.00565	2	62	68	.,.,.,.	.,.,.,.,.,.,.,.,.,.,.,.,.,.,.,.,.,.,.,.,.,.,.,.,.,.,.,.,.,.,.,.,.,.,.,.,.,.,.,.,.,.,.,.,.,.,.,.,.,.,.,.,.,.,.,.,.,.,.,.,.,.,.,.,.,.,.,.,.,.,.,.,.,.,.,.,.,.,.,.,.,.,.,.,.,.,.,.,.,.,.,.,.,.,.,.,.,.,.,.,.,.,.,.,.,.,.,.,.,.,.,.,.,.,.,.,.,.,.,.,.,.,.,.,.,.,.,.,.,.,.,.,.,.,.,.,.,.,.,.,.,.,.,.,.,.,.,.,.,.,.,.,.,.,.,.,.,.,.,.,.,.,.,.,.,.,.,.,.,.,.,.,.,.,.,.,.,.,.,.,.,.,.,.,.,.,.,.,.,.,.,.,.,.,.,.,.,.,.,.…	CCL4,IL1B	ADGRE2,ANXA1,C5AR1,CCL1,CCL11,CCL17,CCL18,CCL2,CCL20,CCL22,CCL23,CCL24,CCL25,CCL26,CCL3,CCL3L3,CCL4,CCL4L2,CCL5,CCL7,CCL8,CKLF,CSF3R,CX3CL1,CXADR,CXCL3,CXCL6,CXCL8,CXCR2,EDN2,EDN3,FCER1G,GBF1,HRH1,IFNG,IL17RC,IL1B,ITGA1,ITGA9,ITGB2,JAML,LGALS3,NCKAP1L,PDE4B,PDE4D,PIK3CD,PIK3CG,PIP5K1C,PLA2G1B,PREX1,S100A12,S100A8,S100A9,SAA1,SCG2,SYK,TGFB2,TREM1,VAV1,VAV3,XCL1,XCL2
201	GO Biological Process	GO:0043500	muscle adaptation	201	0.000999	1	0.0642	15.4	0.195	3	315	0.0625	0.00952	1	29	32	.,.,.	.,.,.,.,.,.,.,.,.,.,.,.,.,.,.,.,.,.,.,.,.,.,.,.,.,.,.,.,.,.,.,.,.,.,.,.,.,.,.,.,.,.,.,.,.,.,.,.,.,.,.,.,.,.,.,.,.,.,.,.,.,.,.,.,.,.,.,.,.,.,.,.,.,.,.,.,.,.,.,.,.,.,.,.,.,.,.,.,.,.,.,.,.,.,.,.,.,.,.,.,.,.,.,.,.,.,.,.,.,.,.,.,.,.,.,.,.,.,.,.,.,.,.,.,.,.,.,.,.,.,.,.,.,.,.,.,.,.,.,.,.,.,.,.,.,.,.,.,.,.,.,.,.,.,.,.,.,.,.,.,.,.,.,.,.,.,.,.,.,.,.,.,.,.,.,.,.,.,.,.,.,.,.,.,.,.,.,.,.,.,.,.,.,.,.,.,.,.,.,.…	IL1B	ACTA1,ACTN3,ATP2A2,CAMTA2,CFLAR,CYBA,EZH2,GATA6,GATM,GSN,HDAC4,HEY2,IL15,IL1B,INPP5F,KDM4A,KLF15,MEF2C,MSTN,MYOC,MYOD1,MYOG,NOS3,NPPA,PPARGC1A,PPP3CA,RPS6KB1,TBCE,TCAP
202	GO Biological Process	GO:0050996	positive regulation of lipid catabolic process	202	0.00105	1	0.0669	15.2	0.198	3	320	0.0625	0.00938	1	25	27	.,.,.	.,.,.,.,.,.,.,.,.,.,.,.,.,.,.,.,.,.,.,.,.,.,.,.,.,.,.,.,.,.,.,.,.,.,.,.,.,.,.,.,.,.,.,.,.,.,.,.,.,.,.,.,.,.,.,.,.,.,.,.,.,.,.,.,.,.,.,.,.,.,.,.,.,.,.,.,.,.,.,.,.,.,.,.,.,.,.,.,.,.,.,.,.,.,.,.,.,.,.,.,.,.,.,.,.,.,.,.,.,.,.,.,.,.,.,.,.,.,.,.,.,.,.,.,.,.,.,.,.,.,.,.,.,.,.,.,.,.,.,.,.,.,.,.,.,.,.,.,.,.,.,.,.,.,.,.,.,.,.,.,.,.,.,.,.,.,.,.,.,.,.,.,.,.,.,.,.,.,.,.,.,.,.,.,.,.,.,.,.,.,.,.,.,.,.,.,.,.,.,.…	IL1B	AADAC,ABCD2,ABHD5,ADRB2,AKT2,ANGPTL3,APOA1,APOA2,APOA5,APOC2,CPT1A,FABP1,FGF21,HTT,IL1B,IRS1,IRS2,PLIN5,PNPLA2,PRKCD,PRKCE,SESN2,SPTLC1,SPTLC2,TWIST1
203	GO Biological Process	GO:1903531	negative regulation of secretion by cell	203	0.00109	1	0.0691	5.11	1.17	6	1900	0.125	0.00316	4	170	179	.,.,.,.,.,.	.,.,.,.,.,.,.,.,.,.,.,.,.,.,.,.,.,.,.,.,.,.,.,.,.,.,.,.,.,.,.,.,.,.,.,.,.,.,.,.,.,.,.,.,.,.,.,.,.,.,.,.,.,.,.,.,.,.,.,.,.,.,.,.,.,.,.,.,.,.,.,.,.,.,.,.,.,.,.,.,.,.,.,.,.,.,.,.,.,.,.,.,.,.,.,.,.,.,.,.,.,.,.,.,.,.,.,.,.,.,.,.,.,.,.,.,.,.,.,.,.,.,.,.,.,.,.,.,.,.,.,.,.,.,.,.,.,.,.,.,.,.,.,.,.,.,.,.,.,.,.,.,.,.,.,.,.,.,.,.,.,.,.,.,.,.,.,.,.,.,.,.,.,.,.,.,.,.,.,.,.,.,.,.,.,.,.,.,.,.,.,.,.,.,.,.,.,.,.,.…	CD34,IL1B,INHBA,SRGN	ABAT,ABCC8,ABR,ACVR1C,ADIPOQ,ADORA1,ADRA2A,ADRA2B,ADRA2C,AGTR2,ANGPT1,ANXA1,ANXA4,APOA1,APOA2,ARG2,ASIC1,BANK1,BMP8A,BRAF,BTN2A2,C1QTNF3,C5AR2,CARD16,CARD17,CARD18,CARD8,CARTPT,CBARP,CCR2,CD300A,CD34,CD84,CEACAM1,CHGA,CIDEA,CNR1,CRH,CRHBP,CRY1,DPH3,DRD2,DRD3,DRD4,EDN1,ENY2,ERP29,EZR,F2R,F2RL1,FAM3D,FCGR2B,FFAR4,FGF23,FKBP1B,FMR1,FN1,FOXF1,FOXP3,GAS6,GBP1,GHRL,GHSR,GRM7,HADH,HMGCR,HTR1B,IDH2,IFNA2…
204	GO Biological Process	GO:1990266	neutrophil migration	204	0.0011	1	0.0695	8.84	0.453	4	732	0.0833	0.00546	2	64	71	.,.,.,.	.,.,.,.,.,.,.,.,.,.,.,.,.,.,.,.,.,.,.,.,.,.,.,.,.,.,.,.,.,.,.,.,.,.,.,.,.,.,.,.,.,.,.,.,.,.,.,.,.,.,.,.,.,.,.,.,.,.,.,.,.,.,.,.,.,.,.,.,.,.,.,.,.,.,.,.,.,.,.,.,.,.,.,.,.,.,.,.,.,.,.,.,.,.,.,.,.,.,.,.,.,.,.,.,.,.,.,.,.,.,.,.,.,.,.,.,.,.,.,.,.,.,.,.,.,.,.,.,.,.,.,.,.,.,.,.,.,.,.,.,.,.,.,.,.,.,.,.,.,.,.,.,.,.,.,.,.,.,.,.,.,.,.,.,.,.,.,.,.,.,.,.,.,.,.,.,.,.,.,.,.,.,.,.,.,.,.,.,.,.,.,.,.,.,.,.,.,.,.,.…	CCL4,IL1B	C5AR1,CCL1,CCL11,CCL17,CCL18,CCL2,CCL20,CCL22,CCL23,CCL24,CCL25,CCL26,CCL3,CCL3L3,CCL4,CCL4L2,CCL5,CCL7,CCL8,CKLF,CSF3R,CX3CL1,CXADR,CXCL3,CXCL6,CXCL8,CXCR2,DAPK2,EDN2,EDN3,FCER1G,GBF1,IFNG,IL1B,IRAK4,ITGA1,ITGA9,ITGB2,JAGN1,JAML,LGALS3,MCOLN2,NCKAP1L,PDE4B,PDE4D,PECAM1,PIK3CD,PIK3CG,PIP5K1C,PLA2G1B,PREX1,PRTN3,S100A12,S100A8,S100A9,SAA1,SYK,TGFB2,TREM1,VAV1,VAV3,WDR1,XCL1,XCL2
205	GO Biological Process	GO:0070486	leukocyte aggregation	205	0.00112	1	0.0706	4.3	1.63	7	2636	0.146	0.00266	5	220	228	.,.,.,.,.,.,.	.,.,.,.,.,.,.,.,.,.,.,.,.,.,.,.,.,.,.,.,.,.,.,.,.,.,.,.,.,.,.,.,.,.,.,.,.,.,.,.,.,.,.,.,.,.,.,.,.,.,.,.,.,.,.,.,.,.,.,.,.,.,.,.,.,.,.,.,.,.,.,.,.,.,.,.,.,.,.,.,.,.,.,.,.,.,.,.,.,.,.,.,.,.,.,.,.,.,.,.,.,.,.,.,.,.,.,.,.,.,.,.,.,.,.,.,.,.,.,.,.,.,.,.,.,.,.,.,.,.,.,.,.,.,.,.,.,.,.,.,.,.,.,.,.,.,.,.,.,.,.,.,.,.,.,.,.,.,.,.,.,.,.,.,.,.,.,.,.,.,.,.,.,.,.,.,.,.,.,.,.,.,.,.,.,.,.,.,.,.,.,.,.,.,.,.,.,.,.,.…	CD74,EGR1,GLI3,ICAM1,IL1B	ABL1,ADA,ADAM17,ANXA1,APBB1IP,ATG5,ATP7A,AZI2,B2M,BATF,BAX,BCL11B,BCL2,BCL3,BMP7,BMX,BRAF,BTN3A1,CARD11,CASP8,CCL19,CCL21,CCND3,CCR6,CCR7,CCR9,CD151,CD1C,CD1D,CD2,CD276,CD28,CD3D,CD3E,CD4,CD44,CD7,CD74,CD80,CD86,CD8A,CD8B,CDK6,CHD7,CHRNA7,CLEC4D,CLEC4E,CLEC7A,CTNNB1,CTPS1,CXADR,CYLD,CYP26B1,DDOST,DLG1,DLL4,DNAJA3,DOCK2,DOCK8,DPP4,EBI3,EGR1,EIF2AK4,ELF4,EOMES,F2RL1,FADD,FAS,FCER1G,FKBP1A,FKBP1B,FO…
206	GO Biological Process	GO:0034698	response to gonadotropin	206	0.00113	1	0.071	14.7	0.203	3	329	0.0625	0.00912	3	29	29	.,.,.	.,.,.,.,.,.,.,.,.,.,.,.,.,.,.,.,.,.,.,.,.,.,.,.,.,.,.,.,.,.,.,.,.,.,.,.,.,.,.,.,.,.,.,.,.,.,.,.,.,.,.,.,.,.,.,.,.,.,.,.,.,.,.,.,.,.,.,.,.,.,.,.,.,.,.,.,.,.,.,.,.,.,.,.,.,.,.,.,.,.,.,.,.,.,.,.,.,.,.,.,.,.,.,.,.,.,.,.,.,.,.,.,.,.,.,.,.,.,.,.,.,.,.,.,.,.,.,.,.,.,.,.,.,.,.,.,.,.,.,.,.,.,.,.,.,.,.,.,.,.,.,.,.,.,.,.,.,.,.,.,.,.,.,.,.,.,.,.,.,.,.,.,.,.,.,.,.,.,.,.,.,.,.,.,.,.,.,.,.,.,.,.,.,.,.,.,.,.,.,.…	ICAM1,INHBA,MAS1	ASNS,CCNA2,CTSV,EFNA5,EPHA8,FSHR,GATA6,GCLC,GCLM,GHSR,GJB2,HMGCS1,ICAM1,INHBA,ITGA3,LHCGR,MAS1,NOTCH1,NSMF,PAPPA,PAX8,POR,PPARGC1A,SLC5A5,SRD5A1,SRD5A2,STAR,TGFBR3,WT1
207	GO Biological Process	GO:1903793	positive regulation of anion transport	207	0.00115	1	0.0719	14.7	0.205	3	331	0.0625	0.00906	1	40	44	.,.,.	.,.,.,.,.,.,.,.,.,.,.,.,.,.,.,.,.,.,.,.,.,.,.,.,.,.,.,.,.,.,.,.,.,.,.,.,.,.,.,.,.,.,.,.,.,.,.,.,.,.,.,.,.,.,.,.,.,.,.,.,.,.,.,.,.,.,.,.,.,.,.,.,.,.,.,.,.,.,.,.,.,.,.,.,.,.,.,.,.,.,.,.,.,.,.,.,.,.,.,.,.,.,.,.,.,.,.,.,.,.,.,.,.,.,.,.,.,.,.,.,.,.,.,.,.,.,.,.,.,.,.,.,.,.,.,.,.,.,.,.,.,.,.,.,.,.,.,.,.,.,.,.,.,.,.,.,.,.,.,.,.,.,.,.,.,.,.,.,.,.,.,.,.,.,.,.,.,.,.,.,.,.,.,.,.,.,.,.,.,.,.,.,.,.,.,.,.,.,.,.…	IL1B	ABAT,ABCA7,ABCB1,ABCB4,APOE,ARL6IP1,ATP8A1,ATP8A2,AVP,AVPR1A,CCK,CFTR,CYP4A11,CYP4F2,EDN1,ERFE,IL1B,MAP2K6,NTSR1,OXT,P2RX4,P2RX7,PLA2G10,PLA2R1,PLAA,PRELID1,PRKCD,PTAFR,RAB3GAP1,SLC34A1,SLC38A3,SLC6A1,STXBP1,SYT4,TCAF1,TMEM27,TNFRSF11A,TNFSF11,TRH,TRIAP1
208	GO Biological Process	GO:1901701	cellular response to oxygen-containing compound	208	0.00116	1	0.0722	2.43	5.77	14	9337	0.292	0.0015	11	849	891	.,.,.,.,.,.,.,.,.,.,.,.,.,.	.,.,.,.,.,.,.,.,.,.,.,.,.,.,.,.,.,.,.,.,.,.,.,.,.,.,.,.,.,.,.,.,.,.,.,.,.,.,.,.,.,.,.,.,.,.,.,.,.,.,.,.,.,.,.,.,.,.,.,.,.,.,.,.,.,.,.,.,.,.,.,.,.,.,.,.,.,.,.,.,.,.,.,.,.,.,.,.,.,.,.,.,.,.,.,.,.,.,.,.,.,.,.,.,.,.,.,.,.,.,.,.,.,.,.,.,.,.,.,.,.,.,.,.,.,.,.,.,.,.,.,.,.,.,.,.,.,.,.,.,.,.,.,.,.,.,.,.,.,.,.,.,.,.,.,.,.,.,.,.,.,.,.,.,.,.,.,.,.,.,.,.,.,.,.,.,.,.,.,.,.,.,.,.,.,.,.,.,.,.,.,.,.,.,.,.,.,.,.,.…	EGR1,HCK,ICAM1,IL18RAP,IL1B,INHBA,LARP1,MAS1,NR4A2,SOD2,TLR2	AACS,AANAT,ABCA1,ABCB4,ABCC2,ABL1,ABL2,ACACA,ACOD1,ACTN2,ACTR2,ADAM9,ADAMTS13,ADCY1,ADCY2,ADCY3,ADCY4,ADCY5,ADCY6,ADCY7,ADCY8,ADCY9,ADIPOQ,ADNP2,ADPRHL2,ADRB2,AGRN,AGTR1,AGTR2,AGTRAP,AHCYL1,AICDA,AIF1,AIFM1,AKAP6,AKAP8,AKAP9,AKR1B1,AKR1C1,AKR1C2,AKR1C3,AKR1C4,AKT1,AKT2,ALDH1A2,ANKRD1,ANKZF1,ANXA1,AOC1,AP3S1,APC,APEX1,APLP1,APOB,APOBEC1,APP,APPL1,APRT,AQP1,AQP2,AQP8,AQP9,AR,ARG1,ARHGEF2,ARID1B,ATP…
209	GO Biological Process	GO:0002711	positive regulation of T cell mediated immunity	209	0.00117	1	0.0724	14.6	0.206	3	333	0.0625	0.00901	1	30	31	.,.,.	.,.,.,.,.,.,.,.,.,.,.,.,.,.,.,.,.,.,.,.,.,.,.,.,.,.,.,.,.,.,.,.,.,.,.,.,.,.,.,.,.,.,.,.,.,.,.,.,.,.,.,.,.,.,.,.,.,.,.,.,.,.,.,.,.,.,.,.,.,.,.,.,.,.,.,.,.,.,.,.,.,.,.,.,.,.,.,.,.,.,.,.,.,.,.,.,.,.,.,.,.,.,.,.,.,.,.,.,.,.,.,.,.,.,.,.,.,.,.,.,.,.,.,.,.,.,.,.,.,.,.,.,.,.,.,.,.,.,.,.,.,.,.,.,.,.,.,.,.,.,.,.,.,.,.,.,.,.,.,.,.,.,.,.,.,.,.,.,.,.,.,.,.,.,.,.,.,.,.,.,.,.,.,.,.,.,.,.,.,.,.,.,.,.,.,.,.,.,.,.…	IL1B	B2M,FADD,FAM49B,FOXP3,FZD5,GATA3,HSPD1,IL12A,IL12B,IL12RB1,IL1B,IL23A,IL6,MALT1,MAP3K7,NCR3,NECTIN2,NLRP3,P2RX7,PRKCZ,PVR,RSAD2,SASH3,STX7,TNFSF4,TRAF2,TRAF6,XCL1,ZBTB1,ZP3
210	GO Biological Process	GO:0002456	T cell mediated immunity	209	0.00117	1	0.0724	14.6	0.206	3	333	0.0625	0.00901	3	30	32	.,.,.	.,.,.,.,.,.,.,.,.,.,.,.,.,.,.,.,.,.,.,.,.,.,.,.,.,.,.,.,.,.,.,.,.,.,.,.,.,.,.,.,.,.,.,.,.,.,.,.,.,.,.,.,.,.,.,.,.,.,.,.,.,.,.,.,.,.,.,.,.,.,.,.,.,.,.,.,.,.,.,.,.,.,.,.,.,.,.,.,.,.,.,.,.,.,.,.,.,.,.,.,.,.,.,.,.,.,.,.,.,.,.,.,.,.,.,.,.,.,.,.,.,.,.,.,.,.,.,.,.,.,.,.,.,.,.,.,.,.,.,.,.,.,.,.,.,.,.,.,.,.,.,.,.,.,.,.,.,.,.,.,.,.,.,.,.,.,.,.,.,.,.,.,.,.,.,.,.,.,.,.,.,.,.,.,.,.,.,.,.,.,.,.,.,.,.,.,.,.,.,.…	CD46,ICAM1,IL18RAP	BTN3A2,BTN3A3,CD46,CD55,CD8A,CTSC,CTSH,DENND1B,DLG1,EMP2,FOXP3,GATA3,GNL1,ICAM1,IL12A,IL12B,IL18,IL18RAP,IL31RA,IL4,JAG1,KDELR1,MICB,MYO1G,RAB27A,RAET1E,RFTN1,SCART1,SLAMF1,SLC11A1
211	GO Biological Process	GO:0006953	acute-phase response	211	0.00119	1	0.073	14.5	0.207	3	335	0.0625	0.00896	2	38	41	.,.,.	.,.,.,.,.,.,.,.,.,.,.,.,.,.,.,.,.,.,.,.,.,.,.,.,.,.,.,.,.,.,.,.,.,.,.,.,.,.,.,.,.,.,.,.,.,.,.,.,.,.,.,.,.,.,.,.,.,.,.,.,.,.,.,.,.,.,.,.,.,.,.,.,.,.,.,.,.,.,.,.,.,.,.,.,.,.,.,.,.,.,.,.,.,.,.,.,.,.,.,.,.,.,.,.,.,.,.,.,.,.,.,.,.,.,.,.,.,.,.,.,.,.,.,.,.,.,.,.,.,.,.,.,.,.,.,.,.,.,.,.,.,.,.,.,.,.,.,.,.,.,.,.,.,.,.,.,.,.,.,.,.,.,.,.,.,.,.,.,.,.,.,.,.,.,.,.,.,.,.,.,.,.,.,.,.,.,.,.,.,.,.,.,.,.,.,.,.,.,.,.…	IL1A,IL1B	AHSG,APCS,CD163,CEBPB,CRP,EPO,F2,F8,FN1,HAMP,HFE,HP,IL1A,IL1B,IL1RN,IL22,IL3,IL6,IL6R,INS,ITIH4,LBP,MBL2,ORM1,ORM2,PLSCR1,REG3G,SAA1,SAA2,SAA4,SERPINA1,SERPINA3,SERPINF2,SIGIRR,STAT3,TFR2,TRPV1,UGT1A1
212	GO Biological Process	GO:0030212	hyaluronan metabolic process	212	0.0012	1	0.0733	14.4	0.208	3	336	0.0625	0.00893	1	32	32	.,.,.	.,.,.,.,.,.,.,.,.,.,.,.,.,.,.,.,.,.,.,.,.,.,.,.,.,.,.,.,.,.,.,.,.,.,.,.,.,.,.,.,.,.,.,.,.,.,.,.,.,.,.,.,.,.,.,.,.,.,.,.,.,.,.,.,.,.,.,.,.,.,.,.,.,.,.,.,.,.,.,.,.,.,.,.,.,.,.,.,.,.,.,.,.,.,.,.,.,.,.,.,.,.,.,.,.,.,.,.,.,.,.,.,.,.,.,.,.,.,.,.,.,.,.,.,.,.,.,.,.,.,.,.,.,.,.,.,.,.,.,.,.,.,.,.,.,.,.,.,.,.,.,.,.,.,.,.,.,.,.,.,.,.,.,.,.,.,.,.,.,.,.,.,.,.,.,.,.,.,.,.,.,.,.,.,.,.,.,.,.,.,.,.,.,.,.,.,.,.,.,.…	IL1B	ABCC5,AKT1,CD44,CEMIP,CHP1,FGF2,GUSB,HAS1,HAS2,HAS3,HEXA,HEXB,HGF,HMMR,HYAL1,HYAL2,HYAL3,IL15,IL1B,ITIH1,ITIH2,ITIH3,ITIH4,ITIH5,ITIH6,LYVE1,MKI67,PIM1,SLC9A1,STAB2,TGFB1,TMEM2
213	GO Biological Process	GO:0046825	regulation of protein export from nucleus	213	0.00121	1	0.0736	14.4	0.208	3	337	0.0625	0.0089	1	31	33	.,.,.	.,.,.,.,.,.,.,.,.,.,.,.,.,.,.,.,.,.,.,.,.,.,.,.,.,.,.,.,.,.,.,.,.,.,.,.,.,.,.,.,.,.,.,.,.,.,.,.,.,.,.,.,.,.,.,.,.,.,.,.,.,.,.,.,.,.,.,.,.,.,.,.,.,.,.,.,.,.,.,.,.,.,.,.,.,.,.,.,.,.,.,.,.,.,.,.,.,.,.,.,.,.,.,.,.,.,.,.,.,.,.,.,.,.,.,.,.,.,.,.,.,.,.,.,.,.,.,.,.,.,.,.,.,.,.,.,.,.,.,.,.,.,.,.,.,.,.,.,.,.,.,.,.,.,.,.,.,.,.,.,.,.,.,.,.,.,.,.,.,.,.,.,.,.,.,.,.,.,.,.,.,.,.,.,.,.,.,.,.,.,.,.,.,.,.,.,.,.,.,.…	IL1B	ANP32B,BAG3,BARD1,CAMK1,CDK5,CTDSPL2,DNAJC27,EMD,GAS6,GSK3B,IFI27,IL1B,MDM2,PARK7,PPM1A,PRKACA,PTPN11,PTPN14,RAPGEF3,SFN,SOX4,SP100,TCF7L2,TP53,TPR,TXN,UHMK1,XPO1,XPO4,XPO5,YWHAE
214	GO Biological Process	GO:0019430	removal of superoxide radicals	214	0.00123	1	0.0745	39	0.0513	2	83	0.0417	0.0241	1	11	12	.,.	.,.,.,.,.,.,.,.,.,.,.,.,.,.,.,.,.,.,.,.,.,.,.,.,.,.,.,.,.,.,.,.,.,.,.,.,.,.,.,.,.,.,.,.,.,.,.,.,.,.,.,.,.,.,.,.,.,.,.,.,.,.,.,.,.,.,.,.,.,.,.,.,.,.,.,.,.,.,.,.,.,.,.	SOD2	ATP7A,FANCC,MPO,MT3,NOS3,NQO1,PRDX1,PRDX2,SOD1,SOD2,SOD3
215	GO Biological Process	GO:0072109	glomerular mesangium development	215	0.00129	1	0.0777	38.1	0.0526	2	85	0.0417	0.0235	2	7	8	.,.	.,.,.,.,.,.,.,.,.,.,.,.,.,.,.,.,.,.,.,.,.,.,.,.,.,.,.,.,.,.,.,.,.,.,.,.,.,.,.,.,.,.,.,.,.,.,.,.,.,.,.,.,.,.,.,.,.,.,.,.,.,.,.,.,.,.,.,.,.,.,.,.,.,.,.,.,.,.,.,.,.,.,.,.,.	CD34,EGR1	ACTA2,CD34,EGR1,FOXC2,GPR4,NOTCH1,PDGFRB
216	GO Biological Process	GO:0071216	cellular response to biotic stimulus	216	0.00131	1	0.0785	4.92	1.22	6	1972	0.125	0.00304	4	170	176	.,.,.,.,.,.	.,.,.,.,.,.,.,.,.,.,.,.,.,.,.,.,.,.,.,.,.,.,.,.,.,.,.,.,.,.,.,.,.,.,.,.,.,.,.,.,.,.,.,.,.,.,.,.,.,.,.,.,.,.,.,.,.,.,.,.,.,.,.,.,.,.,.,.,.,.,.,.,.,.,.,.,.,.,.,.,.,.,.,.,.,.,.,.,.,.,.,.,.,.,.,.,.,.,.,.,.,.,.,.,.,.,.,.,.,.,.,.,.,.,.,.,.,.,.,.,.,.,.,.,.,.,.,.,.,.,.,.,.,.,.,.,.,.,.,.,.,.,.,.,.,.,.,.,.,.,.,.,.,.,.,.,.,.,.,.,.,.,.,.,.,.,.,.,.,.,.,.,.,.,.,.,.,.,.,.,.,.,.,.,.,.,.,.,.,.,.,.,.,.,.,.,.,.,.,.…	HCK,ICAM1,IL1B,TLR2	ABCA1,ABCB4,ABCC2,ABL1,ACOD1,ADAM9,ADAMTS13,AICDA,AKAP8,AKT1,ANKRD1,APAF1,ARG1,ATG10,AXL,BTK,CACTIN,CARD16,CARD17,CASP1,CCDC47,CCL2,CCL20,CCL3,CCL5,CCR5,CD14,CD180,CD36,CD40,CD6,CD80,CD86,CDC73,CDK19,CDK4,CEBPB,CEBPE,CMPK2,CPEB1,CSF2,CSF3,CTR9,CTSG,CX3CR1,CXCL10,CXCL16,CXCL6,CXCL8,DAB2IP,DDIT3,EDNRB,EIF2AK3,EME1,FBXO18,FCGR2B,FZD5,GFI1,GHSR,GSK3B,GSTP1,HAMP,HAVCR2,HCK,HDAC5,HMGB2,HSF1,HSPA5,ICAM1…
217	GO Biological Process	GO:0002764	immune response-regulating signaling pathway	217	0.00137	1	0.0817	3.3	2.73	9	4416	0.188	0.00204	9	392	414	.,.,.,.,.,.,.,.,.	.,.,.,.,.,.,.,.,.,.,.,.,.,.,.,.,.,.,.,.,.,.,.,.,.,.,.,.,.,.,.,.,.,.,.,.,.,.,.,.,.,.,.,.,.,.,.,.,.,.,.,.,.,.,.,.,.,.,.,.,.,.,.,.,.,.,.,.,.,.,.,.,.,.,.,.,.,.,.,.,.,.,.,.,.,.,.,.,.,.,.,.,.,.,.,.,.,.,.,.,.,.,.,.,.,.,.,.,.,.,.,.,.,.,.,.,.,.,.,.,.,.,.,.,.,.,.,.,.,.,.,.,.,.,.,.,.,.,.,.,.,.,.,.,.,.,.,.,.,.,.,.,.,.,.,.,.,.,.,.,.,.,.,.,.,.,.,.,.,.,.,.,.,.,.,.,.,.,.,.,.,.,.,.,.,.,.,.,.,.,.,.,.,.,.,.,.,.,.,.…	HCK,HLA-DPB1,HLA-DQA1,HLA-DRA,INPP5D,LGMN,PLCG2,THEMIS2,TLR2	ABI1,ABL1,ACTB,ACTG1,ACTR2,ACTR3,APOB,ARPC1A,ARPC1B,ARPC2,ARPC3,ARPC4,ARPC5,BAG6,BAIAP2,BAX,BCAR1,BCL10,BCL2,BIRC2,BIRC3,BLK,BRAF,BRK1,BTK,BTN3A1,BTRC,C3AR1,C5AR1,C5AR2,CACNB3,CALM1,CARD11,CARD9,CASP8,CD14,CD180,CD19,CD209,CD24,CD247,CD28,CD300LF,CD36,CD38,CD3D,CD3E,CD4,CD40,CD79A,CD79B,CD86,CDC42,CHUK,CLEC10A,CLEC4A,CLEC4C,CLEC4D,CLEC4E,CLEC6A,CLEC7A,CNPY3,COLEC12,CR1,CR2,CREBBP,CRK,CSK,CTLA4,CT…
218	GO Biological Process	GO:0035065	regulation of histone acetylation	218	0.0014	1	0.0827	13.7	0.219	3	354	0.0625	0.00847	1	48	52	.,.,.	.,.,.,.,.,.,.,.,.,.,.,.,.,.,.,.,.,.,.,.,.,.,.,.,.,.,.,.,.,.,.,.,.,.,.,.,.,.,.,.,.,.,.,.,.,.,.,.,.,.,.,.,.,.,.,.,.,.,.,.,.,.,.,.,.,.,.,.,.,.,.,.,.,.,.,.,.,.,.,.,.,.,.,.,.,.,.,.,.,.,.,.,.,.,.,.,.,.,.,.,.,.,.,.,.,.,.,.,.,.,.,.,.,.,.,.,.,.,.,.,.,.,.,.,.,.,.,.,.,.,.,.,.,.,.,.,.,.,.,.,.,.,.,.,.,.,.,.,.,.,.,.,.,.,.,.,.,.,.,.,.,.,.,.,.,.,.,.,.,.,.,.,.,.,.,.,.,.,.,.,.,.,.,.,.,.,.,.,.,.,.,.,.,.,.,.,.,.,.,.…	IL1B	ARRB1,ATG5,AUTS2,BRCA1,BRD7,CHEK1,CTBP1,CTCF,EID1,FLCN,FOXP3,GATA2,GATA3,HDAC8,IL1B,ISL1,IWS1,KAT2A,KAT7,KMT2A,MAPK3,MECP2,MUC1,NOC2L,NOS1,PAXIP1,PIH1D1,PIWIL2,PPARGC1A,PYGO2,RPS6KA4,RPS6KA5,RUVBL2,SDR16C5,SET,SETD5,SIN3A,SIRT1,SMAD4,SNAI2,SNCA,SPI1,TADA2B,TAF7,TGFB1,TWIST1,WBP2,ZNF451
219	GO Biological Process	GO:0010574	regulation of vascular endothelial growth factor production	219	0.00141	1	0.083	13.7	0.219	3	355	0.0625	0.00845	2	32	33	.,.,.	.,.,.,.,.,.,.,.,.,.,.,.,.,.,.,.,.,.,.,.,.,.,.,.,.,.,.,.,.,.,.,.,.,.,.,.,.,.,.,.,.,.,.,.,.,.,.,.,.,.,.,.,.,.,.,.,.,.,.,.,.,.,.,.,.,.,.,.,.,.,.,.,.,.,.,.,.,.,.,.,.,.,.,.,.,.,.,.,.,.,.,.,.,.,.,.,.,.,.,.,.,.,.,.,.,.,.,.,.,.,.,.,.,.,.,.,.,.,.,.,.,.,.,.,.,.,.,.,.,.,.,.,.,.,.,.,.,.,.,.,.,.,.,.,.,.,.,.,.,.,.,.,.,.,.,.,.,.,.,.,.,.,.,.,.,.,.,.,.,.,.,.,.,.,.,.,.,.,.,.,.,.,.,.,.,.,.,.,.,.,.,.,.,.,.,.,.,.,.,.…	IL1A,IL1B	ADORA2B,ARNT,BRCA1,C3,C3AR1,C5,C5AR1,CCBE1,CCL2,CCR2,CXCL17,CYP1B1,EIF2AK3,FLT4,GATA4,HIF1A,HPSE,IL1A,IL1B,IL6,IL6ST,ISL1,NDRG2,NODAL,NOX1,NUTF2,PTGS2,RORA,SARS,SULF1,SULF2,TGFB1
220	GO Biological Process	GO:0097530	granulocyte migration	220	0.00142	1	0.0836	8.23	0.486	4	786	0.0833	0.00509	2	70	78	.,.,.,.	.,.,.,.,.,.,.,.,.,.,.,.,.,.,.,.,.,.,.,.,.,.,.,.,.,.,.,.,.,.,.,.,.,.,.,.,.,.,.,.,.,.,.,.,.,.,.,.,.,.,.,.,.,.,.,.,.,.,.,.,.,.,.,.,.,.,.,.,.,.,.,.,.,.,.,.,.,.,.,.,.,.,.,.,.,.,.,.,.,.,.,.,.,.,.,.,.,.,.,.,.,.,.,.,.,.,.,.,.,.,.,.,.,.,.,.,.,.,.,.,.,.,.,.,.,.,.,.,.,.,.,.,.,.,.,.,.,.,.,.,.,.,.,.,.,.,.,.,.,.,.,.,.,.,.,.,.,.,.,.,.,.,.,.,.,.,.,.,.,.,.,.,.,.,.,.,.,.,.,.,.,.,.,.,.,.,.,.,.,.,.,.,.,.,.,.,.,.,.,.…	CCL4,IL1B	ADGRE2,ANXA1,C5AR1,CCL1,CCL11,CCL17,CCL18,CCL2,CCL20,CCL22,CCL23,CCL24,CCL25,CCL26,CCL3,CCL3L3,CCL4,CCL4L2,CCL5,CCL7,CCL8,CKLF,CSF3R,CX3CL1,CXADR,CXCL3,CXCL6,CXCL8,CXCR2,DAPK2,EDN2,EDN3,EPX,FCER1G,GBF1,HRH1,IFNG,IL17RC,IL1B,IRAK4,ITGA1,ITGA9,ITGB2,JAGN1,JAML,LGALS3,MCOLN2,NCKAP1L,PDE4B,PDE4D,PECAM1,PIK3CD,PIK3CG,PIP5K1C,PLA2G1B,PREX1,PRTN3,S100A12,S100A8,S100A9,SAA1,SCG2,SYK,TGFB2,TREM1,VAV1,VAV3…
221	GO Biological Process	GO:0051092	positive regulation of NF-kappaB transcription factor activity	221	0.00146	1	0.0855	5.98	0.836	5	1352	0.104	0.0037	3	134	140	.,.,.,.,.	.,.,.,.,.,.,.,.,.,.,.,.,.,.,.,.,.,.,.,.,.,.,.,.,.,.,.,.,.,.,.,.,.,.,.,.,.,.,.,.,.,.,.,.,.,.,.,.,.,.,.,.,.,.,.,.,.,.,.,.,.,.,.,.,.,.,.,.,.,.,.,.,.,.,.,.,.,.,.,.,.,.,.,.,.,.,.,.,.,.,.,.,.,.,.,.,.,.,.,.,.,.,.,.,.,.,.,.,.,.,.,.,.,.,.,.,.,.,.,.,.,.,.,.,.,.,.,.,.,.,.,.,.,.,.,.,.,.,.,.,.,.,.,.,.,.,.,.,.,.,.,.,.,.,.,.,.,.,.,.,.,.,.,.,.,.,.,.,.,.,.,.,.,.,.,.,.,.,.,.,.,.,.,.,.,.,.,.,.,.,.,.,.,.,.,.,.,.,.,.…	ICAM1,IL1B,TLR2	ADAM8,AIM2,ALK,APP,AR,ARHGEF2,BCL10,BTK,CAMK2A,CAPN3,CARD11,CARD14,CARD16,CARM1,CAT,CD36,CD40,CD40LG,CFLAR,CHUK,CIB1,CLOCK,CLU,CTH,DDRGK1,DHX9,EDA,EDA2R,EIF2AK2,ERC1,FER,GREM1,HSPA1A,HSPA1B,ICAM1,IKBKB,IKBKG,IL1B,IL1RAP,INS,IRAK1,IRAK2,IRAK3,IRAK4,ITGB2,KRAS,LGALS9,LRRFIP1,LTF,MALT1,MAP3K13,MAP3K7,MID2,MTDH,MTPN,MYD88,NFKB1,NFKB2,NFKBIA,NFKBIB,NLRC4,NLRP3,NOD1,NOD2,NPM1,PIDD1,PLA2G1B,PRDX3,PRKCB,…
222	GO Biological Process	GO:1900745	positive regulation of p38MAPK cascade	222	0.0015	1	0.0873	13.4	0.224	3	363	0.0625	0.00826	1	19	20	.,.,.	.,.,.,.,.,.,.,.,.,.,.,.,.,.,.,.,.,.,.,.,.,.,.,.,.,.,.,.,.,.,.,.,.,.,.,.,.,.,.,.,.,.,.,.,.,.,.,.,.,.,.,.,.,.,.,.,.,.,.,.,.,.,.,.,.,.,.,.,.,.,.,.,.,.,.,.,.,.,.,.,.,.,.,.,.,.,.,.,.,.,.,.,.,.,.,.,.,.,.,.,.,.,.,.,.,.,.,.,.,.,.,.,.,.,.,.,.,.,.,.,.,.,.,.,.,.,.,.,.,.,.,.,.,.,.,.,.,.,.,.,.,.,.,.,.,.,.,.,.,.,.,.,.,.,.,.,.,.,.,.,.,.,.,.,.,.,.,.,.,.,.,.,.,.,.,.,.,.,.,.,.,.,.,.,.,.,.,.,.,.,.,.,.,.,.,.,.,.,.,.…	IL1B	BMP2,GADD45A,GADD45B,GADD45G,GDF6,HAND2,IL1B,KARS,LEP,MAP3K3,MAP3K4,MAP3K5,NCF1,OPRK1,PRMT1,SASH1,VEGFA,XDH,ZC3H12A
223	GO Biological Process	GO:0009408	response to heat	223	0.00155	1	0.0896	8.05	0.497	4	804	0.0833	0.00498	2	89	93	.,.,.,.	.,.,.,.,.,.,.,.,.,.,.,.,.,.,.,.,.,.,.,.,.,.,.,.,.,.,.,.,.,.,.,.,.,.,.,.,.,.,.,.,.,.,.,.,.,.,.,.,.,.,.,.,.,.,.,.,.,.,.,.,.,.,.,.,.,.,.,.,.,.,.,.,.,.,.,.,.,.,.,.,.,.,.,.,.,.,.,.,.,.,.,.,.,.,.,.,.,.,.,.,.,.,.,.,.,.,.,.,.,.,.,.,.,.,.,.,.,.,.,.,.,.,.,.,.,.,.,.,.,.,.,.,.,.,.,.,.,.,.,.,.,.,.,.,.,.,.,.,.,.,.,.,.,.,.,.,.,.,.,.,.,.,.,.,.,.,.,.,.,.,.,.,.,.,.,.,.,.,.,.,.,.,.,.,.,.,.,.,.,.,.,.,.,.,.,.,.,.,.,.…	C8orf4,IL1A	ABCC2,AKT1,ANO1,ARPP21,ASIC3,ATXN3,ATXN3L,BAG3,C8orf4,CALCA,CASQ1,CCL2,CD14,CDKN1A,CETN1,CLPB,CPB2,CRNN,CXCL10,CXCL12,DAXX,DNAJA1,DNAJA2,DNAJA3,DNAJA4,DNAJB4,EIF2B1,EIF2B2,EIF2B3,EIF2B4,EIF2B5,EIF2S1,FGF1,GCLC,HDAC2,HIKESHI,HSF1,HSP90AA1,HSPA1A,HSPA1B,HSPA2,HSPA6,HSPB2,HTRA2,IER5,IGF1,IGFBP7,IL1A,IL6,IRAK1,LRP11,LYN,MAP2K7,MAPT,MICB,MKI67,MSTN,MYOF,NF1,NOS1,NOS3,P2RX3,PDCD6,PIRT,POLR2D,PRKACA,PSI…
224	GO Biological Process	GO:0045601	regulation of endothelial cell differentiation	224	0.00156	1	0.0899	13.2	0.228	3	368	0.0625	0.00815	1	28	31	.,.,.	.,.,.,.,.,.,.,.,.,.,.,.,.,.,.,.,.,.,.,.,.,.,.,.,.,.,.,.,.,.,.,.,.,.,.,.,.,.,.,.,.,.,.,.,.,.,.,.,.,.,.,.,.,.,.,.,.,.,.,.,.,.,.,.,.,.,.,.,.,.,.,.,.,.,.,.,.,.,.,.,.,.,.,.,.,.,.,.,.,.,.,.,.,.,.,.,.,.,.,.,.,.,.,.,.,.,.,.,.,.,.,.,.,.,.,.,.,.,.,.,.,.,.,.,.,.,.,.,.,.,.,.,.,.,.,.,.,.,.,.,.,.,.,.,.,.,.,.,.,.,.,.,.,.,.,.,.,.,.,.,.,.,.,.,.,.,.,.,.,.,.,.,.,.,.,.,.,.,.,.,.,.,.,.,.,.,.,.,.,.,.,.,.,.,.,.,.,.,.,.…	IL1B	ACVRL1,ADD1,ALOX12,APOLD1,ATOH8,BMP4,BMP6,BTG1,CDH5,CEACAM1,CTNNB1,GDF2,ID1,IKBKB,IL1B,JAG1,NOTCH1,NOTCH4,PROC,ROCK1,ROCK2,S1PR2,S1PR3,TMEM100,TNF,TNFRSF1A,XDH,ZEB1
225	GO Biological Process	GO:0097192	extrinsic apoptotic signaling pathway in absence of ligand	225	0.00161	1	0.0923	13	0.23	3	372	0.0625	0.00806	2	33	34	.,.,.	.,.,.,.,.,.,.,.,.,.,.,.,.,.,.,.,.,.,.,.,.,.,.,.,.,.,.,.,.,.,.,.,.,.,.,.,.,.,.,.,.,.,.,.,.,.,.,.,.,.,.,.,.,.,.,.,.,.,.,.,.,.,.,.,.,.,.,.,.,.,.,.,.,.,.,.,.,.,.,.,.,.,.,.,.,.,.,.,.,.,.,.,.,.,.,.,.,.,.,.,.,.,.,.,.,.,.,.,.,.,.,.,.,.,.,.,.,.,.,.,.,.,.,.,.,.,.,.,.,.,.,.,.,.,.,.,.,.,.,.,.,.,.,.,.,.,.,.,.,.,.,.,.,.,.,.,.,.,.,.,.,.,.,.,.,.,.,.,.,.,.,.,.,.,.,.,.,.,.,.,.,.,.,.,.,.,.,.,.,.,.,.,.,.,.,.,.,.,.,.…	IL1A,IL1B	APPL1,BAD,BAG3,BAK1,BAX,BCL2,BCL2A1,BCL2L1,BCL2L10,BCL2L11,BCL2L2,BCL2L2-PABPN1,BOK,CASP2,CASP3,CASP9,DCC,ERBB3,EYA2,FADD,FAS,FOXO3,GSK3A,GSK3B,IL1A,IL1B,IL2,IL4,ITGAV,KITLG,MCL1,MKNK2,MOAP1
226	GO Biological Process	GO:0006801	superoxide metabolic process	225	0.00161	1	0.0923	13	0.23	3	372	0.0625	0.00806	2	33	34	.,.,.	.,.,.,.,.,.,.,.,.,.,.,.,.,.,.,.,.,.,.,.,.,.,.,.,.,.,.,.,.,.,.,.,.,.,.,.,.,.,.,.,.,.,.,.,.,.,.,.,.,.,.,.,.,.,.,.,.,.,.,.,.,.,.,.,.,.,.,.,.,.,.,.,.,.,.,.,.,.,.,.,.,.,.,.,.,.,.,.,.,.,.,.,.,.,.,.,.,.,.,.,.,.,.,.,.,.,.,.,.,.,.,.,.,.,.,.,.,.,.,.,.,.,.,.,.,.,.,.,.,.,.,.,.,.,.,.,.,.,.,.,.,.,.,.,.,.,.,.,.,.,.,.,.,.,.,.,.,.,.,.,.,.,.,.,.,.,.,.,.,.,.,.,.,.,.,.,.,.,.,.,.,.,.,.,.,.,.,.,.,.,.,.,.,.,.,.,.,.,.,.…	IMMP2L,SOD2	ALOX12,ATP7A,CCS,CYB5R4,CYBA,CYBB,DUOX1,EDN1,FANCC,IMMP2L,MPO,MT3,NCF1,NCF2,NOS2,NOS3,NOX1,NOX3,NOX4,NOX5,NOXA1,NOXO1,NQO1,NRROS,PRDX1,PRDX2,PREX1,PRG3,SH3PXD2A,SH3PXD2B,SOD1,SOD2,SOD3
227	GO Biological Process	GO:0071451	cellular response to superoxide	227	0.00161	1	0.0917	34.1	0.0587	2	95	0.0417	0.0211	1	13	14	.,.	.,.,.,.,.,.,.,.,.,.,.,.,.,.,.,.,.,.,.,.,.,.,.,.,.,.,.,.,.,.,.,.,.,.,.,.,.,.,.,.,.,.,.,.,.,.,.,.,.,.,.,.,.,.,.,.,.,.,.,.,.,.,.,.,.,.,.,.,.,.,.,.,.,.,.,.,.,.,.,.,.,.,.,.,.,.,.,.,.,.,.,.,.,.,.	SOD2	ADPRHL2,ATP7A,FANCC,GLRX2,MPO,MT3,NOS3,NQO1,PRDX1,PRDX2,SOD1,SOD2,SOD3
228	GO Biological Process	GO:0001659	temperature homeostasis	228	0.00162	1	0.0918	13	0.231	3	373	0.0625	0.00804	2	29	30	.,.,.	.,.,.,.,.,.,.,.,.,.,.,.,.,.,.,.,.,.,.,.,.,.,.,.,.,.,.,.,.,.,.,.,.,.,.,.,.,.,.,.,.,.,.,.,.,.,.,.,.,.,.,.,.,.,.,.,.,.,.,.,.,.,.,.,.,.,.,.,.,.,.,.,.,.,.,.,.,.,.,.,.,.,.,.,.,.,.,.,.,.,.,.,.,.,.,.,.,.,.,.,.,.,.,.,.,.,.,.,.,.,.,.,.,.,.,.,.,.,.,.,.,.,.,.,.,.,.,.,.,.,.,.,.,.,.,.,.,.,.,.,.,.,.,.,.,.,.,.,.,.,.,.,.,.,.,.,.,.,.,.,.,.,.,.,.,.,.,.,.,.,.,.,.,.,.,.,.,.,.,.,.,.,.,.,.,.,.,.,.,.,.,.,.,.,.,.,.,.,.,.…	IL1A,IL1B	ACADVL,ADORA1,ADRB1,ADRB2,ADRB3,ARRDC3,CIDEA,DBH,DRD1,DRD2,EDN2,FOXO1,FTO,GPX1,HCRT,HTR2A,IL1A,IL1B,IL1RN,IL3,MC3R,NOX3,NR1D1,NTSR1,PPARGC1A,STAT3,TNFRSF11A,TRPM2,TRPV1
229	GO Biological Process	GO:0002429	immune response-activating cell surface receptor signaling pathway	229	0.00175	1	0.0985	3.98	1.76	7	2848	0.146	0.00246	7	266	284	.,.,.,.,.,.,.	.,.,.,.,.,.,.,.,.,.,.,.,.,.,.,.,.,.,.,.,.,.,.,.,.,.,.,.,.,.,.,.,.,.,.,.,.,.,.,.,.,.,.,.,.,.,.,.,.,.,.,.,.,.,.,.,.,.,.,.,.,.,.,.,.,.,.,.,.,.,.,.,.,.,.,.,.,.,.,.,.,.,.,.,.,.,.,.,.,.,.,.,.,.,.,.,.,.,.,.,.,.,.,.,.,.,.,.,.,.,.,.,.,.,.,.,.,.,.,.,.,.,.,.,.,.,.,.,.,.,.,.,.,.,.,.,.,.,.,.,.,.,.,.,.,.,.,.,.,.,.,.,.,.,.,.,.,.,.,.,.,.,.,.,.,.,.,.,.,.,.,.,.,.,.,.,.,.,.,.,.,.,.,.,.,.,.,.,.,.,.,.,.,.,.,.,.,.,.,.…	HCK,HLA-DPB1,HLA-DQA1,HLA-DRA,INPP5D,PLCG2,THEMIS2	ABI1,ABL1,ACTB,ACTG1,ACTR2,ACTR3,ARPC1A,ARPC1B,ARPC2,ARPC3,ARPC4,ARPC5,BAG6,BAIAP2,BAX,BCAR1,BCL10,BCL2,BLK,BRAF,BRK1,BTK,BTN3A1,BTRC,C3AR1,C5AR1,C5AR2,CACNB3,CARD11,CARD9,CD19,CD209,CD247,CD28,CD38,CD3D,CD3E,CD4,CD79A,CD79B,CDC42,CHUK,CLEC10A,CLEC4A,CLEC4C,CLEC4D,CLEC4E,CLEC6A,CLEC7A,CR1,CR2,CREBBP,CRK,CSK,CTLA4,CUL1,CYFIP1,CYFIP2,DENND1B,DOCK1,ELMO1,ELMO2,ENSG00000259680,FBXW11,FCER1G,FCGR1A,FC…

## Sheet: GO_up_sig
	X..Ontology	ID	Desc	Rank	HyperP	HyperBonfP	HyperFdrQ	RegionFoldEnrich	ExpFgRegions	FgRegionsHit	BgRegionsHit	FgSetTermCov	TermCov	NumFgGenesHit	NumBgGenesHit	TotalGenes	FgRegionNames	BgRegionNames	FgGeneNames	BgGeneNames
1	GO Biological Process	GO:0002237	response to molecule of bacterial origin	1	1.9e-18	2.45e-14	2.45e-14	2.61	39	102	3475	0.117	0.0294	64	304	317	.,.,.,.,.,.,.,.,.,.,.,.,.,.,.,.,.,.,.,.,.,.,.,.,.,.,.,.,.,.,.,.,.,.,.,.,.,.,.,.,.,.,.,.,.,.,.,.,.,.,.,.,.,.,.,.,.,.,.,.,.,.,.,.,.,.,.,.,.,.,.,.,.,.,.,.,.,.,.,.,.,.,.,.,.,.,.,.,.,.,.,.,.,.,.,.,.,.,.,.,.,.	.,.,.,.,.,.,.,.,.,.,.,.,.,.,.,.,.,.,.,.,.,.,.,.,.,.,.,.,.,.,.,.,.,.,.,.,.,.,.,.,.,.,.,.,.,.,.,.,.,.,.,.,.,.,.,.,.,.,.,.,.,.,.,.,.,.,.,.,.,.,.,.,.,.,.,.,.,.,.,.,.,.,.,.,.,.,.,.,.,.,.,.,.,.,.,.,.,.,.,.,.,.,.,.,.,.,.,.,.,.,.,.,.,.,.,.,.,.,.,.,.,.,.,.,.,.,.,.,.,.,.,.,.,.,.,.,.,.,.,.,.,.,.,.,.,.,.,.,.,.,.,.,.,.,.,.,.,.,.,.,.,.,.,.,.,.,.,.,.,.,.,.,.,.,.,.,.,.,.,.,.,.,.,.,.,.,.,.,.,.,.,.,.,.,.,.,.,.,.,.…	ABCA1,ABR,ADM,ATP4B,BCL10,CASP3,CASP9,CCL3,CCR5,CD14,CD80,CEBPB,CXCL2,CXCL3,CXCL8,FOS,GCH1,GJB2,HCK,HDAC2,ICAM1,IFNAR1,IL10RA,IL12B,IL18BP,IL1B,IRAK2,IRF8,JUN,JUNB,LGALS9,LILRB2,LITAF,LYN,MALT1,MAPK8,MAPKAPK2,NFKB1,NFKB2,NFKBIA,NLRP3,NOD2,NOTCH1,NR1D1,PDE4B,PLCG2,PTGER4,PTGES,PTGIR,SCARB1,SLC11A1,SRC,TGFB1,TLR2,TNFAIP3,TNFRSF14,TNFRSF18,TNFRSF1B,TNFRSF8,TNIP1,TNIP2,TRIB1,ZC3H12A,ZFP36	ABCA1,ABCC2,ABCC8,ABL1,ABR,ACOD1,ACP5,ADAM17,ADAM9,ADAMTS13,ADH5,ADM,AICDA,AKAP8,AKIRIN2,AKT1,ALAD,ALPL,ANKRD1,APOB,ARG1,ATP4B,AXL,B2M,BCL10,BDKRB1,C5AR1,CACTIN,CARD16,CARD17,CARD9,CASP1,CASP3,CASP8,CASP9,CCL2,CCL20,CCL3,CCL5,CCR5,CCR7,CD14,CD180,CD24,CD27,CD36,CD40,CD6,CD80,CD86,CD96,CDC73,CDK19,CDK4,CEBPB,CEBPE,CHUK,CITED1,CLDN1,CMPK2,CNP,CNR1,CNR2,CPEB1,CPS1,CSF2,CSF3,CTR9,CTSG,CX3CR1,CXCL1,CX…
2	GO Biological Process	GO:0032496	response to lipopolysaccharide	2	5.26e-18	6.79e-14	3.39e-14	2.62	37.8	99	3363	0.114	0.0294	61	287	299	.,.,.,.,.,.,.,.,.,.,.,.,.,.,.,.,.,.,.,.,.,.,.,.,.,.,.,.,.,.,.,.,.,.,.,.,.,.,.,.,.,.,.,.,.,.,.,.,.,.,.,.,.,.,.,.,.,.,.,.,.,.,.,.,.,.,.,.,.,.,.,.,.,.,.,.,.,.,.,.,.,.,.,.,.,.,.,.,.,.,.,.,.,.,.,.,.,.,.	.,.,.,.,.,.,.,.,.,.,.,.,.,.,.,.,.,.,.,.,.,.,.,.,.,.,.,.,.,.,.,.,.,.,.,.,.,.,.,.,.,.,.,.,.,.,.,.,.,.,.,.,.,.,.,.,.,.,.,.,.,.,.,.,.,.,.,.,.,.,.,.,.,.,.,.,.,.,.,.,.,.,.,.,.,.,.,.,.,.,.,.,.,.,.,.,.,.,.,.,.,.,.,.,.,.,.,.,.,.,.,.,.,.,.,.,.,.,.,.,.,.,.,.,.,.,.,.,.,.,.,.,.,.,.,.,.,.,.,.,.,.,.,.,.,.,.,.,.,.,.,.,.,.,.,.,.,.,.,.,.,.,.,.,.,.,.,.,.,.,.,.,.,.,.,.,.,.,.,.,.,.,.,.,.,.,.,.,.,.,.,.,.,.,.,.,.,.,.,.…	ABCA1,ABR,ADM,ATP4B,CASP3,CASP9,CCL3,CCR5,CD14,CD80,CEBPB,CXCL2,CXCL3,CXCL8,FOS,GCH1,GJB2,HCK,HDAC2,ICAM1,IFNAR1,IL10RA,IL12B,IL18BP,IL1B,IRAK2,IRF8,JUN,JUNB,LGALS9,LILRB2,LITAF,LYN,MAPK8,MAPKAPK2,NFKB1,NFKB2,NFKBIA,NLRP3,NOTCH1,NR1D1,PDE4B,PLCG2,PTGER4,PTGES,PTGIR,SCARB1,SLC11A1,SRC,TGFB1,TLR2,TNFAIP3,TNFRSF14,TNFRSF18,TNFRSF1B,TNFRSF8,TNIP1,TNIP2,TRIB1,ZC3H12A,ZFP36	ABCA1,ABCC2,ABCC8,ABL1,ABR,ACOD1,ACP5,ADAM17,ADAM9,ADAMTS13,ADH5,ADM,AICDA,AKAP8,AKIRIN2,AKT1,ALAD,ALPL,ANKRD1,APOB,ARG1,ATP4B,AXL,BDKRB1,C5AR1,CACTIN,CARD16,CARD17,CASP1,CASP3,CASP8,CASP9,CCL2,CCL20,CCL3,CCL5,CCR5,CCR7,CD14,CD180,CD27,CD36,CD40,CD6,CD80,CD86,CD96,CDC73,CDK19,CDK4,CEBPB,CEBPE,CHUK,CITED1,CLDN1,CMPK2,CNP,CNR1,CNR2,CPEB1,CPS1,CSF2,CSF3,CTR9,CTSG,CX3CR1,CXCL1,CXCL10,CXCL11,CXCL13,CX…
3	GO Biological Process	GO:0071219	cellular response to molecule of bacterial origin	3	2.96e-17	3.82e-13	1.27e-13	3.31	20.2	67	1801	0.0768	0.0372	33	149	155	.,.,.,.,.,.,.,.,.,.,.,.,.,.,.,.,.,.,.,.,.,.,.,.,.,.,.,.,.,.,.,.,.,.,.,.,.,.,.,.,.,.,.,.,.,.,.,.,.,.,.,.,.,.,.,.,.,.,.,.,.,.,.,.,.,.,.	.,.,.,.,.,.,.,.,.,.,.,.,.,.,.,.,.,.,.,.,.,.,.,.,.,.,.,.,.,.,.,.,.,.,.,.,.,.,.,.,.,.,.,.,.,.,.,.,.,.,.,.,.,.,.,.,.,.,.,.,.,.,.,.,.,.,.,.,.,.,.,.,.,.,.,.,.,.,.,.,.,.,.,.,.,.,.,.,.,.,.,.,.,.,.,.,.,.,.,.,.,.,.,.,.,.,.,.,.,.,.,.,.,.,.,.,.,.,.,.,.,.,.,.,.,.,.,.,.,.,.,.,.,.,.,.,.,.,.,.,.,.,.,.,.,.,.,.,.,.,.,.,.,.,.,.,.,.,.,.,.,.,.,.,.,.,.,.,.,.,.,.,.,.,.,.,.,.,.,.,.,.,.,.,.,.,.,.,.,.,.,.,.,.,.,.,.,.,.,.…	ABCA1,CCL3,CCR5,CD14,CD80,CEBPB,CXCL8,HCK,ICAM1,IL12B,IL1B,IRAK2,IRF8,LILRB2,LITAF,LYN,MAPK8,NFKB1,NFKBIA,NLRP3,NOD2,NR1D1,PDE4B,SCARB1,SRC,TGFB1,TLR2,TNFAIP3,TNFRSF1B,TNIP1,TNIP2,ZC3H12A,ZFP36	ABCA1,ABCC2,ABL1,ACOD1,ADAM9,ADAMTS13,AICDA,AKAP8,AKT1,ANKRD1,ARG1,AXL,CACTIN,CARD16,CARD17,CASP1,CCL2,CCL20,CCL3,CCL5,CCR5,CD14,CD180,CD36,CD40,CD6,CD80,CD86,CDC73,CDK19,CDK4,CEBPB,CEBPE,CMPK2,CPEB1,CSF2,CSF3,CTR9,CTSG,CX3CR1,CXCL10,CXCL16,CXCL6,CXCL8,DAB2IP,EDNRB,FCGR2B,FZD5,GFI1,GHSR,GSTP1,HAMP,HAVCR2,HCK,HDAC5,HMGB2,HSF1,ICAM1,IFNG,IL10,IL12A,IL12B,IL18,IL1B,IL24,IL6,IRAK1,IRAK2,IRF3,IRF8,IRG…
4	GO Biological Process	GO:0071222	cellular response to lipopolysaccharide	4	3.04e-17	3.93e-13	9.82e-14	3.35	19.7	66	1755	0.0757	0.0376	32	141	147	.,.,.,.,.,.,.,.,.,.,.,.,.,.,.,.,.,.,.,.,.,.,.,.,.,.,.,.,.,.,.,.,.,.,.,.,.,.,.,.,.,.,.,.,.,.,.,.,.,.,.,.,.,.,.,.,.,.,.,.,.,.,.,.,.,.	.,.,.,.,.,.,.,.,.,.,.,.,.,.,.,.,.,.,.,.,.,.,.,.,.,.,.,.,.,.,.,.,.,.,.,.,.,.,.,.,.,.,.,.,.,.,.,.,.,.,.,.,.,.,.,.,.,.,.,.,.,.,.,.,.,.,.,.,.,.,.,.,.,.,.,.,.,.,.,.,.,.,.,.,.,.,.,.,.,.,.,.,.,.,.,.,.,.,.,.,.,.,.,.,.,.,.,.,.,.,.,.,.,.,.,.,.,.,.,.,.,.,.,.,.,.,.,.,.,.,.,.,.,.,.,.,.,.,.,.,.,.,.,.,.,.,.,.,.,.,.,.,.,.,.,.,.,.,.,.,.,.,.,.,.,.,.,.,.,.,.,.,.,.,.,.,.,.,.,.,.,.,.,.,.,.,.,.,.,.,.,.,.,.,.,.,.,.,.,.…	ABCA1,CCL3,CCR5,CD14,CD80,CEBPB,CXCL8,HCK,ICAM1,IL12B,IL1B,IRAK2,IRF8,LILRB2,LITAF,LYN,MAPK8,NFKB1,NFKBIA,NLRP3,NR1D1,PDE4B,SCARB1,SRC,TGFB1,TLR2,TNFAIP3,TNFRSF1B,TNIP1,TNIP2,ZC3H12A,ZFP36	ABCA1,ABCC2,ABL1,ACOD1,ADAM9,ADAMTS13,AICDA,AKAP8,AKT1,ANKRD1,ARG1,AXL,CACTIN,CARD16,CARD17,CASP1,CCL2,CCL20,CCL3,CCL5,CCR5,CD14,CD180,CD36,CD40,CD6,CD80,CD86,CDC73,CDK19,CDK4,CEBPB,CEBPE,CMPK2,CPEB1,CSF2,CSF3,CTR9,CTSG,CX3CR1,CXCL10,CXCL16,CXCL6,CXCL8,DAB2IP,EDNRB,GFI1,GHSR,GSTP1,HAMP,HAVCR2,HCK,HDAC5,HMGB2,HSF1,ICAM1,IFNG,IL10,IL12A,IL12B,IL18,IL1B,IL24,IL6,IRAK1,IRAK2,IRF3,IRF8,IRGM,KLRK1,LBP,…
5	GO Biological Process	GO:0009617	response to bacterium	5	1.23e-16	1.58e-12	3.17e-13	2.29	50.7	116	4512	0.133	0.0257	76	458	516	.,.,.,.,.,.,.,.,.,.,.,.,.,.,.,.,.,.,.,.,.,.,.,.,.,.,.,.,.,.,.,.,.,.,.,.,.,.,.,.,.,.,.,.,.,.,.,.,.,.,.,.,.,.,.,.,.,.,.,.,.,.,.,.,.,.,.,.,.,.,.,.,.,.,.,.,.,.,.,.,.,.,.,.,.,.,.,.,.,.,.,.,.,.,.,.,.,.,.,.,.,.,.,.,.,.,.,.,.,.,.,.,.,.,.,.	.,.,.,.,.,.,.,.,.,.,.,.,.,.,.,.,.,.,.,.,.,.,.,.,.,.,.,.,.,.,.,.,.,.,.,.,.,.,.,.,.,.,.,.,.,.,.,.,.,.,.,.,.,.,.,.,.,.,.,.,.,.,.,.,.,.,.,.,.,.,.,.,.,.,.,.,.,.,.,.,.,.,.,.,.,.,.,.,.,.,.,.,.,.,.,.,.,.,.,.,.,.,.,.,.,.,.,.,.,.,.,.,.,.,.,.,.,.,.,.,.,.,.,.,.,.,.,.,.,.,.,.,.,.,.,.,.,.,.,.,.,.,.,.,.,.,.,.,.,.,.,.,.,.,.,.,.,.,.,.,.,.,.,.,.,.,.,.,.,.,.,.,.,.,.,.,.,.,.,.,.,.,.,.,.,.,.,.,.,.,.,.,.,.,.,.,.,.,.,.…	ABCA1,ABR,ADM,ATP4B,BCL10,BCL3,CASP3,CASP9,CCL3,CCR5,CD14,CD1D,CD80,CEBPB,CXCL2,CXCL3,CXCL8,DEFB136,FOS,GCH1,GJB2,GSDMD,HCK,HDAC2,ICAM1,IFNAR1,IL10RA,IL12B,IL18BP,IL1B,IL23A,IL27,IRAK2,IRF8,JUN,JUNB,LGALS9,LILRB2,LITAF,LYN,MALT1,MAPK8,MAPKAPK2,NFKB1,NFKB2,NFKBIA,NLRP3,NOD2,NOTCH1,NR1D1,PDE4B,PLCG2,PTGER4,PTGES,PTGIR,RAB14,RAB1A,RBPJ,SCARB1,SEH1L,SERPINB9,SLC11A1,SRC,TGFB1,TLR2,TNFAIP3,TNFRSF14,TN…	ABCA1,ABCC2,ABCC8,ABL1,ABR,ACOD1,ACP5,ADAM17,ADAM9,ADAMTS13,ADAMTS5,ADGRB1,ADH5,ADH7,ADM,AICDA,AKAP8,AKIRIN2,AKT1,ALAD,ALPL,ANKRD1,ANKRD17,ANXA3,APOB,ARG1,ATP4B,AXL,AZU1,B2M,BAIAP2,BAIAP2L1,BCL10,BCL3,BDKRB1,BPI,BPIFA1,BPIFA2,C10orf99,C5AR1,CACTIN,CAMP,CARD16,CARD17,CARD9,CASP1,CASP3,CASP8,CASP9,CAV1,CCL2,CCL20,CCL3,CCL5,CCR4,CCR5,CCR7,CD14,CD160,CD180,CD1D,CD24,CD27,CD36,CD4,CD40,CD47,CD6,CD80,C…
6	GO Biological Process	GO:0019221	cytokine-mediated signaling pathway	6	3.05e-16	3.94e-12	6.57e-13	2.3	48.7	112	4333	0.128	0.0258	80	510	544	.,.,.,.,.,.,.,.,.,.,.,.,.,.,.,.,.,.,.,.,.,.,.,.,.,.,.,.,.,.,.,.,.,.,.,.,.,.,.,.,.,.,.,.,.,.,.,.,.,.,.,.,.,.,.,.,.,.,.,.,.,.,.,.,.,.,.,.,.,.,.,.,.,.,.,.,.,.,.,.,.,.,.,.,.,.,.,.,.,.,.,.,.,.,.,.,.,.,.,.,.,.,.,.,.,.,.,.,.,.,.,.	.,.,.,.,.,.,.,.,.,.,.,.,.,.,.,.,.,.,.,.,.,.,.,.,.,.,.,.,.,.,.,.,.,.,.,.,.,.,.,.,.,.,.,.,.,.,.,.,.,.,.,.,.,.,.,.,.,.,.,.,.,.,.,.,.,.,.,.,.,.,.,.,.,.,.,.,.,.,.,.,.,.,.,.,.,.,.,.,.,.,.,.,.,.,.,.,.,.,.,.,.,.,.,.,.,.,.,.,.,.,.,.,.,.,.,.,.,.,.,.,.,.,.,.,.,.,.,.,.,.,.,.,.,.,.,.,.,.,.,.,.,.,.,.,.,.,.,.,.,.,.,.,.,.,.,.,.,.,.,.,.,.,.,.,.,.,.,.,.,.,.,.,.,.,.,.,.,.,.,.,.,.,.,.,.,.,.,.,.,.,.,.,.,.,.,.,.,.,.,.…	ACKR3,ADIPOR2,AIM2,ARF1,CAMK2A,CCL18,CCL3,CCL3L3,CCL4,CCL4L2,CCR5,CCRL2,CD300LF,CD44,CD74,CIITA,CMKLR1,CXCL2,CXCL3,CXCL8,CXCR4,EDN2,EGR1,FLRT2,FOXO3,GPR35,GRB2,HCK,HLA-DPB1,HLA-DQA1,HLA-DRA,HLA-DRB1,HLA-DRB5,HLA-F,ICAM1,IFI30,IFNAR1,IFNGR2,IL10RA,IL12B,IL15,IL18RAP,IL1A,IL1B,IL1RL1,IL1RL2,IL23A,IL27,IL31RA,IL6ST,IL7,IP6K2,IRAK2,IRF1,IRF2,IRF8,ISG20,JAK1,LRRC3C,LRTM2,NCAM1,NFKBIA,PITPNA,PSMA6,PSMD…	ACKR1,ACKR2,ACKR3,ACKR4,ACSL1,ADAM17,ADAR,ADIPOQ,ADIPOR1,ADIPOR2,AIM2,AIP,AKT1,ANXA2,ARF1,ASPN,B2M,BAD,BAG4,BBS2,BBS4,BGN,BIRC2,BIRC3,BRWD1,BST2,CA1,CAMK2A,CAMK2B,CAMK2D,CAMK2G,CANX,CAPZA1,CARD14,CCL1,CCL11,CCL17,CCL18,CCL19,CCL2,CCL20,CCL21,CCL22,CCL23,CCL24,CCL25,CCL26,CCL3,CCL3L3,CCL4,CCL4L2,CCL5,CCL7,CCL8,CCR1,CCR2,CCR3,CCR4,CCR5,CCR6,CCR7,CCR8,CCR9,CCRL2,CD27,CD300LF,CD4,CD40,CD40LG,CD44,CD7…
7	GO Biological Process	GO:0006954	inflammatory response	7	2.4e-15	3.1e-11	4.43e-12	2.29	46.8	107	4168	0.123	0.0257	71	428	461	.,.,.,.,.,.,.,.,.,.,.,.,.,.,.,.,.,.,.,.,.,.,.,.,.,.,.,.,.,.,.,.,.,.,.,.,.,.,.,.,.,.,.,.,.,.,.,.,.,.,.,.,.,.,.,.,.,.,.,.,.,.,.,.,.,.,.,.,.,.,.,.,.,.,.,.,.,.,.,.,.,.,.,.,.,.,.,.,.,.,.,.,.,.,.,.,.,.,.,.,.,.,.,.,.,.,.	.,.,.,.,.,.,.,.,.,.,.,.,.,.,.,.,.,.,.,.,.,.,.,.,.,.,.,.,.,.,.,.,.,.,.,.,.,.,.,.,.,.,.,.,.,.,.,.,.,.,.,.,.,.,.,.,.,.,.,.,.,.,.,.,.,.,.,.,.,.,.,.,.,.,.,.,.,.,.,.,.,.,.,.,.,.,.,.,.,.,.,.,.,.,.,.,.,.,.,.,.,.,.,.,.,.,.,.,.,.,.,.,.,.,.,.,.,.,.,.,.,.,.,.,.,.,.,.,.,.,.,.,.,.,.,.,.,.,.,.,.,.,.,.,.,.,.,.,.,.,.,.,.,.,.,.,.,.,.,.,.,.,.,.,.,.,.,.,.,.,.,.,.,.,.,.,.,.,.,.,.,.,.,.,.,.,.,.,.,.,.,.,.,.,.,.,.,.,.,.…	ADGRE5,AIM2,ALOX5,B4GALT1,C5,CCL18,CCL3,CCL3L3,CCL4,CCL4L2,CCR5,CCRL2,CD14,CEBPB,CXCL2,CXCL3,CXCL8,CXCR4,CYBA,FOS,FPR3,GSDMD,HCK,HIF1A,ICAM1,IL15,IL17C,IL18RAP,IL1A,IL1B,IL1RL2,IL23A,IL27,IL31RA,IRAK2,KDM6B,LGALS9,LYN,MAPKAPK2,MEFV,MGLL,NFKB1,NFKB2,NFKBIZ,NLRP3,NOTCH1,OLR1,ORM2,PRKCZ,PTGES,RBPJ,REL,RELB,RPS6KA5,SEH1L,SERPINA1,SLC11A1,STAT3,TGFB1,THEMIS2,TLR10,TLR2,TNFAIP3,TNFRSF14,TNFRSF18,TNFRSF…	ABCF1,ACKR1,ACKR2,ACOD1,ACVR1,ADAM8,ADGRE2,ADGRE5,ADORA1,ADORA3,AFAP1L2,AGTR2,AHCY,AHSG,AIF1,AIM2,AIMP1,AKT1,ALOX15,ALOX5,ANO6,ANXA1,AOAH,AOC3,APCS,APOA2,ATRN,AXL,AZU1,B4GALT1,BCL6,BDKRB1,BDKRB2,BLNK,BMP2,BMP6,BMPR1B,BTK,C3,C3AR1,C5,C5AR1,C5AR2,CALCA,CAMK1D,CAMK4,CARD18,CASP4,CCL1,CCL11,CCL17,CCL18,CCL19,CCL2,CCL20,CCL21,CCL22,CCL23,CCL24,CCL25,CCL26,CCL3,CCL3L3,CCL4,CCL4L2,CCL5,CCL7,CCL8,CCR1,CC…
8	GO Biological Process	GO:0071216	cellular response to biotic stimulus	8	2.4e-15	3.11e-11	3.88e-12	3.03	22.1	67	1972	0.0768	0.034	33	170	176	.,.,.,.,.,.,.,.,.,.,.,.,.,.,.,.,.,.,.,.,.,.,.,.,.,.,.,.,.,.,.,.,.,.,.,.,.,.,.,.,.,.,.,.,.,.,.,.,.,.,.,.,.,.,.,.,.,.,.,.,.,.,.,.,.,.,.	.,.,.,.,.,.,.,.,.,.,.,.,.,.,.,.,.,.,.,.,.,.,.,.,.,.,.,.,.,.,.,.,.,.,.,.,.,.,.,.,.,.,.,.,.,.,.,.,.,.,.,.,.,.,.,.,.,.,.,.,.,.,.,.,.,.,.,.,.,.,.,.,.,.,.,.,.,.,.,.,.,.,.,.,.,.,.,.,.,.,.,.,.,.,.,.,.,.,.,.,.,.,.,.,.,.,.,.,.,.,.,.,.,.,.,.,.,.,.,.,.,.,.,.,.,.,.,.,.,.,.,.,.,.,.,.,.,.,.,.,.,.,.,.,.,.,.,.,.,.,.,.,.,.,.,.,.,.,.,.,.,.,.,.,.,.,.,.,.,.,.,.,.,.,.,.,.,.,.,.,.,.,.,.,.,.,.,.,.,.,.,.,.,.,.,.,.,.,.,.…	ABCA1,CCL3,CCR5,CD14,CD80,CEBPB,CXCL8,HCK,ICAM1,IL12B,IL1B,IRAK2,IRF8,LILRB2,LITAF,LYN,MAPK8,NFKB1,NFKBIA,NLRP3,NOD2,NR1D1,PDE4B,SCARB1,SRC,TGFB1,TLR2,TNFAIP3,TNFRSF1B,TNIP1,TNIP2,ZC3H12A,ZFP36	ABCA1,ABCB4,ABCC2,ABL1,ACOD1,ADAM9,ADAMTS13,AICDA,AKAP8,AKT1,ANKRD1,APAF1,ARG1,ATG10,AXL,BTK,CACTIN,CARD16,CARD17,CASP1,CCDC47,CCL2,CCL20,CCL3,CCL5,CCR5,CD14,CD180,CD36,CD40,CD6,CD80,CD86,CDC73,CDK19,CDK4,CEBPB,CEBPE,CMPK2,CPEB1,CSF2,CSF3,CTR9,CTSG,CX3CR1,CXCL10,CXCL16,CXCL6,CXCL8,DAB2IP,DDIT3,EDNRB,EIF2AK3,EME1,FBXO18,FCGR2B,FZD5,GFI1,GHSR,GSK3B,GSTP1,HAMP,HAVCR2,HCK,HDAC5,HMGB2,HSF1,HSPA5,ICAM1…
9	GO Biological Process	GO:0034097	response to cytokine	9	2.37e-14	3.07e-10	3.41e-11	1.82	91.2	166	8124	0.19	0.0204	120	851	900	.,.,.,.,.,.,.,.,.,.,.,.,.,.,.,.,.,.,.,.,.,.,.,.,.,.,.,.,.,.,.,.,.,.,.,.,.,.,.,.,.,.,.,.,.,.,.,.,.,.,.,.,.,.,.,.,.,.,.,.,.,.,.,.,.,.,.,.,.,.,.,.,.,.,.,.,.,.,.,.,.,.,.,.,.,.,.,.,.,.,.,.,.,.,.,.,.,.,.,.,.,.,.,.,.,.,.,.,.,.,.,.,.,.,.,.,.,.,.,.,.,.,.,.,.,.,.,.,.,.,.,.,.,.,.,.,.,.,.,.,.,.,.,.,.,.,.,.,.,.,.,.,.,.,.,.,.,.,.,.,.,.,.,.,.,.	.,.,.,.,.,.,.,.,.,.,.,.,.,.,.,.,.,.,.,.,.,.,.,.,.,.,.,.,.,.,.,.,.,.,.,.,.,.,.,.,.,.,.,.,.,.,.,.,.,.,.,.,.,.,.,.,.,.,.,.,.,.,.,.,.,.,.,.,.,.,.,.,.,.,.,.,.,.,.,.,.,.,.,.,.,.,.,.,.,.,.,.,.,.,.,.,.,.,.,.,.,.,.,.,.,.,.,.,.,.,.,.,.,.,.,.,.,.,.,.,.,.,.,.,.,.,.,.,.,.,.,.,.,.,.,.,.,.,.,.,.,.,.,.,.,.,.,.,.,.,.,.,.,.,.,.,.,.,.,.,.,.,.,.,.,.,.,.,.,.,.,.,.,.,.,.,.,.,.,.,.,.,.,.,.,.,.,.,.,.,.,.,.,.,.,.,.,.,.,.…	AANAT,ACKR3,ADIPOR2,AFF3,AIM2,ARF1,ARID5B,CAMK2A,CASP3,CCL18,CCL3,CCL3L3,CCL4,CCL4L2,CCR5,CCRL2,CD14,CD300LF,CD44,CD58,CD74,CEBPB,CIITA,CMKLR1,COL1A1,CXCL2,CXCL3,CXCL8,CXCR4,CYBA,DAPK1,EDN2,EGR1,FLRT2,FOS,FOXF1,FOXO3,GAS6,GCH1,GCLC,GPR35,GRB2,HCK,HIF1A,HLA-DPB1,HLA-DQA1,HLA-DRA,HLA-DRB1,HLA-DRB5,HLA-F,ICAM1,IFI30,IFNAR1,IFNGR2,IL10RA,IL12B,IL15,IL17C,IL18BP,IL18RAP,IL1A,IL1B,IL1RL1,IL1RL2,IL23A,I…	AANAT,ABCC2,ABCD4,ABCG4,ACKR1,ACKR2,ACKR3,ACKR4,ACOD1,ACP5,ACSL1,ACSL4,ADAM10,ADAM17,ADAM23,ADAM9,ADAMTS12,ADAMTS13,ADAMTS7,ADAR,ADIPOQ,ADIPOR1,ADIPOR2,AES,AFF3,AIF1,AIM2,AIP,AKAP6,AKT1,ALAD,ALDH1A2,ALOX15,ANKRD1,ANXA1,ANXA2,APOB,AQP4,ARF1,ARG1,ARHGEF2,ARID5B,ASPN,AVPR2,AXL,B2M,B3GNT2,BAD,BAG4,BBS2,BBS4,BCAT2,BCL2,BCL2L1,BCLAF1,BGN,BIRC2,BIRC3,BRCA1,BRWD1,BSPRY,BST2,BTK,C19orf66,CA1,CACTIN,CACYBP…
10	GO Biological Process	GO:0051707	response to other organism	10	3.02e-13	3.9e-09	3.9e-10	1.91	70.6	135	6282	0.155	0.0215	92	699	777	.,.,.,.,.,.,.,.,.,.,.,.,.,.,.,.,.,.,.,.,.,.,.,.,.,.,.,.,.,.,.,.,.,.,.,.,.,.,.,.,.,.,.,.,.,.,.,.,.,.,.,.,.,.,.,.,.,.,.,.,.,.,.,.,.,.,.,.,.,.,.,.,.,.,.,.,.,.,.,.,.,.,.,.,.,.,.,.,.,.,.,.,.,.,.,.,.,.,.,.,.,.,.,.,.,.,.,.,.,.,.,.,.,.,.,.,.,.,.,.,.,.,.,.,.,.,.,.,.,.,.,.,.,.,.	.,.,.,.,.,.,.,.,.,.,.,.,.,.,.,.,.,.,.,.,.,.,.,.,.,.,.,.,.,.,.,.,.,.,.,.,.,.,.,.,.,.,.,.,.,.,.,.,.,.,.,.,.,.,.,.,.,.,.,.,.,.,.,.,.,.,.,.,.,.,.,.,.,.,.,.,.,.,.,.,.,.,.,.,.,.,.,.,.,.,.,.,.,.,.,.,.,.,.,.,.,.,.,.,.,.,.,.,.,.,.,.,.,.,.,.,.,.,.,.,.,.,.,.,.,.,.,.,.,.,.,.,.,.,.,.,.,.,.,.,.,.,.,.,.,.,.,.,.,.,.,.,.,.,.,.,.,.,.,.,.,.,.,.,.,.,.,.,.,.,.,.,.,.,.,.,.,.,.,.,.,.,.,.,.,.,.,.,.,.,.,.,.,.,.,.,.,.,.,.…	ABCA1,ABR,ADM,ARF1,ATG16L1,ATP4B,BCL10,BCL3,BNIP3L,CASP3,CASP9,CCL3,CCL4,CCR5,CD14,CD1D,CD80,CEBPB,CLEC6A,COTL1,CXCL2,CXCL3,CXCL8,CXCR4,DEFB136,FOS,GCH1,GJB2,GSDMD,HCK,HDAC2,ICAM1,IFNAR1,IFNGR2,IL10RA,IL12B,IL18BP,IL1B,IL23A,IL27,IL31RA,IRAK2,IRF1,IRF2,IRF8,ISG20,JUN,JUNB,LGALS9,LILRB2,LITAF,LYN,MALT1,MAPK8,MAPKAPK2,NFKB1,NFKB2,NFKBIA,NLRP3,NOD2,NOTCH1,NR1D1,ODC1,PDE4B,PLCG2,PRKRA,PTGER4,PTGES,PT…	ABCA1,ABCC2,ABCC8,ABCC9,ABCF3,ABL1,ABR,ACOD1,ACP5,ACTA2,ADAM17,ADAM9,ADAMTS13,ADAMTS5,ADAR,ADARB1,ADGRB1,ADH5,ADH7,ADM,AGBL4,AGBL5,AICDA,AIMP1,AKAP8,AKIRIN2,AKT1,ALAD,ALPL,ANKRD1,ANKRD17,ANXA3,AP1S1,APOB,APOBEC1,ARF1,ARG1,ATG16L1,ATG5,ATG7,ATOX1,ATP4B,ATP7A,AXL,AZU1,B2M,BAD,BAIAP2,BAIAP2L1,BAK1,BANF1,BATF,BATF2,BATF3,BCL10,BCL2,BCL2L1,BCL2L11,BCL3,BDKRB1,BECN1,BNIP3,BNIP3L,BPI,BPIFA1,BPIFA2,BPIFB…
11	GO Biological Process	GO:0043207	response to external biotic stimulus	11	4.11e-13	5.31e-09	4.83e-10	1.91	70.9	135	6309	0.155	0.0214	92	702	780	.,.,.,.,.,.,.,.,.,.,.,.,.,.,.,.,.,.,.,.,.,.,.,.,.,.,.,.,.,.,.,.,.,.,.,.,.,.,.,.,.,.,.,.,.,.,.,.,.,.,.,.,.,.,.,.,.,.,.,.,.,.,.,.,.,.,.,.,.,.,.,.,.,.,.,.,.,.,.,.,.,.,.,.,.,.,.,.,.,.,.,.,.,.,.,.,.,.,.,.,.,.,.,.,.,.,.,.,.,.,.,.,.,.,.,.,.,.,.,.,.,.,.,.,.,.,.,.,.,.,.,.,.,.,.	.,.,.,.,.,.,.,.,.,.,.,.,.,.,.,.,.,.,.,.,.,.,.,.,.,.,.,.,.,.,.,.,.,.,.,.,.,.,.,.,.,.,.,.,.,.,.,.,.,.,.,.,.,.,.,.,.,.,.,.,.,.,.,.,.,.,.,.,.,.,.,.,.,.,.,.,.,.,.,.,.,.,.,.,.,.,.,.,.,.,.,.,.,.,.,.,.,.,.,.,.,.,.,.,.,.,.,.,.,.,.,.,.,.,.,.,.,.,.,.,.,.,.,.,.,.,.,.,.,.,.,.,.,.,.,.,.,.,.,.,.,.,.,.,.,.,.,.,.,.,.,.,.,.,.,.,.,.,.,.,.,.,.,.,.,.,.,.,.,.,.,.,.,.,.,.,.,.,.,.,.,.,.,.,.,.,.,.,.,.,.,.,.,.,.,.,.,.,.,.…	ABCA1,ABR,ADM,ARF1,ATG16L1,ATP4B,BCL10,BCL3,BNIP3L,CASP3,CASP9,CCL3,CCL4,CCR5,CD14,CD1D,CD80,CEBPB,CLEC6A,COTL1,CXCL2,CXCL3,CXCL8,CXCR4,DEFB136,FOS,GCH1,GJB2,GSDMD,HCK,HDAC2,ICAM1,IFNAR1,IFNGR2,IL10RA,IL12B,IL18BP,IL1B,IL23A,IL27,IL31RA,IRAK2,IRF1,IRF2,IRF8,ISG20,JUN,JUNB,LGALS9,LILRB2,LITAF,LYN,MALT1,MAPK8,MAPKAPK2,NFKB1,NFKB2,NFKBIA,NLRP3,NOD2,NOTCH1,NR1D1,ODC1,PDE4B,PLCG2,PRKRA,PTGER4,PTGES,PT…	ABCA1,ABCB4,ABCC2,ABCC8,ABCC9,ABCF3,ABL1,ABR,ACOD1,ACP5,ACTA2,ADAM17,ADAM9,ADAMTS13,ADAMTS5,ADAR,ADARB1,ADGRB1,ADH5,ADH7,ADM,AGBL4,AGBL5,AICDA,AIMP1,AKAP8,AKIRIN2,AKT1,ALAD,ALPL,ANKRD1,ANKRD17,ANXA3,AP1S1,APOB,APOBEC1,ARF1,ARG1,ATG16L1,ATG5,ATG7,ATOX1,ATP4B,ATP7A,AXL,AZU1,B2M,BAD,BAIAP2,BAIAP2L1,BAK1,BANF1,BATF,BATF2,BATF3,BCL10,BCL2,BCL2L1,BCL2L11,BCL3,BDKRB1,BECN1,BNIP3,BNIP3L,BPI,BPIFA1,BPIFA2…
12	GO Biological Process	GO:0034341	response to interferon-gamma	12	6.75e-13	8.72e-09	7.27e-10	3.3	14.8	49	1321	0.0562	0.0371	33	133	140	.,.,.,.,.,.,.,.,.,.,.,.,.,.,.,.,.,.,.,.,.,.,.,.,.,.,.,.,.,.,.,.,.,.,.,.,.,.,.,.,.,.,.,.,.,.,.,.,.	.,.,.,.,.,.,.,.,.,.,.,.,.,.,.,.,.,.,.,.,.,.,.,.,.,.,.,.,.,.,.,.,.,.,.,.,.,.,.,.,.,.,.,.,.,.,.,.,.,.,.,.,.,.,.,.,.,.,.,.,.,.,.,.,.,.,.,.,.,.,.,.,.,.,.,.,.,.,.,.,.,.,.,.,.,.,.,.,.,.,.,.,.,.,.,.,.,.,.,.,.,.,.,.,.,.,.,.,.,.,.,.,.,.,.,.,.,.,.,.,.,.,.,.,.,.,.,.,.,.,.,.,.,.,.,.,.,.,.,.,.,.,.,.,.,.,.,.,.,.,.,.,.,.,.,.,.,.,.,.,.,.,.,.,.,.,.,.,.,.,.,.,.,.,.,.,.,.,.,.,.,.,.,.,.,.,.,.,.,.,.,.,.,.,.,.,.,.,.,.…	CAMK2A,CCL18,CCL3,CCL3L3,CCL4,CCL4L2,CD44,CD58,CIITA,DAPK1,GCH1,HCK,HLA-DPB1,HLA-DQA1,HLA-DRA,HLA-DRB1,HLA-DRB5,HLA-F,ICAM1,IFI30,IFNGR2,IL12B,IRF1,IRF2,IRF8,JAK1,KYNU,LGALS9,MEFV,NCAM1,SLC11A1,SP100,TRIM8	ACOD1,ADAMTS13,AIF1,AQP4,B2M,BST2,C19orf66,CALCOCO2,CAMK2A,CAMK2B,CAMK2D,CAMK2G,CASP1,CCL1,CCL11,CCL17,CCL18,CCL19,CCL2,CCL20,CCL21,CCL22,CCL23,CCL24,CCL25,CCL26,CCL3,CCL3L3,CCL4,CCL4L2,CCL5,CCL7,CCL8,CD40,CD44,CD58,CD86,CIITA,CITED1,CLDN1,CX3CL1,CXCL16,CYP27B1,DAPK1,DAPK3,EDN1,EPRS,FCGR1A,FCGR1B,GAPDH,GBP1,GBP2,GBP5,GBP6,GCH1,HCK,HLA-B,HLA-DPA1,HLA-DPB1,HLA-DQA1,HLA-DQA2,HLA-DQB2,HLA-DRA,HLA-DRB…
13	GO Biological Process	GO:0009607	response to biotic stimulus	13	1.77e-12	2.29e-08	1.76e-09	1.86	73.8	137	6573	0.157	0.0208	94	738	818	.,.,.,.,.,.,.,.,.,.,.,.,.,.,.,.,.,.,.,.,.,.,.,.,.,.,.,.,.,.,.,.,.,.,.,.,.,.,.,.,.,.,.,.,.,.,.,.,.,.,.,.,.,.,.,.,.,.,.,.,.,.,.,.,.,.,.,.,.,.,.,.,.,.,.,.,.,.,.,.,.,.,.,.,.,.,.,.,.,.,.,.,.,.,.,.,.,.,.,.,.,.,.,.,.,.,.,.,.,.,.,.,.,.,.,.,.,.,.,.,.,.,.,.,.,.,.,.,.,.,.,.,.,.,.,.,.	.,.,.,.,.,.,.,.,.,.,.,.,.,.,.,.,.,.,.,.,.,.,.,.,.,.,.,.,.,.,.,.,.,.,.,.,.,.,.,.,.,.,.,.,.,.,.,.,.,.,.,.,.,.,.,.,.,.,.,.,.,.,.,.,.,.,.,.,.,.,.,.,.,.,.,.,.,.,.,.,.,.,.,.,.,.,.,.,.,.,.,.,.,.,.,.,.,.,.,.,.,.,.,.,.,.,.,.,.,.,.,.,.,.,.,.,.,.,.,.,.,.,.,.,.,.,.,.,.,.,.,.,.,.,.,.,.,.,.,.,.,.,.,.,.,.,.,.,.,.,.,.,.,.,.,.,.,.,.,.,.,.,.,.,.,.,.,.,.,.,.,.,.,.,.,.,.,.,.,.,.,.,.,.,.,.,.,.,.,.,.,.,.,.,.,.,.,.,.,.…	ABCA1,ABR,ADM,ARF1,ATG16L1,ATP4B,BCL10,BCL3,BNIP3L,CASP3,CASP9,CCL18,CCL3,CCL4,CCR5,CD14,CD1D,CD80,CEBPB,CLEC6A,COTL1,CXCL2,CXCL3,CXCL8,CXCR4,DEFB136,ENSG00000283526,FOS,GCH1,GJB2,GSDMD,HCK,HDAC2,ICAM1,IFNAR1,IFNGR2,IL10RA,IL12B,IL18BP,IL1B,IL23A,IL27,IL31RA,IRAK2,IRF1,IRF2,IRF8,ISG20,JUN,JUNB,LGALS9,LILRB2,LITAF,LYN,MALT1,MAPK8,MAPKAPK2,NFKB1,NFKB2,NFKBIA,NLRP3,NOD2,NOTCH1,NR1D1,ODC1,PDE4B,PLCG2…	ABCA1,ABCB4,ABCC2,ABCC8,ABCC9,ABCF3,ABL1,ABR,ACOD1,ACP5,ACTA2,ADAM17,ADAM9,ADAMTS13,ADAMTS5,ADAR,ADARB1,ADGRB1,ADH5,ADH7,ADM,AGBL4,AGBL5,AICDA,AIMP1,AKAP8,AKIRIN2,AKT1,ALAD,ALPL,ANKRD1,ANKRD17,ANXA3,AP1S1,APAF1,APOB,APOBEC1,ARF1,ARG1,ATG10,ATG16L1,ATG5,ATG7,ATOX1,ATP4B,ATP7A,AXL,AZU1,B2M,BAD,BAIAP2,BAIAP2L1,BAK1,BANF1,BATF,BATF2,BATF3,BCL10,BCL2,BCL2L1,BCL2L11,BCL3,BDKRB1,BECN1,BNIP3,BNIP3L,BPI,B…
14	GO Biological Process	GO:1904246	negative regulation of polynucleotide adenylyltransferase activity	14	1.97e-12	2.55e-08	1.82e-09	89	0.0674	6	6	0.00688	1	1	1	1	.,.,.,.,.,.	.,.,.,.,.,.	ZFP36	ZFP36
15	GO Biological Process	GO:1901835	positive regulation of deadenylation-independent decapping of nuclear-transcribed mRNA	14	1.97e-12	2.55e-08	1.82e-09	89	0.0674	6	6	0.00688	1	1	1	1	.,.,.,.,.,.	.,.,.,.,.,.	ZFP36	ZFP36
16	GO Biological Process	GO:0001817	regulation of cytokine production	16	4.16e-12	5.37e-08	3.36e-09	1.87	70.2	131	6252	0.15	0.021	88	581	610	.,.,.,.,.,.,.,.,.,.,.,.,.,.,.,.,.,.,.,.,.,.,.,.,.,.,.,.,.,.,.,.,.,.,.,.,.,.,.,.,.,.,.,.,.,.,.,.,.,.,.,.,.,.,.,.,.,.,.,.,.,.,.,.,.,.,.,.,.,.,.,.,.,.,.,.,.,.,.,.,.,.,.,.,.,.,.,.,.,.,.,.,.,.,.,.,.,.,.,.,.,.,.,.,.,.,.,.,.,.,.,.,.,.,.,.,.,.,.,.,.,.,.,.,.,.,.,.,.,.,.	.,.,.,.,.,.,.,.,.,.,.,.,.,.,.,.,.,.,.,.,.,.,.,.,.,.,.,.,.,.,.,.,.,.,.,.,.,.,.,.,.,.,.,.,.,.,.,.,.,.,.,.,.,.,.,.,.,.,.,.,.,.,.,.,.,.,.,.,.,.,.,.,.,.,.,.,.,.,.,.,.,.,.,.,.,.,.,.,.,.,.,.,.,.,.,.,.,.,.,.,.,.,.,.,.,.,.,.,.,.,.,.,.,.,.,.,.,.,.,.,.,.,.,.,.,.,.,.,.,.,.,.,.,.,.,.,.,.,.,.,.,.,.,.,.,.,.,.,.,.,.,.,.,.,.,.,.,.,.,.,.,.,.,.,.,.,.,.,.,.,.,.,.,.,.,.,.,.,.,.,.,.,.,.,.,.,.,.,.,.,.,.,.,.,.,.,.,.,.,.…	AIM2,BAP1,BCL10,BCL3,C5,CCL3,CCM2L,CD14,CD34,CD46,CD58,CD74,CD80,CD83,CEBPB,CLEC6A,CMKLR1,CYBA,DLL1,DTX4,EGR1,FAM49B,FLOT1,GAS6,GPSM3,GSDMD,HDAC2,HIF1A,HLA-DPB1,HSPD1,IFNAR1,IL12B,IL15,IL1A,IL1B,IL1RL1,IL1RL2,IL23A,IL27,IL6ST,INHBA,INPP5D,IQGAP1,IRF1,IRF8,KLF2,LGALS9,LILRB2,LITAF,LRRC32,LY9,LYN,MALT1,MAPKAPK2,MEFV,NFKB1,NFKB2,NLRP3,NOD2,NR4A3,ORM2,PDE4B,PER1,PLCG2,POLR2E,POMC,PRKCZ,PTGER4,RAB7B,R…	ABCC8,ABL1,ACE2,ACKR1,ACOD1,ACP5,ADAM17,ADAM8,ADCYAP1,ADIPOQ,ADORA2B,ADRA2A,AFAP1L2,AGPAT1,AGPAT2,AGTR2,AIM2,AKAP8,AKIRIN2,ALOX15B,ANGPT1,ANKRD17,ANKRD2,ANXA1,ANXA4,APOA1,APOA2,APOD,ARFGEF2,ARG1,ARG2,ARHGEF2,ARNT,ARRB1,ARRB2,ASB1,ATF2,ATG5,ATP6AP2,AXL,AZU1,B2M,BANK1,BAP1,BCL10,BCL3,BCL6,BIRC2,BIRC3,BPI,BRCA1,BST2,BTK,BTN2A2,C1QBP,C1QTNF3,C3,C3AR1,C5,C5AR1,C5AR2,C5orf30,CACTIN,CADM1,CARD11,CARD16,…
17	GO Biological Process	GO:0071346	cellular response to interferon-gamma	17	4.44e-12	5.74e-08	3.38e-09	3.39	13	44	1156	0.0505	0.0381	29	114	119	.,.,.,.,.,.,.,.,.,.,.,.,.,.,.,.,.,.,.,.,.,.,.,.,.,.,.,.,.,.,.,.,.,.,.,.,.,.,.,.,.,.,.,.	.,.,.,.,.,.,.,.,.,.,.,.,.,.,.,.,.,.,.,.,.,.,.,.,.,.,.,.,.,.,.,.,.,.,.,.,.,.,.,.,.,.,.,.,.,.,.,.,.,.,.,.,.,.,.,.,.,.,.,.,.,.,.,.,.,.,.,.,.,.,.,.,.,.,.,.,.,.,.,.,.,.,.,.,.,.,.,.,.,.,.,.,.,.,.,.,.,.,.,.,.,.,.,.,.,.,.,.,.,.,.,.,.,.,.,.,.,.,.,.,.,.,.,.,.,.,.,.,.,.,.,.,.,.,.,.,.,.,.,.,.,.,.,.,.,.,.,.,.,.,.,.,.,.,.,.,.,.,.,.,.,.,.,.,.,.,.,.,.,.,.,.,.,.,.,.,.,.,.,.,.,.,.,.,.,.,.,.,.,.,.,.,.,.,.,.,.,.,.,.…	CAMK2A,CCL18,CCL3,CCL3L3,CCL4,CCL4L2,CD44,CD58,CIITA,DAPK1,HCK,HLA-DPB1,HLA-DQA1,HLA-DRA,HLA-DRB1,HLA-DRB5,HLA-F,ICAM1,IFI30,IFNGR2,IL12B,IRF1,IRF2,IRF8,JAK1,LGALS9,NCAM1,SP100,TRIM8	ACOD1,ADAMTS13,AIF1,AQP4,B2M,CAMK2A,CAMK2B,CAMK2D,CAMK2G,CASP1,CCL1,CCL11,CCL17,CCL18,CCL19,CCL2,CCL20,CCL21,CCL22,CCL23,CCL24,CCL25,CCL26,CCL3,CCL3L3,CCL4,CCL4L2,CCL5,CCL7,CCL8,CD44,CD58,CIITA,CLDN1,CX3CL1,DAPK1,DAPK3,EDN1,EPRS,FCGR1A,FCGR1B,GAPDH,GBP1,GBP2,GBP5,GBP6,HCK,HLA-B,HLA-DPA1,HLA-DPB1,HLA-DQA1,HLA-DQA2,HLA-DQB2,HLA-DRA,HLA-DRB1,HLA-DRB5,HLA-F,HLA-G,ICAM1,IFI30,IFNG,IFNGR1,IFNGR2,IL12B,…
18	GO Biological Process	GO:1904245	regulation of polynucleotide adenylyltransferase activity	18	1.37e-11	1.77e-07	9.82e-09	76.3	0.0786	6	7	0.00688	0.857	1	2	2	.,.,.,.,.,.	.,.,.,.,.,.,.	ZFP36	PABPN1,ZFP36
19	GO Biological Process	GO:0071345	cellular response to cytokine stimulus	19	3.26e-11	4.22e-07	2.22e-08	1.76	80.1	141	7128	0.162	0.0198	99	760	806	.,.,.,.,.,.,.,.,.,.,.,.,.,.,.,.,.,.,.,.,.,.,.,.,.,.,.,.,.,.,.,.,.,.,.,.,.,.,.,.,.,.,.,.,.,.,.,.,.,.,.,.,.,.,.,.,.,.,.,.,.,.,.,.,.,.,.,.,.,.,.,.,.,.,.,.,.,.,.,.,.,.,.,.,.,.,.,.,.,.,.,.,.,.,.,.,.,.,.,.,.,.,.,.,.,.,.,.,.,.,.,.,.,.,.,.,.,.,.,.,.,.,.,.,.,.,.,.,.,.,.,.,.,.,.,.,.,.,.,.,.	.,.,.,.,.,.,.,.,.,.,.,.,.,.,.,.,.,.,.,.,.,.,.,.,.,.,.,.,.,.,.,.,.,.,.,.,.,.,.,.,.,.,.,.,.,.,.,.,.,.,.,.,.,.,.,.,.,.,.,.,.,.,.,.,.,.,.,.,.,.,.,.,.,.,.,.,.,.,.,.,.,.,.,.,.,.,.,.,.,.,.,.,.,.,.,.,.,.,.,.,.,.,.,.,.,.,.,.,.,.,.,.,.,.,.,.,.,.,.,.,.,.,.,.,.,.,.,.,.,.,.,.,.,.,.,.,.,.,.,.,.,.,.,.,.,.,.,.,.,.,.,.,.,.,.,.,.,.,.,.,.,.,.,.,.,.,.,.,.,.,.,.,.,.,.,.,.,.,.,.,.,.,.,.,.,.,.,.,.,.,.,.,.,.,.,.,.,.,.,.…	ACKR3,ADIPOR2,AIM2,ARF1,ARID5B,CAMK2A,CCL18,CCL3,CCL3L3,CCL4,CCL4L2,CCR5,CCRL2,CD300LF,CD44,CD58,CD74,CEBPB,CIITA,CMKLR1,COL1A1,CXCL2,CXCL3,CXCL8,CXCR4,CYBA,DAPK1,EDN2,EGR1,FLRT2,FOXF1,FOXO3,GAS6,GPR35,GRB2,HCK,HIF1A,HLA-DPB1,HLA-DQA1,HLA-DRA,HLA-DRB1,HLA-DRB5,HLA-F,ICAM1,IFI30,IFNAR1,IFNGR2,IL10RA,IL12B,IL15,IL17C,IL18BP,IL18RAP,IL1A,IL1B,IL1RL1,IL1RL2,IL23A,IL27,IL31RA,IL6ST,IL7,IP6K2,IRAK2,IRF…	ABCC2,ABCD4,ABCG4,ACKR1,ACKR2,ACKR3,ACKR4,ACOD1,ACSL1,ADAM17,ADAM23,ADAMTS12,ADAMTS13,ADAMTS7,ADAR,ADIPOQ,ADIPOR1,ADIPOR2,AIF1,AIM2,AIP,AKAP6,AKT1,ALAD,ALOX15,ANKRD1,ANXA2,APOB,AQP4,ARF1,ARG1,ARHGEF2,ARID5B,ASPN,AXL,B2M,B3GNT2,BAD,BAG4,BBS2,BBS4,BCAT2,BCLAF1,BGN,BIRC2,BIRC3,BRCA1,BRWD1,BSPRY,BST2,BTK,CA1,CACTIN,CACYBP,CALCA,CAMK2A,CAMK2B,CAMK2D,CAMK2G,CANX,CAPZA1,CARD14,CASP1,CCL1,CCL11,CCL17,CCL…
20	GO Biological Process	GO:0050776	regulation of immune response	20	5.43e-11	7.01e-07	3.51e-08	1.68	94	158	8367	0.181	0.0189	120	854	914	.,.,.,.,.,.,.,.,.,.,.,.,.,.,.,.,.,.,.,.,.,.,.,.,.,.,.,.,.,.,.,.,.,.,.,.,.,.,.,.,.,.,.,.,.,.,.,.,.,.,.,.,.,.,.,.,.,.,.,.,.,.,.,.,.,.,.,.,.,.,.,.,.,.,.,.,.,.,.,.,.,.,.,.,.,.,.,.,.,.,.,.,.,.,.,.,.,.,.,.,.,.,.,.,.,.,.,.,.,.,.,.,.,.,.,.,.,.,.,.,.,.,.,.,.,.,.,.,.,.,.,.,.,.,.,.,.,.,.,.,.,.,.,.,.,.,.,.,.,.,.,.,.,.,.,.,.,.	.,.,.,.,.,.,.,.,.,.,.,.,.,.,.,.,.,.,.,.,.,.,.,.,.,.,.,.,.,.,.,.,.,.,.,.,.,.,.,.,.,.,.,.,.,.,.,.,.,.,.,.,.,.,.,.,.,.,.,.,.,.,.,.,.,.,.,.,.,.,.,.,.,.,.,.,.,.,.,.,.,.,.,.,.,.,.,.,.,.,.,.,.,.,.,.,.,.,.,.,.,.,.,.,.,.,.,.,.,.,.,.,.,.,.,.,.,.,.,.,.,.,.,.,.,.,.,.,.,.,.,.,.,.,.,.,.,.,.,.,.,.,.,.,.,.,.,.,.,.,.,.,.,.,.,.,.,.,.,.,.,.,.,.,.,.,.,.,.,.,.,.,.,.,.,.,.,.,.,.,.,.,.,.,.,.,.,.,.,.,.,.,.,.,.,.,.,.,.,.…	ABR,ACTG1,AIM2,APLF,BCL10,C12orf4,C1QA,C1QB,C5,CD14,CD1D,CD300C,CD300E,CD300LD,CD300LF,CD34,CD46,CD74,CD80,CDC37,CFB,CLEC2D,CLEC6A,COL1A1,CTSB,CTSL,CYBA,FAM49B,FCGR2A,FLOT1,FOS,FOXF1,FPR3,GRB2,HCK,HLA-DPB1,HLA-DQA1,HLA-DRA,HLA-DRB1,HLA-DRB5,HLA-F,HSPD1,ICAM1,ICAM4,ICAM5,IFNAR1,IFNGR2,IL12B,IL15,IL18RAP,IL1B,IL1RL1,IL23A,IL27,IL6ST,INPP5D,IRAK2,IRF1,JAK1,JUN,KLRB1,LCP2,LGALS9,LGMN,LILRA1,LILRB2,LI…	A2M,ABCE1,ABI1,ABL1,ABR,ACOD1,ACTB,ACTG1,ACTR2,ACTR3,ADA,ADAM8,ADAR,ADCYAP1,ADGRE2,ADORA2B,AIM2,ALOX15,AMBP,ANGPT1,ANKRD17,ANXA1,AP1G1,APLF,APOA1,APOA2,APOB,ARG1,ARG2,ARPC1A,ARPC1B,ARPC2,ARPC3,ARPC4,ARPC5,ARRB2,ATAD5,ATG5,B2M,BAG6,BAIAP2,BAX,BCAR1,BCL10,BCL2,BCL6,BIRC2,BIRC3,BLK,BPIFB1,BRAF,BRK1,BST2,BTK,BTN3A1,BTRC,C12orf4,C1QA,C1QB,C1QBP,C1QC,C1R,C1RL,C2,C3,C3AR1,C4BPA,C4BPB,C5,C5AR1,C5AR2,C6,C…
21	GO Biological Process	GO:0002684	positive regulation of immune system process	21	1.52e-10	1.97e-06	9.36e-08	1.63	102	166	9057	0.19	0.0183	121	843	897	.,.,.,.,.,.,.,.,.,.,.,.,.,.,.,.,.,.,.,.,.,.,.,.,.,.,.,.,.,.,.,.,.,.,.,.,.,.,.,.,.,.,.,.,.,.,.,.,.,.,.,.,.,.,.,.,.,.,.,.,.,.,.,.,.,.,.,.,.,.,.,.,.,.,.,.,.,.,.,.,.,.,.,.,.,.,.,.,.,.,.,.,.,.,.,.,.,.,.,.,.,.,.,.,.,.,.,.,.,.,.,.,.,.,.,.,.,.,.,.,.,.,.,.,.,.,.,.,.,.,.,.,.,.,.,.,.,.,.,.,.,.,.,.,.,.,.,.,.,.,.,.,.,.,.,.,.,.,.,.,.,.,.,.,.,.	.,.,.,.,.,.,.,.,.,.,.,.,.,.,.,.,.,.,.,.,.,.,.,.,.,.,.,.,.,.,.,.,.,.,.,.,.,.,.,.,.,.,.,.,.,.,.,.,.,.,.,.,.,.,.,.,.,.,.,.,.,.,.,.,.,.,.,.,.,.,.,.,.,.,.,.,.,.,.,.,.,.,.,.,.,.,.,.,.,.,.,.,.,.,.,.,.,.,.,.,.,.,.,.,.,.,.,.,.,.,.,.,.,.,.,.,.,.,.,.,.,.,.,.,.,.,.,.,.,.,.,.,.,.,.,.,.,.,.,.,.,.,.,.,.,.,.,.,.,.,.,.,.,.,.,.,.,.,.,.,.,.,.,.,.,.,.,.,.,.,.,.,.,.,.,.,.,.,.,.,.,.,.,.,.,.,.,.,.,.,.,.,.,.,.,.,.,.,.,.…	ACTG1,AIM2,BCL10,C12orf4,C1QA,C1QB,C5,CCL3,CCL4,CD14,CD1D,CD300LF,CD46,CD74,CD80,CD83,CFB,CLEC6A,CMKLR1,CTSB,CTSL,CXCL2,CXCL3,CXCL8,CYBA,DAPK2,EDN2,FAM49B,FCGR2A,FLOT1,FOS,FOXF1,FOXO3,FPR3,GAS6,GLI3,GPR183,GPSM3,GRB2,HCK,HES1,HIF1A,HLA-DPB1,HLA-DQA1,HLA-DRA,HLA-DRB1,HLA-DRB5,HSPD1,ICAM1,ICOSLG,IL12B,IL15,IL18RAP,IL1A,IL1B,IL1RL1,IL1RL2,IL23A,IL6ST,IL7,INHBA,INPP5D,IRAK2,JUN,KIRREL1,KLF10,LCP2,LGA…	ABI1,ABL1,ACOD1,ACTB,ACTG1,ACTR2,ACTR3,ACVR1B,ACVR2A,ADA,ADAM10,ADAM17,ADAM8,ADGRE2,ADORA2B,AIF1,AIM2,AKT1,ANKRD17,ANO6,ANXA1,AP1G1,AP3B1,AP3D1,APOB,APP,AQP3,ARG1,ARNT,ARPC1A,ARPC1B,ARPC2,ARPC3,ARPC4,ARPC5,ATAD5,ATP11C,ATP6AP1,ATXN1L,AXL,B2M,BAD,BAG6,BAIAP2,BAX,BCAR1,BCL10,BCL2,BCL6,BDKRB1,BIRC2,BIRC3,BLK,BRAF,BRK1,BST1,BTK,BTLA,BTN3A1,BTRC,C12orf4,C1QA,C1QB,C1QBP,C1QC,C1R,C1RL,C2,C3,C3AR1,C4BPA,…
22	GO Biological Process	GO:0042345	regulation of NF-kappaB import into nucleus	22	4.37e-10	5.64e-06	2.56e-07	4.44	5.85	26	521	0.0298	0.0499	12	47	48	.,.,.,.,.,.,.,.,.,.,.,.,.,.,.,.,.,.,.,.,.,.,.,.,.,.	.,.,.,.,.,.,.,.,.,.,.,.,.,.,.,.,.,.,.,.,.,.,.,.,.,.,.,.,.,.,.,.,.,.,.,.,.,.,.,.,.,.,.,.,.,.,.,.,.,.,.,.,.,.,.,.,.,.,.,.,.,.,.,.,.,.,.,.,.,.,.,.,.,.,.,.,.,.,.,.,.,.,.,.,.,.,.,.,.,.,.,.,.,.,.,.,.,.,.,.,.,.,.,.,.,.,.,.,.,.,.,.,.,.,.,.,.,.,.,.,.,.,.,.,.,.,.,.,.,.,.,.,.,.,.,.,.,.,.,.,.,.,.,.,.,.,.,.,.,.,.,.,.,.,.,.,.,.,.,.,.,.,.,.,.,.,.,.,.,.,.,.,.,.,.,.,.,.,.,.,.,.,.,.,.,.,.,.,.,.,.,.,.,.,.,.,.,.,.,.…	BCL3,C8orf4,GREM1,IL12B,IL1B,IL23A,LGALS9,LITAF,NFKBIA,NLRP3,TLR2,ZC3H12A	APP,BCL3,BMP7,C1QTNF3,C8orf4,CCDC22,CCL19,CD27,CYLD,EDA,EDAR,FAF1,FBXW11,G3BP2,GREM1,IL10,IL12B,IL18,IL18R1,IL1B,IL23A,LGALS9,LITAF,NFKBIA,NLRP12,NLRP3,NOL3,NOV,PPM1A,PPM1B,PRDX1,PSMD10,PTGS2,PYDC2,RBCK1,RHOA,SPHK1,TLR2,TLR3,TLR4,TLR7,TLR9,TMSB4X,TNF,TNFSF14,TRIP6,ZC3H12A
23	GO Biological Process	GO:0001819	positive regulation of cytokine production	23	6.59e-10	8.51e-06	3.7e-07	2	44.5	89	3964	0.102	0.0225	64	363	386	.,.,.,.,.,.,.,.,.,.,.,.,.,.,.,.,.,.,.,.,.,.,.,.,.,.,.,.,.,.,.,.,.,.,.,.,.,.,.,.,.,.,.,.,.,.,.,.,.,.,.,.,.,.,.,.,.,.,.,.,.,.,.,.,.,.,.,.,.,.,.,.,.,.,.,.,.,.,.,.,.,.,.,.,.,.,.,.,.	.,.,.,.,.,.,.,.,.,.,.,.,.,.,.,.,.,.,.,.,.,.,.,.,.,.,.,.,.,.,.,.,.,.,.,.,.,.,.,.,.,.,.,.,.,.,.,.,.,.,.,.,.,.,.,.,.,.,.,.,.,.,.,.,.,.,.,.,.,.,.,.,.,.,.,.,.,.,.,.,.,.,.,.,.,.,.,.,.,.,.,.,.,.,.,.,.,.,.,.,.,.,.,.,.,.,.,.,.,.,.,.,.,.,.,.,.,.,.,.,.,.,.,.,.,.,.,.,.,.,.,.,.,.,.,.,.,.,.,.,.,.,.,.,.,.,.,.,.,.,.,.,.,.,.,.,.,.,.,.,.,.,.,.,.,.,.,.,.,.,.,.,.,.,.,.,.,.,.,.,.,.,.,.,.,.,.,.,.,.,.,.,.,.,.,.,.,.,.,.…	AIM2,BCL10,BCL3,C5,CCL3,CCM2L,CD14,CD34,CD46,CD58,CD74,CD80,CD83,CEBPB,CLEC6A,CYBA,EGR1,FAM49B,FLOT1,GPSM3,GSDMD,HDAC2,HIF1A,HLA-DPB1,HSPD1,IFNAR1,IL12B,IL15,IL1A,IL1B,IL1RL1,IL1RL2,IL23A,IL27,IL6ST,IRF1,IRF8,LGALS9,LILRB2,LY9,MALT1,MAPKAPK2,NFKB1,NFKB2,NLRP3,NOD2,NR4A3,ORM2,PDE4B,PLCG2,POLR2E,PRKCZ,PTGER4,RAB7B,SETD2,SLC11A1,SRC,STAT6,SULF2,TGFB1,TLR2,TNFRSF14,TNFRSF8,TRPV4	ABCC8,ABL1,ADAM17,ADAM8,ADCYAP1,ADIPOQ,ADORA2B,ADRA2A,AFAP1L2,AGPAT1,AGPAT2,AGTR2,AIM2,AKIRIN2,ALOX15B,ANXA1,APOA2,ARFGEF2,ARHGEF2,ARNT,ATF2,ATP6AP2,AZU1,B2M,BCL10,BCL3,BRCA1,C1QTNF3,C3,C3AR1,C5,C5AR1,CADM1,CARD11,CARD8,CARD9,CASP1,CASP5,CCBE1,CCDC88B,CCL19,CCL2,CCL20,CCL3,CCM2L,CCR2,CCR7,CD14,CD2,CD226,CD244,CD274,CD276,CD28,CD34,CD36,CD3E,CD4,CD40,CD40LG,CD46,CD58,CD6,CD74,CD80,CD83,CD86,CEBPB,…
24	GO Biological Process	GO:0031663	lipopolysaccharide-mediated signaling pathway	24	1.23e-09	1.59e-05	6.64e-07	4.75	4.84	23	431	0.0264	0.0534	10	30	31	.,.,.,.,.,.,.,.,.,.,.,.,.,.,.,.,.,.,.,.,.,.,.	.,.,.,.,.,.,.,.,.,.,.,.,.,.,.,.,.,.,.,.,.,.,.,.,.,.,.,.,.,.,.,.,.,.,.,.,.,.,.,.,.,.,.,.,.,.,.,.,.,.,.,.,.,.,.,.,.,.,.,.,.,.,.,.,.,.,.,.,.,.,.,.,.,.,.,.,.,.,.,.,.,.,.,.,.,.,.,.,.,.,.,.,.,.,.,.,.,.,.,.,.,.,.,.,.,.,.,.,.,.,.,.,.,.,.,.,.,.,.,.,.,.,.,.,.,.,.,.,.,.,.,.,.,.,.,.,.,.,.,.,.,.,.,.,.,.,.,.,.,.,.,.,.,.,.,.,.,.,.,.,.,.,.,.,.,.,.,.,.,.,.,.,.,.,.,.,.,.,.,.,.,.,.,.,.,.,.,.,.,.,.,.,.,.,.,.,.,.,.,.…	CCL3,CD14,HCK,IL1B,IRAK2,LYN,NFKBIA,SCARB1,TGFB1,TLR2	AKT1,CCL2,CCL3,CCL5,CD14,CD6,HCK,IL18,IL1B,IRAK1,IRAK2,IRF3,LBP,LY96,LYN,MAPK14,MAPK3,MTDH,NFKBIA,NOS3,PRKCE,PTAFR,PTPN22,RIPK2,SCARB1,TGFB1,TICAM1,TLR2,TLR4,TNF
25	GO Biological Process	GO:0050778	positive regulation of immune response	25	1.49e-09	1.93e-05	7.71e-07	1.8	61.5	111	5476	0.127	0.0203	78	553	593	.,.,.,.,.,.,.,.,.,.,.,.,.,.,.,.,.,.,.,.,.,.,.,.,.,.,.,.,.,.,.,.,.,.,.,.,.,.,.,.,.,.,.,.,.,.,.,.,.,.,.,.,.,.,.,.,.,.,.,.,.,.,.,.,.,.,.,.,.,.,.,.,.,.,.,.,.,.,.,.,.,.,.,.,.,.,.,.,.,.,.,.,.,.,.,.,.,.,.,.,.,.,.,.,.,.,.,.,.,.,.	.,.,.,.,.,.,.,.,.,.,.,.,.,.,.,.,.,.,.,.,.,.,.,.,.,.,.,.,.,.,.,.,.,.,.,.,.,.,.,.,.,.,.,.,.,.,.,.,.,.,.,.,.,.,.,.,.,.,.,.,.,.,.,.,.,.,.,.,.,.,.,.,.,.,.,.,.,.,.,.,.,.,.,.,.,.,.,.,.,.,.,.,.,.,.,.,.,.,.,.,.,.,.,.,.,.,.,.,.,.,.,.,.,.,.,.,.,.,.,.,.,.,.,.,.,.,.,.,.,.,.,.,.,.,.,.,.,.,.,.,.,.,.,.,.,.,.,.,.,.,.,.,.,.,.,.,.,.,.,.,.,.,.,.,.,.,.,.,.,.,.,.,.,.,.,.,.,.,.,.,.,.,.,.,.,.,.,.,.,.,.,.,.,.,.,.,.,.,.,.…	ACTG1,AIM2,BCL10,C1QA,C1QB,C5,CD14,CD1D,CD300LF,CD46,CD74,CD80,CFB,CLEC6A,CTSB,CTSL,FAM49B,FCGR2A,FPR3,GRB2,HCK,HLA-DPB1,HLA-DQA1,HLA-DRA,HLA-DRB1,HLA-DRB5,HSPD1,IL12B,IL15,IL18RAP,IL1B,IL23A,IL6ST,INPP5D,IRAK2,LCP2,LGALS9,LGMN,LYN,MALT1,MAPKAPK2,MMP2,MYO1G,NECTIN2,NFKB1,NFKBIA,NLRP3,NOD2,NR4A3,PAG1,PDE4B,PLCG2,PRKCZ,PSMA6,PSMD5,PTPRJ,RELB,RFTN1,RPS6KA5,SHB,SLC11A1,SRC,STAT6,STK11,STX4,TAB2,TGFB1…	ABI1,ABL1,ACOD1,ACTB,ACTG1,ACTR2,ACTR3,ADA,ADAM8,ADORA2B,AIM2,ANXA1,AP1G1,APOB,ARPC1A,ARPC1B,ARPC2,ARPC3,ARPC4,ARPC5,ATAD5,B2M,BAG6,BAIAP2,BAX,BCAR1,BCL10,BCL2,BIRC2,BIRC3,BLK,BRAF,BRK1,BTK,BTN3A1,BTRC,C1QA,C1QB,C1QBP,C1QC,C1R,C1RL,C2,C3,C3AR1,C4BPA,C4BPB,C5,C5AR1,C5AR2,C6,C7,C8A,C8B,C8G,C9,CACNB3,CADM1,CARD11,CARD9,CASP8,CCL19,CCL5,CCR2,CCR7,CD14,CD180,CD19,CD1D,CD209,CD226,CD247,CD28,CD300LF,CD…
26	GO Biological Process	GO:0045087	innate immune response	26	4.22e-09	5.45e-05	2.1e-06	1.87	51.4	96	4578	0.11	0.021	74	558	629	.,.,.,.,.,.,.,.,.,.,.,.,.,.,.,.,.,.,.,.,.,.,.,.,.,.,.,.,.,.,.,.,.,.,.,.,.,.,.,.,.,.,.,.,.,.,.,.,.,.,.,.,.,.,.,.,.,.,.,.,.,.,.,.,.,.,.,.,.,.,.,.,.,.,.,.,.,.,.,.,.,.,.,.,.,.,.,.,.,.,.,.,.,.,.,.	.,.,.,.,.,.,.,.,.,.,.,.,.,.,.,.,.,.,.,.,.,.,.,.,.,.,.,.,.,.,.,.,.,.,.,.,.,.,.,.,.,.,.,.,.,.,.,.,.,.,.,.,.,.,.,.,.,.,.,.,.,.,.,.,.,.,.,.,.,.,.,.,.,.,.,.,.,.,.,.,.,.,.,.,.,.,.,.,.,.,.,.,.,.,.,.,.,.,.,.,.,.,.,.,.,.,.,.,.,.,.,.,.,.,.,.,.,.,.,.,.,.,.,.,.,.,.,.,.,.,.,.,.,.,.,.,.,.,.,.,.,.,.,.,.,.,.,.,.,.,.,.,.,.,.,.,.,.,.,.,.,.,.,.,.,.,.,.,.,.,.,.,.,.,.,.,.,.,.,.,.,.,.,.,.,.,.,.,.,.,.,.,.,.,.,.,.,.,.,.…	AIM2,BCL10,C1QA,C1QB,C5,CAMK2A,CCL18,CCL3,CCL3L3,CCL4,CCL4L2,CD14,CD1D,CD300E,CD44,CD46,CD58,CFB,CIITA,CLEC6A,CYBA,DAPK1,EGR1,GCH1,GRB2,GSDMD,HCK,HLA-DPB1,HLA-DQA1,HLA-DRA,HLA-DRB1,HLA-DRB5,HLA-F,ICAM1,IFI30,IFNAR1,IFNGR2,IL12B,IL1RL2,IL23A,IL27,IP6K2,IRF1,IRF2,IRF8,ISG20,JAK1,KYNU,LGALS9,LY9,LYN,MALT1,MEFV,NCAM1,NFKB1,NFKB2,NLRP3,NOD2,REL,RELB,SETD2,SLA,SLAMF7,SLC11A1,SP100,SRC,TGFB1,TLR10,TLR2,…	ABL1,ABL2,ACOD1,ADAM15,ADAMTS13,ADAR,ADARB1,ADGRB1,AIF1,AIM2,AKAP8,AKIRIN2,ANKHD1,ANKHD1-EIF4EBP3,ANKRD17,ANXA1,APCS,APP,AQP4,ARG1,ARG2,ARHGEF2,ARID5A,ATG12,ATG5,AXL,B2M,BCL10,BLK,BMX,BPIFA1,BPIFB1,BST2,BTK,C19orf66,C1QA,C1QB,C1QBP,C1QC,C1R,C1RL,C2,C3,C4BPA,C4BPB,C5,C6,C7,C8A,C8B,C8G,C9,CACTIN,CALCOCO2,CAMK2A,CAMK2B,CAMK2D,CAMK2G,CAMP,CAPZA1,CAPZA2,CARD9,CASP1,CASP4,CCL1,CCL11,CCL17,CCL18,CCL19,C…
27	GO Biological Process	GO:0003069	vasodilation by acetylcholine involved in regulation of systemic arterial blood pressure	27	5.49e-09	7.09e-05	2.63e-06	38.2	0.157	6	14	0.00688	0.429	1	1	1	.,.,.,.,.,.	.,.,.,.,.,.,.,.,.,.,.,.,.,.	SOD2	SOD2
28	GO Biological Process	GO:0001315	age-dependent response to reactive oxygen species	27	5.49e-09	7.09e-05	2.63e-06	38.2	0.157	6	14	0.00688	0.429	1	1	1	.,.,.,.,.,.	.,.,.,.,.,.,.,.,.,.,.,.,.,.	SOD2	SOD2
29	GO Biological Process	GO:0033993	response to lipid	29	1.68e-08	0.000217	7.49e-06	1.59	90.5	144	8060	0.165	0.0179	100	781	833	.,.,.,.,.,.,.,.,.,.,.,.,.,.,.,.,.,.,.,.,.,.,.,.,.,.,.,.,.,.,.,.,.,.,.,.,.,.,.,.,.,.,.,.,.,.,.,.,.,.,.,.,.,.,.,.,.,.,.,.,.,.,.,.,.,.,.,.,.,.,.,.,.,.,.,.,.,.,.,.,.,.,.,.,.,.,.,.,.,.,.,.,.,.,.,.,.,.,.,.,.,.,.,.,.,.,.,.,.,.,.,.,.,.,.,.,.,.,.,.,.,.,.,.,.,.,.,.,.,.,.,.,.,.,.,.,.,.,.,.,.,.,.,.	.,.,.,.,.,.,.,.,.,.,.,.,.,.,.,.,.,.,.,.,.,.,.,.,.,.,.,.,.,.,.,.,.,.,.,.,.,.,.,.,.,.,.,.,.,.,.,.,.,.,.,.,.,.,.,.,.,.,.,.,.,.,.,.,.,.,.,.,.,.,.,.,.,.,.,.,.,.,.,.,.,.,.,.,.,.,.,.,.,.,.,.,.,.,.,.,.,.,.,.,.,.,.,.,.,.,.,.,.,.,.,.,.,.,.,.,.,.,.,.,.,.,.,.,.,.,.,.,.,.,.,.,.,.,.,.,.,.,.,.,.,.,.,.,.,.,.,.,.,.,.,.,.,.,.,.,.,.,.,.,.,.,.,.,.,.,.,.,.,.,.,.,.,.,.,.,.,.,.,.,.,.,.,.,.,.,.,.,.,.,.,.,.,.,.,.,.,.,.,.…	AANAT,ABCA1,ABCA2,ABCG1,ABR,ADM,ATP2B1,ATP4B,CARM1,CASP3,CASP9,CCL3,CCND1,CCR5,CD14,CD80,CEBPB,CFLAR,COL1A1,CXCL2,CXCL3,CXCL8,CYBA,DNMT3A,DUSP1,FDX1,FOS,FOSB,FOXO3,GCH1,GJB2,HCK,HDAC2,HNRNPD,HTR5A,ICAM1,IFNAR1,IGF2R,IL10RA,IL12B,IL15,IL18BP,IL1B,INHBA,IRAK2,IRF8,JUN,JUNB,KCNMB1,LGALS9,LILRB2,LITAF,LYN,MAPK8,MAPKAPK2,NCOA4,NFKB1,NFKB2,NFKBIA,NLRP3,NOTCH1,NR1D1,NR4A1,NR4A2,NR4A3,P2RY6,PADI2,PDE4B,P…	AACS,AANAT,ABCA1,ABCA2,ABCA3,ABCB4,ABCC2,ABCC8,ABCG1,ABHD2,ABL1,ABL2,ABR,ACACA,ACER2,ACOD1,ACP5,ACSBG1,ACSL1,ACTA1,ADAM17,ADAM9,ADAMTS13,ADCY1,ADCY2,ADCY3,ADCY5,ADCY6,ADCYAP1,ADCYAP1R1,ADH5,ADIPOQ,ADM,ADNP2,AGL,AGTR2,AGXT,AICDA,AIF1,AIFM1,AKAP8,AKIRIN2,AKR1C2,AKR1C3,AKT1,ALAD,ALDH1A2,ALDH3A1,ALOX12,ALPL,ANKRD1,ANXA1,ANXA3,APOA2,APOB,AQP1,AQP3,AR,AREG,ARG1,ARID1A,ARNT2,ARPC1B,ASCL1,ASXL1,ATP1A1,AT…
30	GO Biological Process	GO:1901701	cellular response to oxygen-containing compound	30	2.16e-08	0.000279	9.31e-06	1.54	105	161	9337	0.185	0.0172	106	849	891	.,.,.,.,.,.,.,.,.,.,.,.,.,.,.,.,.,.,.,.,.,.,.,.,.,.,.,.,.,.,.,.,.,.,.,.,.,.,.,.,.,.,.,.,.,.,.,.,.,.,.,.,.,.,.,.,.,.,.,.,.,.,.,.,.,.,.,.,.,.,.,.,.,.,.,.,.,.,.,.,.,.,.,.,.,.,.,.,.,.,.,.,.,.,.,.,.,.,.,.,.,.,.,.,.,.,.,.,.,.,.,.,.,.,.,.,.,.,.,.,.,.,.,.,.,.,.,.,.,.,.,.,.,.,.,.,.,.,.,.,.,.,.,.,.,.,.,.,.,.,.,.,.,.,.,.,.,.,.,.,.	.,.,.,.,.,.,.,.,.,.,.,.,.,.,.,.,.,.,.,.,.,.,.,.,.,.,.,.,.,.,.,.,.,.,.,.,.,.,.,.,.,.,.,.,.,.,.,.,.,.,.,.,.,.,.,.,.,.,.,.,.,.,.,.,.,.,.,.,.,.,.,.,.,.,.,.,.,.,.,.,.,.,.,.,.,.,.,.,.,.,.,.,.,.,.,.,.,.,.,.,.,.,.,.,.,.,.,.,.,.,.,.,.,.,.,.,.,.,.,.,.,.,.,.,.,.,.,.,.,.,.,.,.,.,.,.,.,.,.,.,.,.,.,.,.,.,.,.,.,.,.,.,.,.,.,.,.,.,.,.,.,.,.,.,.,.,.,.,.,.,.,.,.,.,.,.,.,.,.,.,.,.,.,.,.,.,.,.,.,.,.,.,.,.,.,.,.,.,.,.…	AANAT,ABCA1,ATP2B1,ATP6V1C1,ATP6V1E2,CACNA1A,CAMK2A,CASP9,CCL3,CCR5,CD14,CD80,CEBPB,CFLAR,COL1A1,CXCL8,CYBA,DAPK1,DCPS,DNMT3A,EEF2K,EGR1,FDX1,FOS,FOXO3,GAS6,GCLC,GJB2,GNA15,GNG7,GRB2,HCK,HDAC2,HNRNPD,ICAM1,IL12B,IL15,IL18BP,IL18RAP,IL1B,INHBA,INSR,IRAK2,IRF8,JUN,KCNMB1,KDM6B,KLF10,KLF11,KLF2,LARP1,LILRB2,LITAF,LRP1,LYN,MAPK8,MAS1,MMP2,NFKB1,NFKBIA,NLRP3,NOD2,NR1D1,NR4A1,NR4A2,NR4A3,P2RY6,PDE4B,PP…	AACS,AANAT,ABCA1,ABCB4,ABCC2,ABL1,ABL2,ACACA,ACOD1,ACTN2,ACTR2,ADAM9,ADAMTS13,ADCY1,ADCY2,ADCY3,ADCY4,ADCY5,ADCY6,ADCY7,ADCY8,ADCY9,ADIPOQ,ADNP2,ADPRHL2,ADRB2,AGRN,AGTR1,AGTR2,AGTRAP,AHCYL1,AICDA,AIF1,AIFM1,AKAP6,AKAP8,AKAP9,AKR1B1,AKR1C1,AKR1C2,AKR1C3,AKR1C4,AKT1,AKT2,ALDH1A2,ANKRD1,ANKZF1,ANXA1,AOC1,AP3S1,APC,APEX1,APLP1,APOB,APOBEC1,APP,APPL1,APRT,AQP1,AQP2,AQP8,AQP9,AR,ARG1,ARHGEF2,ARID1B,ATP…
31	GO Biological Process	GO:0042990	regulation of transcription factor import into nucleus	31	2.81e-08	0.000363	1.17e-05	3.11	10.3	32	917	0.0367	0.0349	17	85	88	.,.,.,.,.,.,.,.,.,.,.,.,.,.,.,.,.,.,.,.,.,.,.,.,.,.,.,.,.,.,.,.	.,.,.,.,.,.,.,.,.,.,.,.,.,.,.,.,.,.,.,.,.,.,.,.,.,.,.,.,.,.,.,.,.,.,.,.,.,.,.,.,.,.,.,.,.,.,.,.,.,.,.,.,.,.,.,.,.,.,.,.,.,.,.,.,.,.,.,.,.,.,.,.,.,.,.,.,.,.,.,.,.,.,.,.,.,.,.,.,.,.,.,.,.,.,.,.,.,.,.,.,.,.,.,.,.,.,.,.,.,.,.,.,.,.,.,.,.,.,.,.,.,.,.,.,.,.,.,.,.,.,.,.,.,.,.,.,.,.,.,.,.,.,.,.,.,.,.,.,.,.,.,.,.,.,.,.,.,.,.,.,.,.,.,.,.,.,.,.,.,.,.,.,.,.,.,.,.,.,.,.,.,.,.,.,.,.,.,.,.,.,.,.,.,.,.,.,.,.,.,.…	BCL3,C8orf4,GREM1,IL12B,IL1B,IL23A,KEAP1,LGALS9,LITAF,MXI1,NFKBIA,NLRP3,PKD1,SUFU,THRA,TLR2,ZC3H12A	AGTR2,APP,BAG3,BCL3,BMP7,C1QTNF3,C8orf4,CCDC22,CCL19,CD27,CD36,CDH1,CHERP,CSF3,CYLD,DDX58,DMAP1,DYRK2,EDA,EDAR,FAF1,FBXW11,FLNA,G3BP2,GREM1,GSK3B,HCLS1,HDAC3,IL10,IL12B,IL18,IL18R1,IL1B,IL23A,KEAP1,LGALS9,LITAF,MAPK7,MAVS,MBTPS1,MDFI,MTOR,MXI1,NF1,NFKBIA,NFKBIE,NFKBIL1,NLRP12,NLRP3,NOL3,NOV,PIK3R1,PIK3R2,PKD1,PKD2,PPM1A,PPM1B,PPP3CA,PRDX1,PSMD10,PTGS2,PYDC2,RAB23,RBCK1,RHOA,SMAD3,SPHK1,SPPL3,SRI,…
32	GO Biological Process	GO:0071347	cellular response to interleukin-1	32	3.05e-08	0.000394	1.23e-05	3.17	9.79	31	872	0.0356	0.0356	18	80	88	.,.,.,.,.,.,.,.,.,.,.,.,.,.,.,.,.,.,.,.,.,.,.,.,.,.,.,.,.,.,.	.,.,.,.,.,.,.,.,.,.,.,.,.,.,.,.,.,.,.,.,.,.,.,.,.,.,.,.,.,.,.,.,.,.,.,.,.,.,.,.,.,.,.,.,.,.,.,.,.,.,.,.,.,.,.,.,.,.,.,.,.,.,.,.,.,.,.,.,.,.,.,.,.,.,.,.,.,.,.,.,.,.,.,.,.,.,.,.,.,.,.,.,.,.,.,.,.,.,.,.,.,.,.,.,.,.,.,.,.,.,.,.,.,.,.,.,.,.,.,.,.,.,.,.,.,.,.,.,.,.,.,.,.,.,.,.,.,.,.,.,.,.,.,.,.,.,.,.,.,.,.,.,.,.,.,.,.,.,.,.,.,.,.,.,.,.,.,.,.,.,.,.,.,.,.,.,.,.,.,.,.,.,.,.,.,.,.,.,.,.,.,.,.,.,.,.,.,.,.,.…	CCL18,CCL3,CCL3L3,CCL4,CCL4L2,CEBPB,CXCL8,EGR1,HIF1A,ICAM1,IL1A,IL1RL2,IRAK2,KLF2,NFKB1,RPS6KA5,TNIP2,ZC3H12A	ABCC2,ACOD1,ADAMTS12,ADAMTS7,ANKRD1,CACTIN,CCL1,CCL11,CCL17,CCL18,CCL19,CCL2,CCL20,CCL21,CCL22,CCL23,CCL24,CCL25,CCL26,CCL3,CCL3L3,CCL4,CCL4L2,CCL5,CCL7,CCL8,CD40,CEBPB,CHI3L1,CX3CL1,CXCL8,DAB2IP,EDN1,EGR1,FGG,HAS2,HIF1A,HYAL1,HYAL2,HYAL3,ICAM1,IKBKB,IL1A,IL1R1,IL1RL2,IL6,IRAK1,IRAK2,IRAK3,IRAK4,KLF2,MAPK3,MYLK3,NFKB1,NKX3-1,NLRP7,OTUB1,PCK1,PLCB1,PTGIS,PYCARD,RBMX,RC3H1,RELA,RORA,RPS6KA4,RPS6KA5…
33	GO Biological Process	GO:0045085	negative regulation of interleukin-2 biosynthetic process	33	3.26e-08	0.000422	1.28e-05	29.7	0.202	6	18	0.00688	0.333	1	4	4	.,.,.,.,.,.	.,.,.,.,.,.,.,.,.,.,.,.,.,.,.,.,.,.	ZFP36	FOXP3,LAG3,SFTPD,ZFP36
34	GO Biological Process	GO:0031347	regulation of defense response	34	5.27e-08	0.000681	2e-05	1.65	72.1	119	6417	0.136	0.0185	81	683	733	.,.,.,.,.,.,.,.,.,.,.,.,.,.,.,.,.,.,.,.,.,.,.,.,.,.,.,.,.,.,.,.,.,.,.,.,.,.,.,.,.,.,.,.,.,.,.,.,.,.,.,.,.,.,.,.,.,.,.,.,.,.,.,.,.,.,.,.,.,.,.,.,.,.,.,.,.,.,.,.,.,.,.,.,.,.,.,.,.,.,.,.,.,.,.,.,.,.,.,.,.,.,.,.,.,.,.,.,.,.,.,.,.,.,.,.,.,.,.	.,.,.,.,.,.,.,.,.,.,.,.,.,.,.,.,.,.,.,.,.,.,.,.,.,.,.,.,.,.,.,.,.,.,.,.,.,.,.,.,.,.,.,.,.,.,.,.,.,.,.,.,.,.,.,.,.,.,.,.,.,.,.,.,.,.,.,.,.,.,.,.,.,.,.,.,.,.,.,.,.,.,.,.,.,.,.,.,.,.,.,.,.,.,.,.,.,.,.,.,.,.,.,.,.,.,.,.,.,.,.,.,.,.,.,.,.,.,.,.,.,.,.,.,.,.,.,.,.,.,.,.,.,.,.,.,.,.,.,.,.,.,.,.,.,.,.,.,.,.,.,.,.,.,.,.,.,.,.,.,.,.,.,.,.,.,.,.,.,.,.,.,.,.,.,.,.,.,.,.,.,.,.,.,.,.,.,.,.,.,.,.,.,.,.,.,.,.,.,.…	ABR,AIM2,AP1S2,ARF1,BAP1,BCL10,C1QA,C1QB,C5,CCL3,CD14,CD1D,CD300LF,CD46,CDC37,CFB,CLEC6A,CTSB,CTSL,CYBA,FLOT1,FOXF1,GPSM3,HCK,HSPD1,IFNAR1,IFNGR2,IL12B,IL15,IL18RAP,IL1B,IL1RL1,IL1RL2,IL23A,IL27,IL6ST,IRAK2,IRF1,JAK1,LGALS9,LGMN,LYN,MALT1,MAPKAPK2,MAS1,MEFV,METRNL,MGLL,MMP2,NECTIN2,NFKB1,NFKBIA,NLRP3,NOD2,NR1D1,PER1,PLCG2,PSMA6,PSMD5,PTGER4,PTPN1,RAB7B,RELB,RFTN1,RPS6KA5,SERPINB9,SOCS3,SRC,TAB2,T…	A2M,ABCE1,ABR,ACE2,ACOD1,ACP5,ADA,ADAM8,ADAMTS12,ADAR,ADCYAP1,ADIPOQ,ADORA1,ADORA2B,AGTR1,AHSG,AIM2,ANKRD17,ANXA1,AP1G1,AP1M1,AP1M2,AP1S1,AP1S2,AP1S3,AP2A1,AP2A2,AP2B1,AP2M1,AP2S1,APCS,APOA1,APOB,APOD,APOE,ARF1,ARG1,ARG2,ARRB2,ASH1L,ATP6V1H,B2M,BAP1,BCL10,BCL6,BCL6B,BIRC2,BIRC3,BPIFB1,BRD4,BST1,BTK,BTRC,C1QA,C1QB,C1QBP,C1QC,C1QTNF12,C1QTNF3,C1R,C2,C3,C3AR1,C4BPA,C4BPB,C5,C5AR1,C5AR2,C5orf30,C6,C7…
35	GO Biological Process	GO:0070098	chemokine-mediated signaling pathway	35	6.55e-08	0.000846	2.42e-05	3.98	5.53	22	492	0.0252	0.0447	14	67	74	.,.,.,.,.,.,.,.,.,.,.,.,.,.,.,.,.,.,.,.,.,.	.,.,.,.,.,.,.,.,.,.,.,.,.,.,.,.,.,.,.,.,.,.,.,.,.,.,.,.,.,.,.,.,.,.,.,.,.,.,.,.,.,.,.,.,.,.,.,.,.,.,.,.,.,.,.,.,.,.,.,.,.,.,.,.,.,.,.,.,.,.,.,.,.,.,.,.,.,.,.,.,.,.,.,.,.,.,.,.,.,.,.,.,.,.,.,.,.,.,.,.,.,.,.,.,.,.,.,.,.,.,.,.,.,.,.,.,.,.,.,.,.,.,.,.,.,.,.,.,.,.,.,.,.,.,.,.,.,.,.,.,.,.,.,.,.,.,.,.,.,.,.,.,.,.,.,.,.,.,.,.,.,.,.,.,.,.,.,.,.,.,.,.,.,.,.,.,.,.,.,.,.,.,.,.,.,.,.,.,.,.,.,.,.,.,.,.,.,.,.,.…	ACKR3,CCL18,CCL3,CCL3L3,CCL4,CCL4L2,CCR5,CCRL2,CMKLR1,CXCL2,CXCL3,CXCL8,CXCR4,GPR35	ACKR1,ACKR2,ACKR3,ACKR4,CCL1,CCL11,CCL17,CCL18,CCL19,CCL2,CCL20,CCL21,CCL22,CCL23,CCL24,CCL25,CCL26,CCL3,CCL3L3,CCL4,CCL4L2,CCL5,CCL7,CCL8,CCR1,CCR2,CCR3,CCR4,CCR5,CCR6,CCR7,CCR8,CCR9,CCRL2,CIB1,CMKLR1,CX3CL1,CX3CR1,CXCL1,CXCL10,CXCL11,CXCL12,CXCL13,CXCL2,CXCL3,CXCL5,CXCL6,CXCL8,CXCL9,CXCR1,CXCR2,CXCR3,CXCR4,CXCR5,CXCR6,FOXC1,GPR17,GPR35,GPR75,MPL,PF4,PF4V1,PTK2B,THPO,XCL1,XCL2,XCR1
36	GO Biological Process	GO:0002443	leukocyte mediated immunity	36	9.69e-08	0.00125	3.48e-05	1.72	58.8	101	5233	0.116	0.0193	77	587	618	.,.,.,.,.,.,.,.,.,.,.,.,.,.,.,.,.,.,.,.,.,.,.,.,.,.,.,.,.,.,.,.,.,.,.,.,.,.,.,.,.,.,.,.,.,.,.,.,.,.,.,.,.,.,.,.,.,.,.,.,.,.,.,.,.,.,.,.,.,.,.,.,.,.,.,.,.,.,.,.,.,.,.,.,.,.,.,.,.,.,.,.,.,.,.,.,.,.,.,.,.	.,.,.,.,.,.,.,.,.,.,.,.,.,.,.,.,.,.,.,.,.,.,.,.,.,.,.,.,.,.,.,.,.,.,.,.,.,.,.,.,.,.,.,.,.,.,.,.,.,.,.,.,.,.,.,.,.,.,.,.,.,.,.,.,.,.,.,.,.,.,.,.,.,.,.,.,.,.,.,.,.,.,.,.,.,.,.,.,.,.,.,.,.,.,.,.,.,.,.,.,.,.,.,.,.,.,.,.,.,.,.,.,.,.,.,.,.,.,.,.,.,.,.,.,.,.,.,.,.,.,.,.,.,.,.,.,.,.,.,.,.,.,.,.,.,.,.,.,.,.,.,.,.,.,.,.,.,.,.,.,.,.,.,.,.,.,.,.,.,.,.,.,.,.,.,.,.,.,.,.,.,.,.,.,.,.,.,.,.,.,.,.,.,.,.,.,.,.,.,.…	ADGRE5,ALOX5,AMPD3,ARHGAP45,ATP11A,B4GALT1,BCL10,BCL3,C1QA,C1QB,C5,CAB39,CCL3,CD14,CD44,CD46,CD58,CD74,COTL1,CTSB,CTSZ,CYBA,EEF1A1,ERCC1,FABP5,FCGR2A,FTH1,GNS,GOLGA7,GSDMD,GSN,HSPD1,HVCN1,ICAM1,IGF2R,IL12B,IL18RAP,IL31RA,INPP5D,IQGAP1,IST1,KMT2E,LILRB2,LPCAT1,LTA4H,LYN,MANBA,MILR1,MYO1G,NFKB1,NR4A3,OLR1,ORM2,PADI2,PECAM1,PLAU,PLAUR,PSAP,PTPRJ,QPCT,RAB14,RAP1B,RFTN1,RHOG,S100A11,SERPINA1,SERPINB1,…	A1BG,ABCA13,ACAA1,ACE,ACLY,ACPP,ACTR10,ACTR1B,ACTR2,ADAM10,ADAM17,ADAM8,ADGRE3,ADGRE5,ADGRG3,AGA,AGL,AGPAT2,AHSG,AICDA,ALAD,ALDH3B1,ALDOA,ALDOC,ALOX5,AMPD3,ANO6,ANPEP,ANXA2,ANXA3,AOC1,AP1M1,AP2A2,APAF1,APEH,APRT,ARG1,ARHGAP45,ARHGAP9,ARL8A,ARMC8,ARPC5,ARSB,ASAH1,ATAD3B,ATG7,ATP11A,ATP11B,ATP6AP2,ATP6V0A1,ATP6V0C,ATP6V1D,ATP8A1,ATP8B4,AZU1,B2M,B4GALT1,BATF,BCL10,BCL3,BIN2,BPI,BRI3,BST1,BST2,BTK,BT…
37	GO Biological Process	GO:0032680	regulation of tumor necrosis factor production	37	1.32e-07	0.0017	4.61e-05	2.7	13.4	36	1189	0.0413	0.0303	19	106	110	.,.,.,.,.,.,.,.,.,.,.,.,.,.,.,.,.,.,.,.,.,.,.,.,.,.,.,.,.,.,.,.,.,.,.,.	.,.,.,.,.,.,.,.,.,.,.,.,.,.,.,.,.,.,.,.,.,.,.,.,.,.,.,.,.,.,.,.,.,.,.,.,.,.,.,.,.,.,.,.,.,.,.,.,.,.,.,.,.,.,.,.,.,.,.,.,.,.,.,.,.,.,.,.,.,.,.,.,.,.,.,.,.,.,.,.,.,.,.,.,.,.,.,.,.,.,.,.,.,.,.,.,.,.,.,.,.,.,.,.,.,.,.,.,.,.,.,.,.,.,.,.,.,.,.,.,.,.,.,.,.,.,.,.,.,.,.,.,.,.,.,.,.,.,.,.,.,.,.,.,.,.,.,.,.,.,.,.,.,.,.,.,.,.,.,.,.,.,.,.,.,.,.,.,.,.,.,.,.,.,.,.,.,.,.,.,.,.,.,.,.,.,.,.,.,.,.,.,.,.,.,.,.,.,.,.…	BCL3,CCL3,CD14,CD34,CYBA,GAS6,HDAC2,IL12B,IL23A,LGALS9,MAPKAPK2,NOD2,ORM2,POMC,TLR2,TNFAIP3,TNFRSF8,ZC3H12A,ZFP36	ABCC8,ACP5,ADIPOQ,AKAP8,ANGPT1,ARFGEF2,ARG2,ARHGEF2,ARRB2,AXL,AZU1,BCL3,BPI,C5AR2,CACTIN,CARD9,CCL19,CCL2,CCL3,CCR2,CD14,CD2,CD34,CD36,CHRNA7,CIDEA,CLU,CYBA,CYBB,DDX58,DHX9,ERRFI1,FADD,FCER1G,FOXP1,FOXP3,GAS6,GHRL,GHSR,GPNMB,GPR18,GSTP1,HAVCR2,HDAC2,HMGB1,HSF1,HSPB1,IFIH1,IFNG,IL10,IL12B,IL23A,IRAK3,ISL1,JAK2,LBP,LEP,LGALS9,LILRA4,LTF,LY96,MAPKAPK2,MAVS,MC1R,NFATC4,NFKBIL1,NLRC3,NOD1,NOD2,NR1H4,O…
38	GO Biological Process	GO:0002252	immune effector process	38	1.36e-07	0.00175	4.61e-05	1.56	87.1	136	7758	0.156	0.0175	106	851	904	.,.,.,.,.,.,.,.,.,.,.,.,.,.,.,.,.,.,.,.,.,.,.,.,.,.,.,.,.,.,.,.,.,.,.,.,.,.,.,.,.,.,.,.,.,.,.,.,.,.,.,.,.,.,.,.,.,.,.,.,.,.,.,.,.,.,.,.,.,.,.,.,.,.,.,.,.,.,.,.,.,.,.,.,.,.,.,.,.,.,.,.,.,.,.,.,.,.,.,.,.,.,.,.,.,.,.,.,.,.,.,.,.,.,.,.,.,.,.,.,.,.,.,.,.,.,.,.,.,.,.,.,.,.,.,.	.,.,.,.,.,.,.,.,.,.,.,.,.,.,.,.,.,.,.,.,.,.,.,.,.,.,.,.,.,.,.,.,.,.,.,.,.,.,.,.,.,.,.,.,.,.,.,.,.,.,.,.,.,.,.,.,.,.,.,.,.,.,.,.,.,.,.,.,.,.,.,.,.,.,.,.,.,.,.,.,.,.,.,.,.,.,.,.,.,.,.,.,.,.,.,.,.,.,.,.,.,.,.,.,.,.,.,.,.,.,.,.,.,.,.,.,.,.,.,.,.,.,.,.,.,.,.,.,.,.,.,.,.,.,.,.,.,.,.,.,.,.,.,.,.,.,.,.,.,.,.,.,.,.,.,.,.,.,.,.,.,.,.,.,.,.,.,.,.,.,.,.,.,.,.,.,.,.,.,.,.,.,.,.,.,.,.,.,.,.,.,.,.,.,.,.,.,.,.,.…	ACTG1,ADGRE5,ALOX5,AMPD3,ARHGAP45,ATP11A,B4GALT1,BCL10,BCL3,BNIP3L,C1QA,C1QB,C5,C8orf4,CAB39,CCL3,CD14,CD44,CD46,CD58,CD74,CFB,COTL1,CTSB,CTSZ,CYBA,DLL1,DOCK10,EEF1A1,ERCC1,FABP5,FCGR2A,FTH1,FUT7,GNS,GOLGA7,GPR183,GRB2,GSDMD,GSN,HCK,HSPD1,HVCN1,ICAM1,IFNAR1,IGF2R,IL12B,IL18RAP,IL23A,IL31RA,INPP5D,IQGAP1,IRF1,IRF2,ISG20,IST1,KMT2E,LILRB2,LPCAT1,LRP1,LTA4H,LY9,LYN,MANBA,MILR1,MYO1G,NFKB1,NLRP3,NR4A…	A1BG,ABCA13,ABCC9,ABCF3,ABI1,ABL1,ACAA1,ACE,ACLY,ACPP,ACTB,ACTG1,ACTR10,ACTR1B,ACTR2,ACTR3,ADA,ADAM10,ADAM17,ADAM8,ADAR,ADARB1,ADGRE3,ADGRE5,ADGRG3,AGA,AGBL4,AGBL5,AGL,AGPAT2,AHSG,AICDA,AIMP1,ALAD,ALDH3B1,ALDOA,ALDOC,ALOX5,AMPD3,ANO6,ANPEP,ANXA2,ANXA3,AOC1,AP1M1,AP2A2,APAF1,APBB1IP,APEH,APOBEC1,APP,APRT,ARG1,ARHGAP45,ARHGAP9,ARL8A,ARMC8,ARPC1A,ARPC1B,ARPC2,ARPC3,ARPC4,ARPC5,ARSB,ASAH1,ATAD3B,ATG7…
39	GO Biological Process	GO:0071396	cellular response to lipid	39	1.97e-07	0.00255	6.54e-05	1.71	56.6	97	5037	0.111	0.0193	61	453	485	.,.,.,.,.,.,.,.,.,.,.,.,.,.,.,.,.,.,.,.,.,.,.,.,.,.,.,.,.,.,.,.,.,.,.,.,.,.,.,.,.,.,.,.,.,.,.,.,.,.,.,.,.,.,.,.,.,.,.,.,.,.,.,.,.,.,.,.,.,.,.,.,.,.,.,.,.,.,.,.,.,.,.,.,.,.,.,.,.,.,.,.,.,.,.,.,.	.,.,.,.,.,.,.,.,.,.,.,.,.,.,.,.,.,.,.,.,.,.,.,.,.,.,.,.,.,.,.,.,.,.,.,.,.,.,.,.,.,.,.,.,.,.,.,.,.,.,.,.,.,.,.,.,.,.,.,.,.,.,.,.,.,.,.,.,.,.,.,.,.,.,.,.,.,.,.,.,.,.,.,.,.,.,.,.,.,.,.,.,.,.,.,.,.,.,.,.,.,.,.,.,.,.,.,.,.,.,.,.,.,.,.,.,.,.,.,.,.,.,.,.,.,.,.,.,.,.,.,.,.,.,.,.,.,.,.,.,.,.,.,.,.,.,.,.,.,.,.,.,.,.,.,.,.,.,.,.,.,.,.,.,.,.,.,.,.,.,.,.,.,.,.,.,.,.,.,.,.,.,.,.,.,.,.,.,.,.,.,.,.,.,.,.,.,.,.,.…	ABCA1,ATP2B1,CARM1,CASP9,CCL3,CCR5,CD14,CD80,CEBPB,CFLAR,COL1A1,CXCL8,FDX1,FOXO3,GJB2,HCK,HDAC2,HNRNPD,ICAM1,IL12B,IL15,IL1B,INHBA,IRAK2,IRF8,KCNMB1,LILRB2,LITAF,LYN,MAPK8,NCOA4,NFKB1,NFKBIA,NLRP3,NR1D1,NR4A1,NR4A2,NR4A3,P2RY6,PADI2,PDE4B,PPARGC1B,PTGER4,RNF4,RPL32,RUVBL2,SCARB1,SETX,SMYD3,SRC,STC1,TFAP4,TGFB1,THRA,TLR2,TNFAIP3,TNFRSF1B,TNIP1,TNIP2,ZC3H12A,ZFP36	AACS,ABCA1,ABCB4,ABCC2,ABHD2,ABL1,ABL2,ACACA,ACOD1,ADAM9,ADAMTS13,ADCY1,ADCY2,ADCY3,ADCY5,ADCY6,ADCYAP1,ADNP2,AGTR2,AICDA,AIFM1,AKAP8,AKR1C2,AKR1C3,AKT1,ALDH1A2,ALOX12,ANKRD1,ANXA1,APOB,AQP1,AR,ARG1,ARID1A,ATP1A1,ATP1A2,ATP1A3,ATP2B1,AXL,BAD,BGLAP,BMP4,BMP7,BRCA1,BRINP1,BRINP2,CACTIN,CALCOCO1,CALR,CARD16,CARD17,CARM1,CASP1,CASP9,CASR,CCDC62,CCL2,CCL20,CCL3,CCL5,CCNA2,CCNB1,CCNE1,CCR5,CD14,CD180,C…
40	GO Biological Process	GO:1903555	regulation of tumor necrosis factor superfamily cytokine production	40	2.48e-07	0.00321	8.02e-05	2.63	13.7	36	1221	0.0413	0.0295	19	109	113	.,.,.,.,.,.,.,.,.,.,.,.,.,.,.,.,.,.,.,.,.,.,.,.,.,.,.,.,.,.,.,.,.,.,.,.	.,.,.,.,.,.,.,.,.,.,.,.,.,.,.,.,.,.,.,.,.,.,.,.,.,.,.,.,.,.,.,.,.,.,.,.,.,.,.,.,.,.,.,.,.,.,.,.,.,.,.,.,.,.,.,.,.,.,.,.,.,.,.,.,.,.,.,.,.,.,.,.,.,.,.,.,.,.,.,.,.,.,.,.,.,.,.,.,.,.,.,.,.,.,.,.,.,.,.,.,.,.,.,.,.,.,.,.,.,.,.,.,.,.,.,.,.,.,.,.,.,.,.,.,.,.,.,.,.,.,.,.,.,.,.,.,.,.,.,.,.,.,.,.,.,.,.,.,.,.,.,.,.,.,.,.,.,.,.,.,.,.,.,.,.,.,.,.,.,.,.,.,.,.,.,.,.,.,.,.,.,.,.,.,.,.,.,.,.,.,.,.,.,.,.,.,.,.,.,.…	BCL3,CCL3,CD14,CD34,CYBA,GAS6,HDAC2,IL12B,IL23A,LGALS9,MAPKAPK2,NOD2,ORM2,POMC,TLR2,TNFAIP3,TNFRSF8,ZC3H12A,ZFP36	ABCC8,ACP5,ADAM8,ADIPOQ,AKAP8,ANGPT1,ARFGEF2,ARG2,ARHGEF2,ARRB2,AXL,AZU1,BCL3,BPI,C5AR2,CACTIN,CARD9,CCL19,CCL2,CCL3,CCR2,CD14,CD2,CD274,CD34,CD36,CD86,CHRNA7,CIDEA,CLU,CYBA,CYBB,DDX58,DHX9,ERRFI1,FADD,FCER1G,FOXP1,FOXP3,GAS6,GHRL,GHSR,GPNMB,GPR18,GSTP1,HAVCR2,HDAC2,HMGB1,HSF1,HSPB1,IFIH1,IFNG,IL10,IL12B,IL23A,IRAK3,ISL1,JAK2,LBP,LEP,LGALS9,LILRA4,LTF,LY96,MAPKAPK2,MAVS,MC1R,NFATC4,NFKBIL1,NLRC3,…
41	GO Biological Process	GO:1903900	regulation of viral life cycle	41	3.37e-07	0.00436	0.000106	2.59	13.9	36	1237	0.0413	0.0291	23	167	182	.,.,.,.,.,.,.,.,.,.,.,.,.,.,.,.,.,.,.,.,.,.,.,.,.,.,.,.,.,.,.,.,.,.,.,.	.,.,.,.,.,.,.,.,.,.,.,.,.,.,.,.,.,.,.,.,.,.,.,.,.,.,.,.,.,.,.,.,.,.,.,.,.,.,.,.,.,.,.,.,.,.,.,.,.,.,.,.,.,.,.,.,.,.,.,.,.,.,.,.,.,.,.,.,.,.,.,.,.,.,.,.,.,.,.,.,.,.,.,.,.,.,.,.,.,.,.,.,.,.,.,.,.,.,.,.,.,.,.,.,.,.,.,.,.,.,.,.,.,.,.,.,.,.,.,.,.,.,.,.,.,.,.,.,.,.,.,.,.,.,.,.,.,.,.,.,.,.,.,.,.,.,.,.,.,.,.,.,.,.,.,.,.,.,.,.,.,.,.,.,.,.,.,.,.,.,.,.,.,.,.,.,.,.,.,.,.,.,.,.,.,.,.,.,.,.,.,.,.,.,.,.,.,.,.,.…	CCL3,CCL4,CCNK,CD74,CXCL8,DDB1,GSN,ISG20,JUN,LARP1,LGALS9,NECTIN2,NOTCH1,PABPC1,POLR2E,SMARCA4,SUPT4H1,TFAP4,TNIP1,TRIM8,VPS4A,ZC3H12A,ZFP36	ADAR,ADARB1,APCS,BANF1,BCL2,BST2,BTBD17,C19orf66,CAV2,CCL3,CCL4,CCL5,CCNK,CCNT1,CD28,CD4,CD74,CDK9,CHD1,CHMP2B,CHMP3,CHMP4B,CHMP4C,CNOT7,CTDP1,CXCL8,DDB1,DDX3X,DDX5,DHX9,EIF2AK2,EIF2AK4,FAM111A,FCN1,FKBP6,FMR1,GSN,GTF2B,GTF2F1,GTF2F2,HACD3,HDAC1,HMGA2,HPN,HS3ST5,HSPA8,IFI16,IFIT1,IFIT5,IFITM2,IFITM3,IFNA2,IFNB1,IFNL3,ILF3,INPP5K,ISG15,ISG20,JUN,LAMP3,LARP1,LEF1,LGALS9,LTF,MAVS,MDFIC,MID2,MVB12A,M…
42	GO Biological Process	GO:0002374	cytokine secretion involved in immune response	42	3.75e-07	0.00484	0.000115	11.9	0.674	8	60	0.00917	0.133	4	4	4	.,.,.,.,.,.,.,.	.,.,.,.,.,.,.,.,.,.,.,.,.,.,.,.,.,.,.,.,.,.,.,.,.,.,.,.,.,.,.,.,.,.,.,.,.,.,.,.,.,.,.,.,.,.,.,.,.,.,.,.,.,.,.,.,.,.,.,.	NLRP3,NOD2,TLR2,TREM1	NLRP3,NOD2,TLR2,TREM1
43	GO Biological Process	GO:1990266	neutrophil migration	43	3.95e-07	0.00511	0.000119	3.16	8.22	26	732	0.0298	0.0355	14	64	71	.,.,.,.,.,.,.,.,.,.,.,.,.,.,.,.,.,.,.,.,.,.,.,.,.,.	.,.,.,.,.,.,.,.,.,.,.,.,.,.,.,.,.,.,.,.,.,.,.,.,.,.,.,.,.,.,.,.,.,.,.,.,.,.,.,.,.,.,.,.,.,.,.,.,.,.,.,.,.,.,.,.,.,.,.,.,.,.,.,.,.,.,.,.,.,.,.,.,.,.,.,.,.,.,.,.,.,.,.,.,.,.,.,.,.,.,.,.,.,.,.,.,.,.,.,.,.,.,.,.,.,.,.,.,.,.,.,.,.,.,.,.,.,.,.,.,.,.,.,.,.,.,.,.,.,.,.,.,.,.,.,.,.,.,.,.,.,.,.,.,.,.,.,.,.,.,.,.,.,.,.,.,.,.,.,.,.,.,.,.,.,.,.,.,.,.,.,.,.,.,.,.,.,.,.,.,.,.,.,.,.,.,.,.,.,.,.,.,.,.,.,.,.,.,.,.…	CCL18,CCL3,CCL3L3,CCL4,CCL4L2,CXCL3,CXCL8,DAPK2,EDN2,IL1B,PDE4B,PECAM1,PREX1,TREM1	C5AR1,CCL1,CCL11,CCL17,CCL18,CCL2,CCL20,CCL22,CCL23,CCL24,CCL25,CCL26,CCL3,CCL3L3,CCL4,CCL4L2,CCL5,CCL7,CCL8,CKLF,CSF3R,CX3CL1,CXADR,CXCL3,CXCL6,CXCL8,CXCR2,DAPK2,EDN2,EDN3,FCER1G,GBF1,IFNG,IL1B,IRAK4,ITGA1,ITGA9,ITGB2,JAGN1,JAML,LGALS3,MCOLN2,NCKAP1L,PDE4B,PDE4D,PECAM1,PIK3CD,PIK3CG,PIP5K1C,PLA2G1B,PREX1,PRTN3,S100A12,S100A8,S100A9,SAA1,SYK,TGFB2,TREM1,VAV1,VAV3,WDR1,XCL1,XCL2
44	GO Biological Process	GO:0032733	positive regulation of interleukin-10 production	44	4.93e-07	0.00636	0.000145	4.18	4.3	18	383	0.0206	0.047	11	29	30	.,.,.,.,.,.,.,.,.,.,.,.,.,.,.,.,.,.	.,.,.,.,.,.,.,.,.,.,.,.,.,.,.,.,.,.,.,.,.,.,.,.,.,.,.,.,.,.,.,.,.,.,.,.,.,.,.,.,.,.,.,.,.,.,.,.,.,.,.,.,.,.,.,.,.,.,.,.,.,.,.,.,.,.,.,.,.,.,.,.,.,.,.,.,.,.,.,.,.,.,.,.,.,.,.,.,.,.,.,.,.,.,.,.,.,.,.,.,.,.,.,.,.,.,.,.,.,.,.,.,.,.,.,.,.,.,.,.,.,.,.,.,.,.,.,.,.,.,.,.,.,.,.,.,.,.,.,.,.,.,.,.,.,.,.,.,.,.,.,.,.,.,.,.,.,.,.,.,.,.,.,.,.,.,.,.,.,.,.,.,.,.,.,.,.,.,.,.,.,.,.,.,.,.,.,.,.,.,.,.,.,.,.,.,.,.,.,.…	BCL3,CD34,CD46,CD83,HSPD1,IL12B,IL23A,LGALS9,NOD2,PRKCZ,TLR2	BCL3,CD274,CD28,CD34,CD40LG,CD46,CD83,FCER1G,HGF,HMGB1,HSPD1,IL12B,IL20RB,IL23A,IL4,INAVA,IRF4,LGALS9,NOD2,PIBF1,PRKCZ,PYCARD,SASH3,TLR2,TLR4,TLR9,TNFSF4,TUSC2,XCL1
45	GO Biological Process	GO:0070555	response to interleukin-1	45	4.93e-07	0.00637	0.000142	2.59	13.5	35	1203	0.0401	0.0291	22	103	113	.,.,.,.,.,.,.,.,.,.,.,.,.,.,.,.,.,.,.,.,.,.,.,.,.,.,.,.,.,.,.,.,.,.,.	.,.,.,.,.,.,.,.,.,.,.,.,.,.,.,.,.,.,.,.,.,.,.,.,.,.,.,.,.,.,.,.,.,.,.,.,.,.,.,.,.,.,.,.,.,.,.,.,.,.,.,.,.,.,.,.,.,.,.,.,.,.,.,.,.,.,.,.,.,.,.,.,.,.,.,.,.,.,.,.,.,.,.,.,.,.,.,.,.,.,.,.,.,.,.,.,.,.,.,.,.,.,.,.,.,.,.,.,.,.,.,.,.,.,.,.,.,.,.,.,.,.,.,.,.,.,.,.,.,.,.,.,.,.,.,.,.,.,.,.,.,.,.,.,.,.,.,.,.,.,.,.,.,.,.,.,.,.,.,.,.,.,.,.,.,.,.,.,.,.,.,.,.,.,.,.,.,.,.,.,.,.,.,.,.,.,.,.,.,.,.,.,.,.,.,.,.,.,.,.…	CCL18,CCL3,CCL3L3,CCL4,CCL4L2,CEBPB,CXCL8,CYBA,EGR1,GCLC,HIF1A,ICAM1,IL1A,IL1RL2,IRAK2,KLF2,LGALS9,NFKB1,RPS6KA5,SRC,TNIP2,ZC3H12A	ABCC2,ACOD1,ADAMTS12,ADAMTS7,AES,ANKRD1,ANXA1,CACTIN,CCL1,CCL11,CCL17,CCL18,CCL19,CCL2,CCL20,CCL21,CCL22,CCL23,CCL24,CCL25,CCL26,CCL3,CCL3L3,CCL4,CCL4L2,CCL5,CCL7,CCL8,CD38,CD40,CEBPB,CHI3L1,CITED1,CX3CL1,CXCL8,CYBA,DAB2IP,EDN1,EGR1,EPO,ETS1,FGG,GCLC,HAS2,HDAC4,HIF1A,HNMT,HYAL1,HYAL2,HYAL3,ICAM1,IGBP1,IKBKB,IL1A,IL1R1,IL1RL2,IL6,IRAK1,IRAK2,IRAK3,IRAK4,KLF2,LGALS9,MAPK3,MTHFR,MYD88,MYLK3,NFKB1,NK…
46	GO Biological Process	GO:0002460	adaptive immune response based on somatic recombination of immune receptors built from immunoglobulin superfamily domains	46	6.05e-07	0.00782	0.00017	2.76	11.2	31	1001	0.0356	0.031	25	116	126	.,.,.,.,.,.,.,.,.,.,.,.,.,.,.,.,.,.,.,.,.,.,.,.,.,.,.,.,.,.,.	.,.,.,.,.,.,.,.,.,.,.,.,.,.,.,.,.,.,.,.,.,.,.,.,.,.,.,.,.,.,.,.,.,.,.,.,.,.,.,.,.,.,.,.,.,.,.,.,.,.,.,.,.,.,.,.,.,.,.,.,.,.,.,.,.,.,.,.,.,.,.,.,.,.,.,.,.,.,.,.,.,.,.,.,.,.,.,.,.,.,.,.,.,.,.,.,.,.,.,.,.,.,.,.,.,.,.,.,.,.,.,.,.,.,.,.,.,.,.,.,.,.,.,.,.,.,.,.,.,.,.,.,.,.,.,.,.,.,.,.,.,.,.,.,.,.,.,.,.,.,.,.,.,.,.,.,.,.,.,.,.,.,.,.,.,.,.,.,.,.,.,.,.,.,.,.,.,.,.,.,.,.,.,.,.,.,.,.,.,.,.,.,.,.,.,.,.,.,.,.…	BCL10,BCL3,C1QA,C1QB,C5,CD46,CD74,ERCC1,HSPD1,ICAM1,IL12B,IL18BP,IL18RAP,IL31RA,INPP5D,LY9,MYO1G,NFKB2,RELB,RFTN1,SEMA4A,SLC11A1,STAT3,STAT6,TGFB1	ADAM17,AICDA,BATF,BCL10,BCL3,BCL6,BTK,BTN3A2,BTN3A3,C1QA,C1QB,C1QBP,C1QC,C1R,C1RL,C2,C3,C4BPA,C4BPB,C5,C6,C7,C8A,C8B,C8G,C9,CCR6,CD27,CD40LG,CD46,CD55,CD74,CD8A,CLU,CR1,CR2,CTSC,CTSH,CXCL13,DENND1B,DLG1,EBI3,EMP2,ENSG00000259680,ERCC1,EXO1,EXOSC3,EXOSC6,FAS,FCER1G,FCGR2B,FOXP3,GAPT,GATA3,GCNT3,GNL1,HMGB1,HRAS,HSPD1,ICAM1,IL12A,IL12B,IL18,IL18BP,IL18R1,IL18RAP,IL31RA,IL4,IL4R,IL6,INPP5D,IRF4,IRF7,…
47	GO Biological Process	GO:0045088	regulation of innate immune response	47	6.23e-07	0.00805	0.000171	1.79	43.5	78	3870	0.0894	0.0202	51	398	416	.,.,.,.,.,.,.,.,.,.,.,.,.,.,.,.,.,.,.,.,.,.,.,.,.,.,.,.,.,.,.,.,.,.,.,.,.,.,.,.,.,.,.,.,.,.,.,.,.,.,.,.,.,.,.,.,.,.,.,.,.,.,.,.,.,.,.,.,.,.,.,.,.,.,.,.,.,.	.,.,.,.,.,.,.,.,.,.,.,.,.,.,.,.,.,.,.,.,.,.,.,.,.,.,.,.,.,.,.,.,.,.,.,.,.,.,.,.,.,.,.,.,.,.,.,.,.,.,.,.,.,.,.,.,.,.,.,.,.,.,.,.,.,.,.,.,.,.,.,.,.,.,.,.,.,.,.,.,.,.,.,.,.,.,.,.,.,.,.,.,.,.,.,.,.,.,.,.,.,.,.,.,.,.,.,.,.,.,.,.,.,.,.,.,.,.,.,.,.,.,.,.,.,.,.,.,.,.,.,.,.,.,.,.,.,.,.,.,.,.,.,.,.,.,.,.,.,.,.,.,.,.,.,.,.,.,.,.,.,.,.,.,.,.,.,.,.,.,.,.,.,.,.,.,.,.,.,.,.,.,.,.,.,.,.,.,.,.,.,.,.,.,.,.,.,.,.,.…	AIM2,BCL10,CD14,CD1D,CD300LF,CDC37,CLEC6A,CTSB,CTSL,CYBA,FLOT1,HCK,HSPD1,IFNAR1,IFNGR2,IL12B,IL18RAP,IRAK2,IRF1,JAK1,LGALS9,LGMN,LYN,MALT1,MAPKAPK2,MMP2,NECTIN2,NFKB1,NFKBIA,NOD2,NR1D1,PLCG2,PSMA6,PSMD5,PTPN1,RAB7B,RELB,RFTN1,RPS6KA5,SERPINB9,SOCS3,SRC,TAB2,TLR10,TLR2,TNFAIP3,TNIP1,TNIP2,TREML4,TRIL,UNC93B1	A2M,ABCE1,ACOD1,ADAM8,ADAR,AIM2,ANKRD17,AP1G1,APOB,ARG1,ARRB2,BCL10,BIRC2,BIRC3,BPIFB1,BTK,BTRC,C1QBP,CACTIN,CADM1,CARD11,CARD9,CASP8,CAV1,CCL5,CD14,CD180,CD1D,CD209,CD226,CD300A,CD300LF,CD36,CD86,CD96,CDC37,CEACAM1,CHUK,CLEC10A,CLEC4A,CLEC4C,CLEC4D,CLEC4E,CLEC6A,CLEC7A,CNOT7,CNPY3,COCH,COLEC12,CR1,CREBBP,CRK,CRTAM,CTSB,CTSK,CTSL,CTSS,CUL1,CYBA,CYLD,DAB2IP,DCST1,DDX58,DDX60,DHX58,DHX9,DMBT1,DRD2,…
48	GO Biological Process	GO:0060333	interferon-gamma-mediated signaling pathway	48	6.38e-07	0.00824	0.000172	3.08	8.43	26	751	0.0298	0.0346	20	64	64	.,.,.,.,.,.,.,.,.,.,.,.,.,.,.,.,.,.,.,.,.,.,.,.,.,.	.,.,.,.,.,.,.,.,.,.,.,.,.,.,.,.,.,.,.,.,.,.,.,.,.,.,.,.,.,.,.,.,.,.,.,.,.,.,.,.,.,.,.,.,.,.,.,.,.,.,.,.,.,.,.,.,.,.,.,.,.,.,.,.,.,.,.,.,.,.,.,.,.,.,.,.,.,.,.,.,.,.,.,.,.,.,.,.,.,.,.,.,.,.,.,.,.,.,.,.,.,.,.,.,.,.,.,.,.,.,.,.,.,.,.,.,.,.,.,.,.,.,.,.,.,.,.,.,.,.,.,.,.,.,.,.,.,.,.,.,.,.,.,.,.,.,.,.,.,.,.,.,.,.,.,.,.,.,.,.,.,.,.,.,.,.,.,.,.,.,.,.,.,.,.,.,.,.,.,.,.,.,.,.,.,.,.,.,.,.,.,.,.,.,.,.,.,.,.,.…	CAMK2A,CD44,CIITA,HCK,HLA-DPB1,HLA-DQA1,HLA-DRA,HLA-DRB1,HLA-DRB5,HLA-F,ICAM1,IFI30,IFNGR2,IRF1,IRF2,IRF8,JAK1,NCAM1,SP100,TRIM8	B2M,CAMK2A,CAMK2B,CAMK2D,CAMK2G,CD44,CIITA,FCGR1A,FCGR1B,GBP1,GBP2,HCK,HLA-B,HLA-DPA1,HLA-DPB1,HLA-DQA1,HLA-DQA2,HLA-DQB2,HLA-DRA,HLA-DRB1,HLA-DRB5,HLA-F,HLA-G,ICAM1,IFI30,IFNG,IFNGR1,IFNGR2,IRF1,IRF2,IRF3,IRF4,IRF5,IRF6,IRF7,IRF8,IRF9,JAK1,JAK2,MID1,MT2A,NCAM1,NMI,OAS1,OAS2,OAS3,OASL,PML,PRKCD,PTAFR,SP100,STAT1,TRIM21,TRIM22,TRIM25,TRIM26,TRIM31,TRIM34,TRIM38,TRIM5,TRIM62,TRIM68,TRIM8,VCAM1
49	GO Biological Process	GO:0030593	neutrophil chemotaxis	49	6.53e-07	0.00843	0.000172	3.26	7.37	24	656	0.0275	0.0366	12	57	62	.,.,.,.,.,.,.,.,.,.,.,.,.,.,.,.,.,.,.,.,.,.,.,.	.,.,.,.,.,.,.,.,.,.,.,.,.,.,.,.,.,.,.,.,.,.,.,.,.,.,.,.,.,.,.,.,.,.,.,.,.,.,.,.,.,.,.,.,.,.,.,.,.,.,.,.,.,.,.,.,.,.,.,.,.,.,.,.,.,.,.,.,.,.,.,.,.,.,.,.,.,.,.,.,.,.,.,.,.,.,.,.,.,.,.,.,.,.,.,.,.,.,.,.,.,.,.,.,.,.,.,.,.,.,.,.,.,.,.,.,.,.,.,.,.,.,.,.,.,.,.,.,.,.,.,.,.,.,.,.,.,.,.,.,.,.,.,.,.,.,.,.,.,.,.,.,.,.,.,.,.,.,.,.,.,.,.,.,.,.,.,.,.,.,.,.,.,.,.,.,.,.,.,.,.,.,.,.,.,.,.,.,.,.,.,.,.,.,.,.,.,.,.,.…	CCL18,CCL3,CCL3L3,CCL4,CCL4L2,CXCL3,CXCL8,EDN2,IL1B,PDE4B,PREX1,TREM1	C5AR1,CCL1,CCL11,CCL17,CCL18,CCL2,CCL20,CCL22,CCL23,CCL24,CCL25,CCL26,CCL3,CCL3L3,CCL4,CCL4L2,CCL5,CCL7,CCL8,CKLF,CSF3R,CX3CL1,CXADR,CXCL3,CXCL6,CXCL8,CXCR2,EDN2,EDN3,FCER1G,GBF1,IFNG,IL1B,ITGA1,ITGA9,ITGB2,JAML,LGALS3,NCKAP1L,PDE4B,PDE4D,PIK3CD,PIK3CG,PIP5K1C,PLA2G1B,PREX1,S100A12,S100A8,S100A9,SAA1,SYK,TGFB2,TREM1,VAV1,VAV3,XCL1,XCL2
50	GO Biological Process	GO:0032897	negative regulation of viral transcription	50	6.93e-07	0.00895	0.000179	5.22	2.68	14	239	0.0161	0.0586	6	24	24	.,.,.,.,.,.,.,.,.,.,.,.,.,.	.,.,.,.,.,.,.,.,.,.,.,.,.,.,.,.,.,.,.,.,.,.,.,.,.,.,.,.,.,.,.,.,.,.,.,.,.,.,.,.,.,.,.,.,.,.,.,.,.,.,.,.,.,.,.,.,.,.,.,.,.,.,.,.,.,.,.,.,.,.,.,.,.,.,.,.,.,.,.,.,.,.,.,.,.,.,.,.,.,.,.,.,.,.,.,.,.,.,.,.,.,.,.,.,.,.,.,.,.,.,.,.,.,.,.,.,.,.,.,.,.,.,.,.,.,.,.,.,.,.,.,.,.,.,.,.,.,.,.,.,.,.,.,.,.,.,.,.,.,.,.,.,.,.,.,.,.,.,.,.,.,.,.,.,.,.,.,.,.,.,.,.,.,.,.,.,.,.,.,.,.,.,.,.,.,.,.,.,.,.,.,.,.,.,.,.,.,.,.,.…	CCL3,CCL4,JUN,TFAP4,TRIM8,ZFP36	CCL3,CCL4,CCL5,HDAC1,HMGA2,IFITM3,INPP5K,JUN,MID2,POU2F3,REST,TARDBP,TFAP4,TRIM11,TRIM13,TRIM14,TRIM21,TRIM27,TRIM31,TRIM32,TRIM62,TRIM8,ZFP36,ZNF639
51	GO Biological Process	GO:0050727	regulation of inflammatory response	51	7.97e-07	0.0103	0.000202	1.92	33.4	64	2974	0.0734	0.0215	38	290	317	.,.,.,.,.,.,.,.,.,.,.,.,.,.,.,.,.,.,.,.,.,.,.,.,.,.,.,.,.,.,.,.,.,.,.,.,.,.,.,.,.,.,.,.,.,.,.,.,.,.,.,.,.,.,.,.,.,.,.,.,.,.,.,.	.,.,.,.,.,.,.,.,.,.,.,.,.,.,.,.,.,.,.,.,.,.,.,.,.,.,.,.,.,.,.,.,.,.,.,.,.,.,.,.,.,.,.,.,.,.,.,.,.,.,.,.,.,.,.,.,.,.,.,.,.,.,.,.,.,.,.,.,.,.,.,.,.,.,.,.,.,.,.,.,.,.,.,.,.,.,.,.,.,.,.,.,.,.,.,.,.,.,.,.,.,.,.,.,.,.,.,.,.,.,.,.,.,.,.,.,.,.,.,.,.,.,.,.,.,.,.,.,.,.,.,.,.,.,.,.,.,.,.,.,.,.,.,.,.,.,.,.,.,.,.,.,.,.,.,.,.,.,.,.,.,.,.,.,.,.,.,.,.,.,.,.,.,.,.,.,.,.,.,.,.,.,.,.,.,.,.,.,.,.,.,.,.,.,.,.,.,.,.,.…	ABR,BAP1,C1QA,C1QB,C5,CCL3,CD46,CFB,FOXF1,GPSM3,HCK,IL12B,IL15,IL1B,IL1RL1,IL1RL2,IL23A,IL6ST,LYN,MAS1,MEFV,METRNL,MGLL,NFKB1,NFKBIA,NLRP3,NOD2,PER1,PSMA6,PTGER4,SOCS3,TLR10,TLR2,TNFAIP3,TNFRSF1B,TNIP1,TRPV4,ZC3H12A	A2M,ABR,ACE2,ACOD1,ACP5,ADA,ADAM8,ADAMTS12,ADCYAP1,ADIPOQ,ADORA1,ADORA2B,AGTR1,AHSG,ANXA1,APCS,APOA1,APOD,APOE,ASH1L,BAP1,BCL6,BCL6B,BIRC2,BIRC3,BRD4,BST1,BTK,C1QA,C1QB,C1QBP,C1QC,C1QTNF12,C1QTNF3,C1R,C2,C3,C3AR1,C4BPA,C4BPB,C5,C5AR1,C5AR2,C5orf30,C6,C7,C8A,C8B,C8G,C9,CALCRL,CASP1,CASP4,CASP5,CCL24,CCL3,CCL5,CCR2,CCR7,CD19,CD28,CD46,CD47,CD55,CD59,CD6,CD81,CDK19,CFB,CFH,CFP,CHID1,CHRNA7,CLOCK,CLU…
52	GO Biological Process	GO:0002253	activation of immune response	52	9e-07	0.0116	0.000224	1.74	47.7	83	4246	0.0952	0.0195	58	411	442	.,.,.,.,.,.,.,.,.,.,.,.,.,.,.,.,.,.,.,.,.,.,.,.,.,.,.,.,.,.,.,.,.,.,.,.,.,.,.,.,.,.,.,.,.,.,.,.,.,.,.,.,.,.,.,.,.,.,.,.,.,.,.,.,.,.,.,.,.,.,.,.,.,.,.,.,.,.,.,.,.,.,.	.,.,.,.,.,.,.,.,.,.,.,.,.,.,.,.,.,.,.,.,.,.,.,.,.,.,.,.,.,.,.,.,.,.,.,.,.,.,.,.,.,.,.,.,.,.,.,.,.,.,.,.,.,.,.,.,.,.,.,.,.,.,.,.,.,.,.,.,.,.,.,.,.,.,.,.,.,.,.,.,.,.,.,.,.,.,.,.,.,.,.,.,.,.,.,.,.,.,.,.,.,.,.,.,.,.,.,.,.,.,.,.,.,.,.,.,.,.,.,.,.,.,.,.,.,.,.,.,.,.,.,.,.,.,.,.,.,.,.,.,.,.,.,.,.,.,.,.,.,.,.,.,.,.,.,.,.,.,.,.,.,.,.,.,.,.,.,.,.,.,.,.,.,.,.,.,.,.,.,.,.,.,.,.,.,.,.,.,.,.,.,.,.,.,.,.,.,.,.,.…	ACTG1,AIM2,BCL10,C1QA,C1QB,C5,CD14,CD300LF,CD46,CFB,CLEC6A,CTSB,CTSL,FCGR2A,FPR3,GRB2,HCK,HLA-DPB1,HLA-DQA1,HLA-DRA,HLA-DRB1,HLA-DRB5,HSPD1,INPP5D,IRAK2,LCP2,LGMN,LYN,MALT1,MAPKAPK2,MYO1G,NFKB1,NFKBIA,NOD2,NR4A3,PAG1,PDE4B,PLCG2,PSMA6,PSMD5,PTPRJ,RELB,RFTN1,RPS6KA5,SHB,SRC,STK11,TAB2,THEMIS2,THY1,TLR10,TLR2,TNFAIP3,TNIP1,TNIP2,TRIL,UNC93B1,VAV2	ABI1,ABL1,ACTB,ACTG1,ACTR2,ACTR3,AIM2,APOB,ARPC1A,ARPC1B,ARPC2,ARPC3,ARPC4,ARPC5,BAG6,BAIAP2,BAX,BCAR1,BCL10,BCL2,BIRC2,BIRC3,BLK,BRAF,BRK1,BTK,BTN3A1,BTRC,C1QA,C1QB,C1QBP,C1QC,C1R,C1RL,C2,C3,C3AR1,C4BPA,C4BPB,C5,C5AR1,C5AR2,C6,C7,C8A,C8B,C8G,C9,CACNB3,CARD11,CARD9,CASP8,CD14,CD180,CD19,CD209,CD247,CD28,CD300LF,CD36,CD38,CD3D,CD3E,CD4,CD46,CD55,CD79A,CD79B,CD86,CDC42,CFB,CFD,CFH,CFP,CHUK,CLEC10A,…
53	GO Biological Process	GO:0032364	oxygen homeostasis	53	9.37e-07	0.0121	0.000228	13.3	0.528	7	47	0.00803	0.149	2	5	6	.,.,.,.,.,.,.	.,.,.,.,.,.,.,.,.,.,.,.,.,.,.,.,.,.,.,.,.,.,.,.,.,.,.,.,.,.,.,.,.,.,.,.,.,.,.,.,.,.,.,.,.,.,.	HIF1A,SOD2	ALAS2,EGLN1,HIF1A,NARFL,SOD2
54	GO Biological Process	GO:0002367	cytokine production involved in immune response	54	9.89e-07	0.0128	0.000237	4.72	3.18	15	283	0.0172	0.053	10	23	23	.,.,.,.,.,.,.,.,.,.,.,.,.,.,.	.,.,.,.,.,.,.,.,.,.,.,.,.,.,.,.,.,.,.,.,.,.,.,.,.,.,.,.,.,.,.,.,.,.,.,.,.,.,.,.,.,.,.,.,.,.,.,.,.,.,.,.,.,.,.,.,.,.,.,.,.,.,.,.,.,.,.,.,.,.,.,.,.,.,.,.,.,.,.,.,.,.,.,.,.,.,.,.,.,.,.,.,.,.,.,.,.,.,.,.,.,.,.,.,.,.,.,.,.,.,.,.,.,.,.,.,.,.,.,.,.,.,.,.,.,.,.,.,.,.,.,.,.,.,.,.,.,.,.,.,.,.,.,.,.,.,.,.,.,.,.,.,.,.,.,.,.,.,.,.,.,.,.,.,.,.,.,.,.,.,.,.,.,.,.,.,.,.,.,.,.,.,.,.,.,.,.,.,.,.,.,.,.,.,.,.,.,.,.,.…	GAS6,HSPD1,IL12B,IL18RAP,IL31RA,NLRP3,NOD2,SLC11A1,TLR2,TREM1	CD55,CHGA,DENND1B,DLG1,GAS6,HSPD1,IL12A,IL12B,IL18,IL18RAP,IL31RA,IL4,INAVA,KDELR1,KIT,MR1,NLRP3,NOD2,SIRT1,SLAMF1,SLC11A1,TLR2,TREM1
55	GO Biological Process	GO:0051092	positive regulation of NF-kappaB transcription factor activity	55	9.97e-07	0.0129	0.000234	2.44	15.2	37	1352	0.0424	0.0274	25	134	140	.,.,.,.,.,.,.,.,.,.,.,.,.,.,.,.,.,.,.,.,.,.,.,.,.,.,.,.,.,.,.,.,.,.,.,.,.	.,.,.,.,.,.,.,.,.,.,.,.,.,.,.,.,.,.,.,.,.,.,.,.,.,.,.,.,.,.,.,.,.,.,.,.,.,.,.,.,.,.,.,.,.,.,.,.,.,.,.,.,.,.,.,.,.,.,.,.,.,.,.,.,.,.,.,.,.,.,.,.,.,.,.,.,.,.,.,.,.,.,.,.,.,.,.,.,.,.,.,.,.,.,.,.,.,.,.,.,.,.,.,.,.,.,.,.,.,.,.,.,.,.,.,.,.,.,.,.,.,.,.,.,.,.,.,.,.,.,.,.,.,.,.,.,.,.,.,.,.,.,.,.,.,.,.,.,.,.,.,.,.,.,.,.,.,.,.,.,.,.,.,.,.,.,.,.,.,.,.,.,.,.,.,.,.,.,.,.,.,.,.,.,.,.,.,.,.,.,.,.,.,.,.,.,.,.,.,.…	AIM2,BCL10,CAMK2A,CARM1,CFLAR,GREM1,ICAM1,IL1B,IRAK2,LGALS9,MALT1,NFKB1,NFKB2,NFKBIA,NLRP3,NOD2,PRKCZ,PSMA6,RAB7B,RPS6KA5,TAB2,TGFB1,TLR2,TRAF1,TRIM8	ADAM8,AIM2,ALK,APP,AR,ARHGEF2,BCL10,BTK,CAMK2A,CAPN3,CARD11,CARD14,CARD16,CARM1,CAT,CD36,CD40,CD40LG,CFLAR,CHUK,CIB1,CLOCK,CLU,CTH,DDRGK1,DHX9,EDA,EDA2R,EIF2AK2,ERC1,FER,GREM1,HSPA1A,HSPA1B,ICAM1,IKBKB,IKBKG,IL1B,IL1RAP,INS,IRAK1,IRAK2,IRAK3,IRAK4,ITGB2,KRAS,LGALS9,LRRFIP1,LTF,MALT1,MAP3K13,MAP3K7,MID2,MTDH,MTPN,MYD88,NFKB1,NFKB2,NFKBIA,NFKBIB,NLRC4,NLRP3,NOD1,NOD2,NPM1,PIDD1,PLA2G1B,PRDX3,PRKCB,…
56	GO Biological Process	GO:0031086	nuclear-transcribed mRNA catabolic process, deadenylation-independent decay	56	1.07e-06	0.0139	0.000248	7.48	1.34	10	119	0.0115	0.084	2	8	8	.,.,.,.,.,.,.,.,.,.	.,.,.,.,.,.,.,.,.,.,.,.,.,.,.,.,.,.,.,.,.,.,.,.,.,.,.,.,.,.,.,.,.,.,.,.,.,.,.,.,.,.,.,.,.,.,.,.,.,.,.,.,.,.,.,.,.,.,.,.,.,.,.,.,.,.,.,.,.,.,.,.,.,.,.,.,.,.,.,.,.,.,.,.,.,.,.,.,.,.,.,.,.,.,.,.,.,.,.,.,.,.,.,.,.,.,.,.,.,.,.,.,.,.,.,.,.,.,.	PNRC1,ZFP36	DCP1A,DCP1B,EDC3,EDC4,PNRC1,PNRC2,ZFP36,ZFP36L1
57	GO Biological Process	GO:0097530	granulocyte migration	57	1.47e-06	0.019	0.000334	2.95	8.83	26	786	0.0298	0.0331	14	70	78	.,.,.,.,.,.,.,.,.,.,.,.,.,.,.,.,.,.,.,.,.,.,.,.,.,.	.,.,.,.,.,.,.,.,.,.,.,.,.,.,.,.,.,.,.,.,.,.,.,.,.,.,.,.,.,.,.,.,.,.,.,.,.,.,.,.,.,.,.,.,.,.,.,.,.,.,.,.,.,.,.,.,.,.,.,.,.,.,.,.,.,.,.,.,.,.,.,.,.,.,.,.,.,.,.,.,.,.,.,.,.,.,.,.,.,.,.,.,.,.,.,.,.,.,.,.,.,.,.,.,.,.,.,.,.,.,.,.,.,.,.,.,.,.,.,.,.,.,.,.,.,.,.,.,.,.,.,.,.,.,.,.,.,.,.,.,.,.,.,.,.,.,.,.,.,.,.,.,.,.,.,.,.,.,.,.,.,.,.,.,.,.,.,.,.,.,.,.,.,.,.,.,.,.,.,.,.,.,.,.,.,.,.,.,.,.,.,.,.,.,.,.,.,.,.,.…	CCL18,CCL3,CCL3L3,CCL4,CCL4L2,CXCL3,CXCL8,DAPK2,EDN2,IL1B,PDE4B,PECAM1,PREX1,TREM1	ADGRE2,ANXA1,C5AR1,CCL1,CCL11,CCL17,CCL18,CCL2,CCL20,CCL22,CCL23,CCL24,CCL25,CCL26,CCL3,CCL3L3,CCL4,CCL4L2,CCL5,CCL7,CCL8,CKLF,CSF3R,CX3CL1,CXADR,CXCL3,CXCL6,CXCL8,CXCR2,DAPK2,EDN2,EDN3,EPX,FCER1G,GBF1,HRH1,IFNG,IL17RC,IL1B,IRAK4,ITGA1,ITGA9,ITGB2,JAGN1,JAML,LGALS3,MCOLN2,NCKAP1L,PDE4B,PDE4D,PECAM1,PIK3CD,PIK3CG,PIP5K1C,PLA2G1B,PREX1,PRTN3,S100A12,S100A8,S100A9,SAA1,SCG2,SYK,TGFB2,TREM1,VAV1,VAV3…
58	GO Biological Process	GO:0002758	innate immune response-activating signal transduction	58	1.76e-06	0.0227	0.000391	2.05	24.9	51	2219	0.0585	0.023	31	214	225	.,.,.,.,.,.,.,.,.,.,.,.,.,.,.,.,.,.,.,.,.,.,.,.,.,.,.,.,.,.,.,.,.,.,.,.,.,.,.,.,.,.,.,.,.,.,.,.,.,.,.	.,.,.,.,.,.,.,.,.,.,.,.,.,.,.,.,.,.,.,.,.,.,.,.,.,.,.,.,.,.,.,.,.,.,.,.,.,.,.,.,.,.,.,.,.,.,.,.,.,.,.,.,.,.,.,.,.,.,.,.,.,.,.,.,.,.,.,.,.,.,.,.,.,.,.,.,.,.,.,.,.,.,.,.,.,.,.,.,.,.,.,.,.,.,.,.,.,.,.,.,.,.,.,.,.,.,.,.,.,.,.,.,.,.,.,.,.,.,.,.,.,.,.,.,.,.,.,.,.,.,.,.,.,.,.,.,.,.,.,.,.,.,.,.,.,.,.,.,.,.,.,.,.,.,.,.,.,.,.,.,.,.,.,.,.,.,.,.,.,.,.,.,.,.,.,.,.,.,.,.,.,.,.,.,.,.,.,.,.,.,.,.,.,.,.,.,.,.,.,.…	BCL10,CD14,CD300LF,CLEC6A,CTSB,CTSL,HCK,HSPD1,IRAK2,LGMN,LYN,MALT1,MAPKAPK2,NFKB1,NFKBIA,NOD2,PLCG2,PSMA6,PSMD5,RELB,RFTN1,RPS6KA5,SRC,TAB2,TLR10,TLR2,TNFAIP3,TNIP1,TNIP2,TRIL,UNC93B1	APOB,BCL10,BIRC2,BIRC3,BTK,BTRC,CARD11,CARD9,CASP8,CD14,CD180,CD209,CD300LF,CD36,CD86,CHUK,CLEC10A,CLEC4A,CLEC4C,CLEC4D,CLEC4E,CLEC6A,CLEC7A,CNPY3,COLEC12,CREBBP,CTSB,CTSK,CTSL,CTSS,CUL1,CYLD,DDX58,DMBT1,ENSG00000173366,FADD,FBXW11,FCER1G,FCN1,FFAR2,FGG,FYN,HAVCR2,HCK,HMGB1,HRAS,HSP90B1,HSPD1,ICAM2,ICAM3,IFIH1,IKBKB,IKBKE,IKBKG,INAVA,IRAK1,IRAK2,IRAK3,IRAK4,IRF3,IRF7,IRGM,ITCH,ITGAM,ITGB2,KLRK1,K…
59	GO Biological Process	GO:0050792	regulation of viral process	59	2.08e-06	0.0268	0.000454	2.39	15	36	1339	0.0413	0.0269	23	175	190	.,.,.,.,.,.,.,.,.,.,.,.,.,.,.,.,.,.,.,.,.,.,.,.,.,.,.,.,.,.,.,.,.,.,.,.	.,.,.,.,.,.,.,.,.,.,.,.,.,.,.,.,.,.,.,.,.,.,.,.,.,.,.,.,.,.,.,.,.,.,.,.,.,.,.,.,.,.,.,.,.,.,.,.,.,.,.,.,.,.,.,.,.,.,.,.,.,.,.,.,.,.,.,.,.,.,.,.,.,.,.,.,.,.,.,.,.,.,.,.,.,.,.,.,.,.,.,.,.,.,.,.,.,.,.,.,.,.,.,.,.,.,.,.,.,.,.,.,.,.,.,.,.,.,.,.,.,.,.,.,.,.,.,.,.,.,.,.,.,.,.,.,.,.,.,.,.,.,.,.,.,.,.,.,.,.,.,.,.,.,.,.,.,.,.,.,.,.,.,.,.,.,.,.,.,.,.,.,.,.,.,.,.,.,.,.,.,.,.,.,.,.,.,.,.,.,.,.,.,.,.,.,.,.,.,.…	CCL3,CCL4,CCNK,CD74,CXCL8,DDB1,GSN,ISG20,JUN,LARP1,LGALS9,NECTIN2,NOTCH1,PABPC1,POLR2E,SMARCA4,SUPT4H1,TFAP4,TNIP1,TRIM8,VPS4A,ZC3H12A,ZFP36	ADAR,ADARB1,APCS,APOE,BANF1,BCL2,BST2,BTBD17,C19orf66,CAV2,CCL3,CCL4,CCL5,CCNK,CCNT1,CD28,CD4,CD74,CDK9,CFL1,CHD1,CHMP2B,CHMP3,CHMP4B,CHMP4C,CNOT7,CTDP1,CXCL8,DDB1,DDX3X,DDX5,DHX9,DYNLT1,EIF2AK2,EIF2AK4,FAM111A,FCN1,FKBP6,FMR1,GSN,GTF2B,GTF2F1,GTF2F2,HACD3,HDAC1,HMGA2,HPN,HS3ST5,HSPA8,IFI16,IFIT1,IFIT5,IFITM2,IFITM3,IFNA2,IFNB1,IFNL3,ILF3,INPP5K,ISG15,ISG20,JUN,LAMP3,LARP1,LEF1,LGALS9,LTF,MAVS,MB…
60	GO Biological Process	GO:1903901	negative regulation of viral life cycle	60	2.08e-06	0.0268	0.000447	3.24	6.79	22	605	0.0252	0.0364	11	78	87	.,.,.,.,.,.,.,.,.,.,.,.,.,.,.,.,.,.,.,.,.,.	.,.,.,.,.,.,.,.,.,.,.,.,.,.,.,.,.,.,.,.,.,.,.,.,.,.,.,.,.,.,.,.,.,.,.,.,.,.,.,.,.,.,.,.,.,.,.,.,.,.,.,.,.,.,.,.,.,.,.,.,.,.,.,.,.,.,.,.,.,.,.,.,.,.,.,.,.,.,.,.,.,.,.,.,.,.,.,.,.,.,.,.,.,.,.,.,.,.,.,.,.,.,.,.,.,.,.,.,.,.,.,.,.,.,.,.,.,.,.,.,.,.,.,.,.,.,.,.,.,.,.,.,.,.,.,.,.,.,.,.,.,.,.,.,.,.,.,.,.,.,.,.,.,.,.,.,.,.,.,.,.,.,.,.,.,.,.,.,.,.,.,.,.,.,.,.,.,.,.,.,.,.,.,.,.,.,.,.,.,.,.,.,.,.,.,.,.,.,.,.…	CCL3,CCL4,CCNK,GSN,ISG20,JUN,TFAP4,TNIP1,TRIM8,ZC3H12A,ZFP36	ADAR,APCS,BANF1,BST2,BTBD17,C19orf66,CCL3,CCL4,CCL5,CCNK,CHMP3,EIF2AK2,EIF2AK4,FAM111A,FCN1,GSN,HDAC1,HMGA2,IFI16,IFIT1,IFIT5,IFITM2,IFITM3,IFNA2,IFNB1,IFNL3,ILF3,INPP5K,ISG15,ISG20,JUN,LTF,MAVS,MID2,MX1,OAS1,OAS3,OASL,PARP10,PLSCR1,PML,POU2F3,PRKN,PROX1,PTX3,REST,RNASEL,RSAD2,SLPI,SNX3,SRPK1,SRPK2,TARDBP,TFAP4,TNF,TNIP1,TRIM10,TRIM11,TRIM13,TRIM14,TRIM15,TRIM21,TRIM25,TRIM26,TRIM27,TRIM31,TRIM32…
61	GO Biological Process	GO:0002218	activation of innate immune response	61	2.12e-06	0.0273	0.000448	2.02	25.8	52	2296	0.0596	0.0226	32	230	242	.,.,.,.,.,.,.,.,.,.,.,.,.,.,.,.,.,.,.,.,.,.,.,.,.,.,.,.,.,.,.,.,.,.,.,.,.,.,.,.,.,.,.,.,.,.,.,.,.,.,.,.	.,.,.,.,.,.,.,.,.,.,.,.,.,.,.,.,.,.,.,.,.,.,.,.,.,.,.,.,.,.,.,.,.,.,.,.,.,.,.,.,.,.,.,.,.,.,.,.,.,.,.,.,.,.,.,.,.,.,.,.,.,.,.,.,.,.,.,.,.,.,.,.,.,.,.,.,.,.,.,.,.,.,.,.,.,.,.,.,.,.,.,.,.,.,.,.,.,.,.,.,.,.,.,.,.,.,.,.,.,.,.,.,.,.,.,.,.,.,.,.,.,.,.,.,.,.,.,.,.,.,.,.,.,.,.,.,.,.,.,.,.,.,.,.,.,.,.,.,.,.,.,.,.,.,.,.,.,.,.,.,.,.,.,.,.,.,.,.,.,.,.,.,.,.,.,.,.,.,.,.,.,.,.,.,.,.,.,.,.,.,.,.,.,.,.,.,.,.,.,.…	AIM2,BCL10,CD14,CD300LF,CLEC6A,CTSB,CTSL,HCK,HSPD1,IRAK2,LGMN,LYN,MALT1,MAPKAPK2,NFKB1,NFKBIA,NOD2,PLCG2,PSMA6,PSMD5,RELB,RFTN1,RPS6KA5,SRC,TAB2,TLR10,TLR2,TNFAIP3,TNIP1,TNIP2,TRIL,UNC93B1	AIM2,APOB,BCL10,BIRC2,BIRC3,BTK,BTRC,CARD11,CARD9,CASP8,CD14,CD180,CD209,CD300LF,CD36,CD86,CHUK,CLEC10A,CLEC4A,CLEC4C,CLEC4D,CLEC4E,CLEC6A,CLEC7A,CNPY3,COLEC12,CREBBP,CTSB,CTSK,CTSL,CTSS,CUL1,CYLD,DDX58,DMBT1,ENSG00000173366,FADD,FBXW11,FCER1G,FCN1,FFAR2,FGG,FYN,HAVCR2,HCK,HEXIM1,HMGB1,HRAS,HSP90B1,HSPD1,ICAM2,ICAM3,IFI16,IFIH1,IKBKB,IKBKE,IKBKG,INAVA,IRAK1,IRAK2,IRAK3,IRAK4,IRF3,IRF7,IRGM,ITCH,I…
62	GO Biological Process	GO:0071621	granulocyte chemotaxis	62	2.44e-06	0.0315	0.000508	3.02	7.95	24	708	0.0275	0.0339	12	62	68	.,.,.,.,.,.,.,.,.,.,.,.,.,.,.,.,.,.,.,.,.,.,.,.	.,.,.,.,.,.,.,.,.,.,.,.,.,.,.,.,.,.,.,.,.,.,.,.,.,.,.,.,.,.,.,.,.,.,.,.,.,.,.,.,.,.,.,.,.,.,.,.,.,.,.,.,.,.,.,.,.,.,.,.,.,.,.,.,.,.,.,.,.,.,.,.,.,.,.,.,.,.,.,.,.,.,.,.,.,.,.,.,.,.,.,.,.,.,.,.,.,.,.,.,.,.,.,.,.,.,.,.,.,.,.,.,.,.,.,.,.,.,.,.,.,.,.,.,.,.,.,.,.,.,.,.,.,.,.,.,.,.,.,.,.,.,.,.,.,.,.,.,.,.,.,.,.,.,.,.,.,.,.,.,.,.,.,.,.,.,.,.,.,.,.,.,.,.,.,.,.,.,.,.,.,.,.,.,.,.,.,.,.,.,.,.,.,.,.,.,.,.,.,.…	CCL18,CCL3,CCL3L3,CCL4,CCL4L2,CXCL3,CXCL8,EDN2,IL1B,PDE4B,PREX1,TREM1	ADGRE2,ANXA1,C5AR1,CCL1,CCL11,CCL17,CCL18,CCL2,CCL20,CCL22,CCL23,CCL24,CCL25,CCL26,CCL3,CCL3L3,CCL4,CCL4L2,CCL5,CCL7,CCL8,CKLF,CSF3R,CX3CL1,CXADR,CXCL3,CXCL6,CXCL8,CXCR2,EDN2,EDN3,FCER1G,GBF1,HRH1,IFNG,IL17RC,IL1B,ITGA1,ITGA9,ITGB2,JAML,LGALS3,NCKAP1L,PDE4B,PDE4D,PIK3CD,PIK3CG,PIP5K1C,PLA2G1B,PREX1,S100A12,S100A8,S100A9,SAA1,SCG2,SYK,TGFB2,TREM1,VAV1,VAV3,XCL1,XCL2
63	GO Biological Process	GO:0042346	positive regulation of NF-kappaB import into nucleus	63	2.67e-06	0.0345	0.000547	4.65	3.01	14	268	0.0161	0.0522	7	26	27	.,.,.,.,.,.,.,.,.,.,.,.,.,.	.,.,.,.,.,.,.,.,.,.,.,.,.,.,.,.,.,.,.,.,.,.,.,.,.,.,.,.,.,.,.,.,.,.,.,.,.,.,.,.,.,.,.,.,.,.,.,.,.,.,.,.,.,.,.,.,.,.,.,.,.,.,.,.,.,.,.,.,.,.,.,.,.,.,.,.,.,.,.,.,.,.,.,.,.,.,.,.,.,.,.,.,.,.,.,.,.,.,.,.,.,.,.,.,.,.,.,.,.,.,.,.,.,.,.,.,.,.,.,.,.,.,.,.,.,.,.,.,.,.,.,.,.,.,.,.,.,.,.,.,.,.,.,.,.,.,.,.,.,.,.,.,.,.,.,.,.,.,.,.,.,.,.,.,.,.,.,.,.,.,.,.,.,.,.,.,.,.,.,.,.,.,.,.,.,.,.,.,.,.,.,.,.,.,.,.,.,.,.,.…	C8orf4,GREM1,IL12B,IL1B,IL23A,LGALS9,TLR2	APP,C8orf4,CCL19,CD27,EDA,EDAR,GREM1,IL12B,IL18,IL18R1,IL1B,IL23A,LGALS9,NLRP12,PTGS2,RBCK1,RHOA,SPHK1,TLR2,TLR3,TLR4,TLR7,TLR9,TNF,TNFSF14,TRIP6
64	GO Biological Process	GO:0046782	regulation of viral transcription	64	2.98e-06	0.0385	0.000602	3.68	4.89	18	435	0.0206	0.0414	9	61	65	.,.,.,.,.,.,.,.,.,.,.,.,.,.,.,.,.,.	.,.,.,.,.,.,.,.,.,.,.,.,.,.,.,.,.,.,.,.,.,.,.,.,.,.,.,.,.,.,.,.,.,.,.,.,.,.,.,.,.,.,.,.,.,.,.,.,.,.,.,.,.,.,.,.,.,.,.,.,.,.,.,.,.,.,.,.,.,.,.,.,.,.,.,.,.,.,.,.,.,.,.,.,.,.,.,.,.,.,.,.,.,.,.,.,.,.,.,.,.,.,.,.,.,.,.,.,.,.,.,.,.,.,.,.,.,.,.,.,.,.,.,.,.,.,.,.,.,.,.,.,.,.,.,.,.,.,.,.,.,.,.,.,.,.,.,.,.,.,.,.,.,.,.,.,.,.,.,.,.,.,.,.,.,.,.,.,.,.,.,.,.,.,.,.,.,.,.,.,.,.,.,.,.,.,.,.,.,.,.,.,.,.,.,.,.,.,.,.…	CCL3,CCL4,JUN,POLR2E,SMARCA4,SUPT4H1,TFAP4,TRIM8,ZFP36	CCL3,CCL4,CCL5,CCNT1,CDK9,CHD1,CTDP1,DHX9,GTF2B,GTF2F1,GTF2F2,HDAC1,HMGA2,HPN,IFITM3,INPP5K,JUN,LEF1,MDFIC,MID2,NELFA,NELFB,NELFCD,NELFE,NUCKS1,PFN1,POLR2A,POLR2B,POLR2C,POLR2D,POLR2E,POLR2G,POLR2H,POLR2I,POLR2K,POLR2L,POU2F3,PSMC3,REST,RRP1B,RSF1,SMARCA4,SNW1,SP1,SUPT4H1,SUPT5H,TAF11,TARBP2,TARDBP,TFAP4,TRIM11,TRIM13,TRIM14,TRIM21,TRIM27,TRIM31,TRIM32,TRIM62,TRIM8,ZFP36,ZNF639
65	GO Biological Process	GO:0031349	positive regulation of defense response	65	3.43e-06	0.0444	0.000682	1.75	41.7	73	3712	0.0837	0.0197	48	373	396	.,.,.,.,.,.,.,.,.,.,.,.,.,.,.,.,.,.,.,.,.,.,.,.,.,.,.,.,.,.,.,.,.,.,.,.,.,.,.,.,.,.,.,.,.,.,.,.,.,.,.,.,.,.,.,.,.,.,.,.,.,.,.,.,.,.,.,.,.,.,.,.,.	.,.,.,.,.,.,.,.,.,.,.,.,.,.,.,.,.,.,.,.,.,.,.,.,.,.,.,.,.,.,.,.,.,.,.,.,.,.,.,.,.,.,.,.,.,.,.,.,.,.,.,.,.,.,.,.,.,.,.,.,.,.,.,.,.,.,.,.,.,.,.,.,.,.,.,.,.,.,.,.,.,.,.,.,.,.,.,.,.,.,.,.,.,.,.,.,.,.,.,.,.,.,.,.,.,.,.,.,.,.,.,.,.,.,.,.,.,.,.,.,.,.,.,.,.,.,.,.,.,.,.,.,.,.,.,.,.,.,.,.,.,.,.,.,.,.,.,.,.,.,.,.,.,.,.,.,.,.,.,.,.,.,.,.,.,.,.,.,.,.,.,.,.,.,.,.,.,.,.,.,.,.,.,.,.,.,.,.,.,.,.,.,.,.,.,.,.,.,.,.…	AIM2,BCL10,CCL3,CD14,CD1D,CD300LF,CLEC6A,CTSB,CTSL,CYBA,GPSM3,HCK,HSPD1,IL12B,IL15,IL18RAP,IL1B,IL1RL1,IL23A,IL6ST,IRAK2,LGMN,LYN,MALT1,MAPKAPK2,MMP2,NECTIN2,NFKB1,NFKBIA,NOD2,PLCG2,PSMA6,PSMD5,PTGER4,RELB,RFTN1,RPS6KA5,SRC,TAB2,TGFB1,TLR10,TLR2,TNFAIP3,TNIP1,TNIP2,TRIL,TRPV4,UNC93B1	ADAM8,ADORA2B,AGTR1,AIM2,ANKRD17,AP1G1,APOB,ARG1,BCL10,BIRC2,BIRC3,BTK,BTRC,C3,CADM1,CARD11,CARD9,CASP8,CCL24,CCL3,CCL5,CCR2,CCR7,CD14,CD180,CD1D,CD209,CD226,CD28,CD300LF,CD36,CD47,CD6,CD86,CDK19,CHUK,CLEC10A,CLEC4A,CLEC4C,CLEC4D,CLEC4E,CLEC6A,CLEC7A,CLOCK,CNPY3,CNR1,COCH,COLEC12,CREB3L3,CREBBP,CRH,CRTAM,CTSB,CTSK,CTSL,CTSS,CUL1,CX3CL1,CYBA,CYLD,DDX58,DDX60,DHX58,DHX9,DMBT1,EGFR,ENSG00000173366,E…
66	GO Biological Process	GO:0009636	response to toxic substance	66	3.78e-06	0.0489	0.00074	2.24	17.4	39	1550	0.0447	0.0252	19	189	209	.,.,.,.,.,.,.,.,.,.,.,.,.,.,.,.,.,.,.,.,.,.,.,.,.,.,.,.,.,.,.,.,.,.,.,.,.,.,.	.,.,.,.,.,.,.,.,.,.,.,.,.,.,.,.,.,.,.,.,.,.,.,.,.,.,.,.,.,.,.,.,.,.,.,.,.,.,.,.,.,.,.,.,.,.,.,.,.,.,.,.,.,.,.,.,.,.,.,.,.,.,.,.,.,.,.,.,.,.,.,.,.,.,.,.,.,.,.,.,.,.,.,.,.,.,.,.,.,.,.,.,.,.,.,.,.,.,.,.,.,.,.,.,.,.,.,.,.,.,.,.,.,.,.,.,.,.,.,.,.,.,.,.,.,.,.,.,.,.,.,.,.,.,.,.,.,.,.,.,.,.,.,.,.,.,.,.,.,.,.,.,.,.,.,.,.,.,.,.,.,.,.,.,.,.,.,.,.,.,.,.,.,.,.,.,.,.,.,.,.,.,.,.,.,.,.,.,.,.,.,.,.,.,.,.,.,.,.,.…	CCL3,CCL4,DNMT3A,FAM213B,FOS,GPX3,KDM3B,KDM6B,LYN,PRDX2,SLC22A8,SLC30A4,SLC6A1,SNN,SOD2,SRF,TLR2,TXN,UBIAD1	AAED1,ABCB4,ABCC2,ABTB2,ADAMTS13,AHR,AIFM1,ALAD,ALB,APOE,APOM,AQP10,ARG1,ASNS,ATP7A,BAK1,BAX,BCL2,BLMH,BPHL,BRIP1,CAT,CCL3,CCL4,CCL5,CCNB1,CDH1,CDK1,CDK4,CDKN1A,CERS1,CES1,CHKA,CHUK,CLDN1,CLIC2,CNP,CPOX,CPS1,CST3,CYGB,CYP1A1,CYP1B1,CYP2F1,DDC,DHRS2,DHX15,DNMT3A,DNMT3B,DRD2,DUOX1,DUOX2,EHMT1,EIF2AK2,EPHX1,EPHX2,EPX,ERCC6,FABP1,FAM213A,FAM213B,FANCC,FAS,FECH,FIS1,FOS,GABRB1,GLYAT,GPX1,GPX3,GPX4,GPX…
67	GO Biological Process	GO:0034599	cellular response to oxidative stress	67	3.81e-06	0.0493	0.000735	2.01	24.9	50	2219	0.0573	0.0225	30	212	224	.,.,.,.,.,.,.,.,.,.,.,.,.,.,.,.,.,.,.,.,.,.,.,.,.,.,.,.,.,.,.,.,.,.,.,.,.,.,.,.,.,.,.,.,.,.,.,.,.,.	.,.,.,.,.,.,.,.,.,.,.,.,.,.,.,.,.,.,.,.,.,.,.,.,.,.,.,.,.,.,.,.,.,.,.,.,.,.,.,.,.,.,.,.,.,.,.,.,.,.,.,.,.,.,.,.,.,.,.,.,.,.,.,.,.,.,.,.,.,.,.,.,.,.,.,.,.,.,.,.,.,.,.,.,.,.,.,.,.,.,.,.,.,.,.,.,.,.,.,.,.,.,.,.,.,.,.,.,.,.,.,.,.,.,.,.,.,.,.,.,.,.,.,.,.,.,.,.,.,.,.,.,.,.,.,.,.,.,.,.,.,.,.,.,.,.,.,.,.,.,.,.,.,.,.,.,.,.,.,.,.,.,.,.,.,.,.,.,.,.,.,.,.,.,.,.,.,.,.,.,.,.,.,.,.,.,.,.,.,.,.,.,.,.,.,.,.,.,.,.…	CFLAR,CYBA,DAPK1,FOS,FOXO3,GJB2,GPX3,HDAC2,HIF1A,HNRNPD,IL18BP,IL18RAP,JUN,KDM6B,KLF2,MAPK8,NR4A2,PPARGC1B,PRDX2,PRKRA,RAD52,RHOB,SETX,SOD2,SRC,STAT6,TNFAIP3,TXN,VKORC1L1,ZC3H12A	ABL1,ADNP2,ADPRHL2,AIF1,AIFM1,AKR1B1,AKR1C3,AKT1,ALDH3B1,ANKRD2,ANKZF1,ANXA1,APEX1,AQP1,ARG1,ARL6IP5,ARNT,ARNTL,ATP13A2,ATP2A2,ATP7A,AXL,BCL2,BECN1,BNIP3,BRF2,BTK,CAMKK2,CAT,CBX8,CCNA2,CCS,CD36,CDK1,CDK2,CFLAR,CHD6,CHUK,CPEB2,CRK,CRYGD,CST3,CYBA,CYBB,CYCS,CYP1B1,DAPK1,DHRS2,DIABLO,DNM2,DPEP1,ECT2,EGFR,ENDOG,ENSG00000256632,EPAS1,ERCC6L2,ERO1A,ETS1,ETV5,EZH2,FABP1,FANCC,FANCD2,FER,FOS,FOXO1,FOXO3,…
68	GO Biological Process	GO:0048525	negative regulation of viral process	68	4.38e-06	0.0566	0.000832	3.09	7.12	22	634	0.0252	0.0347	11	80	89	.,.,.,.,.,.,.,.,.,.,.,.,.,.,.,.,.,.,.,.,.,.	.,.,.,.,.,.,.,.,.,.,.,.,.,.,.,.,.,.,.,.,.,.,.,.,.,.,.,.,.,.,.,.,.,.,.,.,.,.,.,.,.,.,.,.,.,.,.,.,.,.,.,.,.,.,.,.,.,.,.,.,.,.,.,.,.,.,.,.,.,.,.,.,.,.,.,.,.,.,.,.,.,.,.,.,.,.,.,.,.,.,.,.,.,.,.,.,.,.,.,.,.,.,.,.,.,.,.,.,.,.,.,.,.,.,.,.,.,.,.,.,.,.,.,.,.,.,.,.,.,.,.,.,.,.,.,.,.,.,.,.,.,.,.,.,.,.,.,.,.,.,.,.,.,.,.,.,.,.,.,.,.,.,.,.,.,.,.,.,.,.,.,.,.,.,.,.,.,.,.,.,.,.,.,.,.,.,.,.,.,.,.,.,.,.,.,.,.,.,.,.…	CCL3,CCL4,CCNK,GSN,ISG20,JUN,TFAP4,TNIP1,TRIM8,ZC3H12A,ZFP36	ADAR,APCS,BANF1,BST2,BTBD17,C19orf66,CCL3,CCL4,CCL5,CCNK,CHMP3,EIF2AK2,EIF2AK4,FAM111A,FCN1,GSN,HDAC1,HMGA2,IFI16,IFIT1,IFIT5,IFITM2,IFITM3,IFNA2,IFNB1,IFNL3,ILF3,INPP5K,ISG15,ISG20,JUN,LTF,MAVS,MBL2,MID2,MX1,OAS1,OAS3,OASL,PARP10,PLSCR1,PML,POU2F3,PRKN,PROX1,PTX3,REST,RNASEL,RSAD2,SLPI,SNX3,SRPK1,SRPK2,STAT1,TARDBP,TFAP4,TNF,TNIP1,TRIM10,TRIM11,TRIM13,TRIM14,TRIM15,TRIM21,TRIM25,TRIM26,TRIM27,TR…
69	GO Biological Process	GO:1900180	regulation of protein localization to nucleus	69	4.99e-06	0.0645	0.000935	2.02	23.8	48	2116	0.055	0.0227	30	214	221	.,.,.,.,.,.,.,.,.,.,.,.,.,.,.,.,.,.,.,.,.,.,.,.,.,.,.,.,.,.,.,.,.,.,.,.,.,.,.,.,.,.,.,.,.,.,.,.	.,.,.,.,.,.,.,.,.,.,.,.,.,.,.,.,.,.,.,.,.,.,.,.,.,.,.,.,.,.,.,.,.,.,.,.,.,.,.,.,.,.,.,.,.,.,.,.,.,.,.,.,.,.,.,.,.,.,.,.,.,.,.,.,.,.,.,.,.,.,.,.,.,.,.,.,.,.,.,.,.,.,.,.,.,.,.,.,.,.,.,.,.,.,.,.,.,.,.,.,.,.,.,.,.,.,.,.,.,.,.,.,.,.,.,.,.,.,.,.,.,.,.,.,.,.,.,.,.,.,.,.,.,.,.,.,.,.,.,.,.,.,.,.,.,.,.,.,.,.,.,.,.,.,.,.,.,.,.,.,.,.,.,.,.,.,.,.,.,.,.,.,.,.,.,.,.,.,.,.,.,.,.,.,.,.,.,.,.,.,.,.,.,.,.,.,.,.,.,.…	BCL3,C8orf4,GAS6,GLI3,GLIS2,GREM1,IL12B,IL1B,IL23A,KEAP1,LGALS9,LILRB4,LITAF,MXI1,NFKBIA,NLRP3,PKD1,RASSF5,SRC,STK11,SUFU,SULF2,TGFB1,TGFBR1,THRA,TLR2,TRIM29,TRIM8,TXN,ZC3H12A	AGTR2,AKT1,ANGPT1,APC2,APOD,APP,AXIN2,BAG3,BAMBI,BCL3,BMP4,BMP6,BMP7,BMPR1A,C1QTNF3,C8orf4,CABP1,CCDC22,CCL19,CCT2,CCT3,CCT4,CCT5,CCT6A,CCT7,CCT8,CD27,CD2AP,CD36,CDH1,CDK1,CDK5RAP3,CDKN1A,CHERP,CHP1,CHP2,CLDN18,CSF3,CYLD,DAB2,DAB2IP,DACT1,DACT3,DCLK1,DCLK2,DCLK3,DDX58,DMAP1,DTX3L,DYRK2,ECT2,EDA,EDAR,EFCAB7,EGF,EGFR,EIF2AK3,EMD,ERBB4,F2,F2R,FAF1,FAM89B,FBXO4,FBXW11,FERMT1,FLCN,FLNA,FYN,FZD1,FZD7,G…
70	GO Biological Process	GO:0033483	gas homeostasis	70	5.07e-06	0.0655	0.000935	10.4	0.674	7	60	0.00803	0.117	2	8	9	.,.,.,.,.,.,.	.,.,.,.,.,.,.,.,.,.,.,.,.,.,.,.,.,.,.,.,.,.,.,.,.,.,.,.,.,.,.,.,.,.,.,.,.,.,.,.,.,.,.,.,.,.,.,.,.,.,.,.,.,.,.,.,.,.,.,.	HIF1A,SOD2	ADNP,ALAS2,CAV1,EGLN1,GSTP1,HIF1A,NARFL,SOD2
71	GO Biological Process	GO:0002263	cell activation involved in immune response	71	5.19e-06	0.0671	0.000944	1.58	62.7	99	5579	0.114	0.0177	74	583	607	.,.,.,.,.,.,.,.,.,.,.,.,.,.,.,.,.,.,.,.,.,.,.,.,.,.,.,.,.,.,.,.,.,.,.,.,.,.,.,.,.,.,.,.,.,.,.,.,.,.,.,.,.,.,.,.,.,.,.,.,.,.,.,.,.,.,.,.,.,.,.,.,.,.,.,.,.,.,.,.,.,.,.,.,.,.,.,.,.,.,.,.,.,.,.,.,.,.,.	.,.,.,.,.,.,.,.,.,.,.,.,.,.,.,.,.,.,.,.,.,.,.,.,.,.,.,.,.,.,.,.,.,.,.,.,.,.,.,.,.,.,.,.,.,.,.,.,.,.,.,.,.,.,.,.,.,.,.,.,.,.,.,.,.,.,.,.,.,.,.,.,.,.,.,.,.,.,.,.,.,.,.,.,.,.,.,.,.,.,.,.,.,.,.,.,.,.,.,.,.,.,.,.,.,.,.,.,.,.,.,.,.,.,.,.,.,.,.,.,.,.,.,.,.,.,.,.,.,.,.,.,.,.,.,.,.,.,.,.,.,.,.,.,.,.,.,.,.,.,.,.,.,.,.,.,.,.,.,.,.,.,.,.,.,.,.,.,.,.,.,.,.,.,.,.,.,.,.,.,.,.,.,.,.,.,.,.,.,.,.,.,.,.,.,.,.,.,.,.…	ADGRE5,ALOX5,AMPD3,ARHGAP45,ATP11A,B4GALT1,BCL3,C8orf4,CAB39,CCL3,CD14,CD44,CD58,COTL1,CTSB,CTSZ,CYBA,DLL1,DOCK10,EEF1A1,ERCC1,FABP5,FCGR2A,FTH1,GNS,GOLGA7,GPR183,GSDMD,GSN,HSPD1,HVCN1,ICAM1,IGF2R,IL12B,IQGAP1,IST1,LILRB2,LPCAT1,LRP1,LTA4H,LY9,LYN,MANBA,MILR1,NFKB1,NR4A3,OLR1,ORM2,PADI2,PECAM1,PLAU,PLAUR,PLCG2,PSAP,PTGER4,PTPRJ,QPCT,RAB14,RAP1B,RELB,RHOG,S100A11,SEMA4A,SERPINA1,SERPINB1,SIGLEC9,S…	A1BG,ABCA13,ABL1,ACAA1,ACLY,ACPP,ACTR10,ACTR1B,ACTR2,ADA,ADAM10,ADAM8,ADGRE3,ADGRE5,ADGRG3,AGA,AGL,AGPAT2,AHSG,AICDA,ALAD,ALDH3B1,ALDOA,ALDOC,ALOX5,AMPD3,ANO6,ANPEP,ANXA2,ANXA3,AOC1,AP1M1,AP2A2,APAF1,APBB1IP,APEH,APP,APRT,ARG1,ARHGAP45,ARHGAP9,ARL8A,ARMC8,ARPC5,ARSB,ASAH1,ATAD3B,ATG7,ATP11A,ATP11B,ATP6AP2,ATP6V0A1,ATP6V0C,ATP6V1D,ATP7A,ATP8A1,ATP8B4,AZU1,B2M,B4GALT1,BATF,BCL3,BIN2,BPI,BRI3,BST1,B…
72	GO Biological Process	GO:0032387	negative regulation of intracellular transport	72	5.84e-06	0.0755	0.00105	2.51	12	30	1064	0.0344	0.0282	20	109	115	.,.,.,.,.,.,.,.,.,.,.,.,.,.,.,.,.,.,.,.,.,.,.,.,.,.,.,.,.,.	.,.,.,.,.,.,.,.,.,.,.,.,.,.,.,.,.,.,.,.,.,.,.,.,.,.,.,.,.,.,.,.,.,.,.,.,.,.,.,.,.,.,.,.,.,.,.,.,.,.,.,.,.,.,.,.,.,.,.,.,.,.,.,.,.,.,.,.,.,.,.,.,.,.,.,.,.,.,.,.,.,.,.,.,.,.,.,.,.,.,.,.,.,.,.,.,.,.,.,.,.,.,.,.,.,.,.,.,.,.,.,.,.,.,.,.,.,.,.,.,.,.,.,.,.,.,.,.,.,.,.,.,.,.,.,.,.,.,.,.,.,.,.,.,.,.,.,.,.,.,.,.,.,.,.,.,.,.,.,.,.,.,.,.,.,.,.,.,.,.,.,.,.,.,.,.,.,.,.,.,.,.,.,.,.,.,.,.,.,.,.,.,.,.,.,.,.,.,.,.…	CRYAA,FOXF1,GAS6,INSIG1,ITGB1BP1,KEAP1,LGALS9,LITAF,MAP1B,MXI1,NFKBIA,NLRP3,OS9,PKD1,RAP1B,SP100,SUFU,THRA,TXN,ZC3H12A	ADIPOQ,ANGPT1,APC2,APOD,AXIN2,BAG4,BARD1,BMP7,BRAF,BST2,C1QTNF3,CABP1,CCDC22,CD300A,CD36,CD84,CDK5,CHP1,CNIH2,CRYAA,CYFIP1,CYLD,DAB2IP,DACT3,DERL2,DMTN,DYRK2,EMD,ERLEC1,FAF1,FAM89B,FBXW11,FERMT1,FMR1,FOXF1,FZD1,G3BP2,GAS6,GDI1,GSK3B,HRC,IL10,INPP5K,INSIG1,ITGB1BP1,KCNE1,KEAP1,LGALS9,LITAF,LRRK2,MAP1B,MAPK7,MDFI,MDFIC,MRLN,MTOR,MXI1,NF1,NFKBIA,NFKBIE,NFKBIL1,NLRP3,NOV,NUP153,OS9,PARK7,PARP10,PBLD,…
73	GO Biological Process	GO:0014805	smooth muscle adaptation	73	6.29e-06	0.0813	0.00111	18.5	0.27	5	24	0.00573	0.208	2	3	4	.,.,.,.,.	.,.,.,.,.,.,.,.,.,.,.,.,.,.,.,.,.,.,.,.,.,.,.,.	CYBA,IL1B	CYBA,IL1B,NOS3
74	GO Biological Process	GO:0032611	interleukin-1 beta production	74	6.4e-06	0.0827	0.00112	6.14	1.63	10	145	0.0115	0.069	4	13	13	.,.,.,.,.,.,.,.,.,.	.,.,.,.,.,.,.,.,.,.,.,.,.,.,.,.,.,.,.,.,.,.,.,.,.,.,.,.,.,.,.,.,.,.,.,.,.,.,.,.,.,.,.,.,.,.,.,.,.,.,.,.,.,.,.,.,.,.,.,.,.,.,.,.,.,.,.,.,.,.,.,.,.,.,.,.,.,.,.,.,.,.,.,.,.,.,.,.,.,.,.,.,.,.,.,.,.,.,.,.,.,.,.,.,.,.,.,.,.,.,.,.,.,.,.,.,.,.,.,.,.,.,.,.,.,.,.,.,.,.,.,.,.,.,.,.,.,.,.,.,.,.,.,.,.	ABCA1,AIM2,IL1B,NLRP3	ABCA1,AIM2,CASP1,CD36,CMA1,F2RL1,GBP5,IL1B,MR1,NLRC4,NLRP3,TLR4,TLR6
75	GO Biological Process	GO:0002757	immune response-activating signal transduction	75	6.51e-06	0.0841	0.00112	1.7	44.8	76	3988	0.0872	0.0191	52	361	382	.,.,.,.,.,.,.,.,.,.,.,.,.,.,.,.,.,.,.,.,.,.,.,.,.,.,.,.,.,.,.,.,.,.,.,.,.,.,.,.,.,.,.,.,.,.,.,.,.,.,.,.,.,.,.,.,.,.,.,.,.,.,.,.,.,.,.,.,.,.,.,.,.,.,.,.	.,.,.,.,.,.,.,.,.,.,.,.,.,.,.,.,.,.,.,.,.,.,.,.,.,.,.,.,.,.,.,.,.,.,.,.,.,.,.,.,.,.,.,.,.,.,.,.,.,.,.,.,.,.,.,.,.,.,.,.,.,.,.,.,.,.,.,.,.,.,.,.,.,.,.,.,.,.,.,.,.,.,.,.,.,.,.,.,.,.,.,.,.,.,.,.,.,.,.,.,.,.,.,.,.,.,.,.,.,.,.,.,.,.,.,.,.,.,.,.,.,.,.,.,.,.,.,.,.,.,.,.,.,.,.,.,.,.,.,.,.,.,.,.,.,.,.,.,.,.,.,.,.,.,.,.,.,.,.,.,.,.,.,.,.,.,.,.,.,.,.,.,.,.,.,.,.,.,.,.,.,.,.,.,.,.,.,.,.,.,.,.,.,.,.,.,.,.,.,.…	ACTG1,BCL10,CD14,CD300LF,CLEC6A,CTSB,CTSL,FCGR2A,FPR3,GRB2,HCK,HLA-DPB1,HLA-DQA1,HLA-DRA,HLA-DRB1,HLA-DRB5,HSPD1,INPP5D,IRAK2,LCP2,LGMN,LYN,MALT1,MAPKAPK2,MYO1G,NFKB1,NFKBIA,NOD2,NR4A3,PAG1,PDE4B,PLCG2,PSMA6,PSMD5,PTPRJ,RELB,RFTN1,RPS6KA5,SHB,SRC,STK11,TAB2,THEMIS2,THY1,TLR10,TLR2,TNFAIP3,TNIP1,TNIP2,TRIL,UNC93B1,VAV2	ABI1,ABL1,ACTB,ACTG1,ACTR2,ACTR3,APOB,ARPC1A,ARPC1B,ARPC2,ARPC3,ARPC4,ARPC5,BAG6,BAIAP2,BAX,BCAR1,BCL10,BCL2,BIRC2,BIRC3,BLK,BRAF,BRK1,BTK,BTN3A1,BTRC,C3AR1,C5AR1,C5AR2,CACNB3,CARD11,CARD9,CASP8,CD14,CD180,CD19,CD209,CD247,CD28,CD300LF,CD36,CD38,CD3D,CD3E,CD4,CD79A,CD79B,CD86,CDC42,CHUK,CLEC10A,CLEC4A,CLEC4C,CLEC4D,CLEC4E,CLEC6A,CLEC7A,CNPY3,COLEC12,CR1,CR2,CREBBP,CRK,CSK,CTLA4,CTSB,CTSK,CTSL,CTS…
76	GO Biological Process	GO:0032612	interleukin-1 production	76	6.81e-06	0.0879	0.00116	6.1	1.64	10	146	0.0115	0.0685	4	14	14	.,.,.,.,.,.,.,.,.,.	.,.,.,.,.,.,.,.,.,.,.,.,.,.,.,.,.,.,.,.,.,.,.,.,.,.,.,.,.,.,.,.,.,.,.,.,.,.,.,.,.,.,.,.,.,.,.,.,.,.,.,.,.,.,.,.,.,.,.,.,.,.,.,.,.,.,.,.,.,.,.,.,.,.,.,.,.,.,.,.,.,.,.,.,.,.,.,.,.,.,.,.,.,.,.,.,.,.,.,.,.,.,.,.,.,.,.,.,.,.,.,.,.,.,.,.,.,.,.,.,.,.,.,.,.,.,.,.,.,.,.,.,.,.,.,.,.,.,.,.,.,.,.,.,.,.	ABCA1,AIM2,IL1B,NLRP3	ABCA1,AIM2,CASP1,CD36,CMA1,F2RL1,GBP5,IL1B,MR1,NLRC4,NLRP3,S100A13,TLR4,TLR6
77	GO Biological Process	GO:0002764	immune response-regulating signaling pathway	77	7.19e-06	0.0929	0.00121	1.65	49.6	82	4416	0.094	0.0186	56	392	414	.,.,.,.,.,.,.,.,.,.,.,.,.,.,.,.,.,.,.,.,.,.,.,.,.,.,.,.,.,.,.,.,.,.,.,.,.,.,.,.,.,.,.,.,.,.,.,.,.,.,.,.,.,.,.,.,.,.,.,.,.,.,.,.,.,.,.,.,.,.,.,.,.,.,.,.,.,.,.,.,.,.	.,.,.,.,.,.,.,.,.,.,.,.,.,.,.,.,.,.,.,.,.,.,.,.,.,.,.,.,.,.,.,.,.,.,.,.,.,.,.,.,.,.,.,.,.,.,.,.,.,.,.,.,.,.,.,.,.,.,.,.,.,.,.,.,.,.,.,.,.,.,.,.,.,.,.,.,.,.,.,.,.,.,.,.,.,.,.,.,.,.,.,.,.,.,.,.,.,.,.,.,.,.,.,.,.,.,.,.,.,.,.,.,.,.,.,.,.,.,.,.,.,.,.,.,.,.,.,.,.,.,.,.,.,.,.,.,.,.,.,.,.,.,.,.,.,.,.,.,.,.,.,.,.,.,.,.,.,.,.,.,.,.,.,.,.,.,.,.,.,.,.,.,.,.,.,.,.,.,.,.,.,.,.,.,.,.,.,.,.,.,.,.,.,.,.,.,.,.,.,.…	ACTG1,BCL10,CD14,CD300LF,CLEC6A,CTSB,CTSL,FCGR2A,FOS,FPR3,GRB2,HCK,HLA-DPB1,HLA-DQA1,HLA-DRA,HLA-DRB1,HLA-DRB5,HSPD1,INPP5D,IRAK2,JUN,LCP2,LGMN,LILRB2,LYN,MALT1,MAPK8,MAPKAPK2,MYO1G,NFKB1,NFKBIA,NOD2,NR4A3,PAG1,PDE4B,PLCG2,PSMA6,PSMD5,PTPRJ,RELB,RFTN1,RPS6KA5,SHB,SRC,STK11,TAB2,THEMIS2,THY1,TLR10,TLR2,TNFAIP3,TNIP1,TNIP2,TRIL,UNC93B1,VAV2	ABI1,ABL1,ACTB,ACTG1,ACTR2,ACTR3,APOB,ARPC1A,ARPC1B,ARPC2,ARPC3,ARPC4,ARPC5,BAG6,BAIAP2,BAX,BCAR1,BCL10,BCL2,BIRC2,BIRC3,BLK,BRAF,BRK1,BTK,BTN3A1,BTRC,C3AR1,C5AR1,C5AR2,CACNB3,CALM1,CARD11,CARD9,CASP8,CD14,CD180,CD19,CD209,CD24,CD247,CD28,CD300LF,CD36,CD38,CD3D,CD3E,CD4,CD40,CD79A,CD79B,CD86,CDC42,CHUK,CLEC10A,CLEC4A,CLEC4C,CLEC4D,CLEC4E,CLEC6A,CLEC7A,CNPY3,COLEC12,CR1,CR2,CREBBP,CRK,CSK,CTLA4,CT…
78	GO Biological Process	GO:0045089	positive regulation of innate immune response	78	8.04e-06	0.104	0.00133	1.86	30.7	57	2733	0.0654	0.0209	37	277	289	.,.,.,.,.,.,.,.,.,.,.,.,.,.,.,.,.,.,.,.,.,.,.,.,.,.,.,.,.,.,.,.,.,.,.,.,.,.,.,.,.,.,.,.,.,.,.,.,.,.,.,.,.,.,.,.,.	.,.,.,.,.,.,.,.,.,.,.,.,.,.,.,.,.,.,.,.,.,.,.,.,.,.,.,.,.,.,.,.,.,.,.,.,.,.,.,.,.,.,.,.,.,.,.,.,.,.,.,.,.,.,.,.,.,.,.,.,.,.,.,.,.,.,.,.,.,.,.,.,.,.,.,.,.,.,.,.,.,.,.,.,.,.,.,.,.,.,.,.,.,.,.,.,.,.,.,.,.,.,.,.,.,.,.,.,.,.,.,.,.,.,.,.,.,.,.,.,.,.,.,.,.,.,.,.,.,.,.,.,.,.,.,.,.,.,.,.,.,.,.,.,.,.,.,.,.,.,.,.,.,.,.,.,.,.,.,.,.,.,.,.,.,.,.,.,.,.,.,.,.,.,.,.,.,.,.,.,.,.,.,.,.,.,.,.,.,.,.,.,.,.,.,.,.,.,.,.…	AIM2,BCL10,CD14,CD1D,CD300LF,CLEC6A,CTSB,CTSL,HCK,HSPD1,IL12B,IL18RAP,IRAK2,LGMN,LYN,MALT1,MAPKAPK2,MMP2,NECTIN2,NFKB1,NFKBIA,NOD2,PLCG2,PSMA6,PSMD5,RELB,RFTN1,RPS6KA5,SRC,TAB2,TLR10,TLR2,TNFAIP3,TNIP1,TNIP2,TRIL,UNC93B1	ADAM8,AIM2,AP1G1,APOB,BCL10,BIRC2,BIRC3,BTK,BTRC,CADM1,CARD11,CARD9,CASP8,CCL5,CD14,CD180,CD1D,CD209,CD226,CD300LF,CD36,CD86,CHUK,CLEC10A,CLEC4A,CLEC4C,CLEC4D,CLEC4E,CLEC6A,CLEC7A,CNPY3,COCH,COLEC12,CREBBP,CRTAM,CTSB,CTSK,CTSL,CTSS,CUL1,CYLD,DDX58,DHX9,DMBT1,ENSG00000173366,EREG,FADD,FBXW11,FCER1G,FCN1,FFAR2,FGG,FYN,GBP5,HAVCR2,HCK,HEXIM1,HMGB1,HMGB2,HPX,HRAS,HSP90B1,HSPD1,ICAM2,ICAM3,IFI16,IFIH1…
79	GO Biological Process	GO:0034121	regulation of toll-like receptor signaling pathway	79	8.82e-06	0.114	0.00144	3.15	6.35	20	565	0.0229	0.0354	11	58	59	.,.,.,.,.,.,.,.,.,.,.,.,.,.,.,.,.,.,.,.	.,.,.,.,.,.,.,.,.,.,.,.,.,.,.,.,.,.,.,.,.,.,.,.,.,.,.,.,.,.,.,.,.,.,.,.,.,.,.,.,.,.,.,.,.,.,.,.,.,.,.,.,.,.,.,.,.,.,.,.,.,.,.,.,.,.,.,.,.,.,.,.,.,.,.,.,.,.,.,.,.,.,.,.,.,.,.,.,.,.,.,.,.,.,.,.,.,.,.,.,.,.,.,.,.,.,.,.,.,.,.,.,.,.,.,.,.,.,.,.,.,.,.,.,.,.,.,.,.,.,.,.,.,.,.,.,.,.,.,.,.,.,.,.,.,.,.,.,.,.,.,.,.,.,.,.,.,.,.,.,.,.,.,.,.,.,.,.,.,.,.,.,.,.,.,.,.,.,.,.,.,.,.,.,.,.,.,.,.,.,.,.,.,.,.,.,.,.,.,.…	CD14,CD300LF,CYBA,FLOT1,IRF1,LYN,NR1D1,RAB7B,TLR2,TNFAIP3,TREML4	ACOD1,ARRB2,BIRC2,BIRC3,BPIFB1,CACTIN,CAV1,CD14,CD300A,CD300LF,CD36,CYBA,DAB2IP,ESR1,F2RL1,FCRL3,FLOT1,GFI1,HMGB1,IRAK3,IRF1,IRF4,IRF7,LBP,LGR4,LILRA2,LILRA4,LRRC14,LTF,LY96,LYN,NFKBIL1,NLRP6,NR1D1,NR1H3,PDPK1,PELI1,PTPN22,PTPRS,RAB7B,RSAD2,SARM1,SMPDL3B,TICAM1,TICAM2,TIRAP,TLR1,TLR2,TLR3,TLR4,TLR5,TLR6,TLR9,TNFAIP3,TREML4,TYRO3,UBQLN1,WDFY1
80	GO Biological Process	GO:0001816	cytokine production	80	9.1e-06	0.118	0.00147	2.18	17.4	38	1551	0.0436	0.0245	26	128	131	.,.,.,.,.,.,.,.,.,.,.,.,.,.,.,.,.,.,.,.,.,.,.,.,.,.,.,.,.,.,.,.,.,.,.,.,.,.	.,.,.,.,.,.,.,.,.,.,.,.,.,.,.,.,.,.,.,.,.,.,.,.,.,.,.,.,.,.,.,.,.,.,.,.,.,.,.,.,.,.,.,.,.,.,.,.,.,.,.,.,.,.,.,.,.,.,.,.,.,.,.,.,.,.,.,.,.,.,.,.,.,.,.,.,.,.,.,.,.,.,.,.,.,.,.,.,.,.,.,.,.,.,.,.,.,.,.,.,.,.,.,.,.,.,.,.,.,.,.,.,.,.,.,.,.,.,.,.,.,.,.,.,.,.,.,.,.,.,.,.,.,.,.,.,.,.,.,.,.,.,.,.,.,.,.,.,.,.,.,.,.,.,.,.,.,.,.,.,.,.,.,.,.,.,.,.,.,.,.,.,.,.,.,.,.,.,.,.,.,.,.,.,.,.,.,.,.,.,.,.,.,.,.,.,.,.,.,.…	ABCA1,AIM2,BCL10,CCM2L,CD46,GAS6,HIF1A,HSPD1,IFNAR1,IL12B,IL18RAP,IL1B,IL31RA,LCP2,LYN,MAF,NLRP3,NOD2,NOTCH1,RAB1A,RBPJ,RFTN1,SEH1L,SLC11A1,TLR2,TREM1	ABCA1,ADAMTS3,ADGRG1,AIM2,APP,ASH1L,AVPR2,AZI2,BATF,BCL10,BTN3A1,BTN3A2,CARD11,CASP1,CCL19,CCM2L,CCR7,CD226,CD28,CD36,CD4,CD46,CD55,CD96,CEBPE,CHGA,CHI3L1,CLECL1,CMA1,DBH,DENND1B,DLG1,EOMES,F2RL1,FABP4,FGFR1,FOXP1,FOXP3,GAS6,GATA3,GBP5,GPAM,HEG1,HIF1A,HMGB1,HSPD1,IDO1,IFNAR1,IL12A,IL12B,IL12RB2,IL17F,IL18,IL18RAP,IL19,IL1B,IL1RAP,IL31RA,IL4,INAVA,IRAK4,IRF3,IRF7,ITGAV,ITGB6,ITK,KDELR1,KIT,KLRF2,L…
81	GO Biological Process	GO:0002366	leukocyte activation involved in immune response	81	9.57e-06	0.124	0.00153	1.56	62	97	5519	0.111	0.0176	72	579	603	.,.,.,.,.,.,.,.,.,.,.,.,.,.,.,.,.,.,.,.,.,.,.,.,.,.,.,.,.,.,.,.,.,.,.,.,.,.,.,.,.,.,.,.,.,.,.,.,.,.,.,.,.,.,.,.,.,.,.,.,.,.,.,.,.,.,.,.,.,.,.,.,.,.,.,.,.,.,.,.,.,.,.,.,.,.,.,.,.,.,.,.,.,.,.,.,.	.,.,.,.,.,.,.,.,.,.,.,.,.,.,.,.,.,.,.,.,.,.,.,.,.,.,.,.,.,.,.,.,.,.,.,.,.,.,.,.,.,.,.,.,.,.,.,.,.,.,.,.,.,.,.,.,.,.,.,.,.,.,.,.,.,.,.,.,.,.,.,.,.,.,.,.,.,.,.,.,.,.,.,.,.,.,.,.,.,.,.,.,.,.,.,.,.,.,.,.,.,.,.,.,.,.,.,.,.,.,.,.,.,.,.,.,.,.,.,.,.,.,.,.,.,.,.,.,.,.,.,.,.,.,.,.,.,.,.,.,.,.,.,.,.,.,.,.,.,.,.,.,.,.,.,.,.,.,.,.,.,.,.,.,.,.,.,.,.,.,.,.,.,.,.,.,.,.,.,.,.,.,.,.,.,.,.,.,.,.,.,.,.,.,.,.,.,.,.,.…	ADGRE5,ALOX5,AMPD3,ARHGAP45,ATP11A,B4GALT1,BCL3,CAB39,CCL3,CD14,CD44,CD58,COTL1,CTSB,CTSZ,CYBA,DLL1,DOCK10,EEF1A1,ERCC1,FABP5,FCGR2A,FTH1,GNS,GOLGA7,GPR183,GSDMD,GSN,HSPD1,HVCN1,ICAM1,IGF2R,IL12B,IQGAP1,IST1,LILRB2,LPCAT1,LTA4H,LY9,LYN,MANBA,MILR1,NFKB1,NR4A3,OLR1,ORM2,PADI2,PECAM1,PLAU,PLAUR,PLCG2,PSAP,PTGER4,PTPRJ,QPCT,RAB14,RAP1B,RELB,RHOG,S100A11,SEMA4A,SERPINA1,SERPINB1,SIGLEC9,SIRPA,SLC11A1…	A1BG,ABCA13,ABL1,ACAA1,ACLY,ACPP,ACTR10,ACTR1B,ACTR2,ADA,ADAM10,ADAM8,ADGRE3,ADGRE5,ADGRG3,AGA,AGL,AGPAT2,AHSG,AICDA,ALAD,ALDH3B1,ALDOA,ALDOC,ALOX5,AMPD3,ANO6,ANPEP,ANXA2,ANXA3,AOC1,AP1M1,AP2A2,APAF1,APBB1IP,APEH,APRT,ARG1,ARHGAP45,ARHGAP9,ARL8A,ARMC8,ARPC5,ARSB,ASAH1,ATAD3B,ATG7,ATP11A,ATP11B,ATP6AP2,ATP6V0A1,ATP6V0C,ATP6V1D,ATP7A,ATP8A1,ATP8B4,AZU1,B2M,B4GALT1,BATF,BCL3,BIN2,BPI,BRI3,BST1,BST2,…
82	GO Biological Process	GO:0002221	pattern recognition receptor signaling pathway	82	9.85e-06	0.127	0.00155	2.23	16.2	36	1438	0.0413	0.025	20	119	123	.,.,.,.,.,.,.,.,.,.,.,.,.,.,.,.,.,.,.,.,.,.,.,.,.,.,.,.,.,.,.,.,.,.,.,.	.,.,.,.,.,.,.,.,.,.,.,.,.,.,.,.,.,.,.,.,.,.,.,.,.,.,.,.,.,.,.,.,.,.,.,.,.,.,.,.,.,.,.,.,.,.,.,.,.,.,.,.,.,.,.,.,.,.,.,.,.,.,.,.,.,.,.,.,.,.,.,.,.,.,.,.,.,.,.,.,.,.,.,.,.,.,.,.,.,.,.,.,.,.,.,.,.,.,.,.,.,.,.,.,.,.,.,.,.,.,.,.,.,.,.,.,.,.,.,.,.,.,.,.,.,.,.,.,.,.,.,.,.,.,.,.,.,.,.,.,.,.,.,.,.,.,.,.,.,.,.,.,.,.,.,.,.,.,.,.,.,.,.,.,.,.,.,.,.,.,.,.,.,.,.,.,.,.,.,.,.,.,.,.,.,.,.,.,.,.,.,.,.,.,.,.,.,.,.,.…	BCL10,CD14,CD300LF,CTSB,CTSL,HSPD1,IRAK2,LGMN,MAPKAPK2,NFKBIA,NOD2,RFTN1,TAB2,TLR10,TLR2,TNFAIP3,TNIP1,TNIP2,TRIL,UNC93B1	APOB,BCL10,BIRC2,BIRC3,BTK,CASP8,CD14,CD180,CD300LF,CD36,CD86,CHUK,CLEC7A,CNPY3,COLEC12,CTSB,CTSK,CTSL,CTSS,CYLD,DDX58,DMBT1,ENSG00000173366,FADD,FCN1,FFAR2,FGG,HAVCR2,HMGB1,HSP90B1,HSPD1,IFIH1,IKBKB,IKBKE,IKBKG,INAVA,IRAK1,IRAK2,IRAK3,IRAK4,IRF3,IRF7,IRGM,ITCH,ITGAM,ITGB2,LBP,LGMN,LRRC70,LSM14A,LY96,MAP2K6,MAP3K1,MAP3K7,MAPKAPK2,MAPKAPK3,MARCO,MAVS,MYD88,NFKBIA,NOD1,NOD2,NR1H4,OTULIN,PGLYRP1,PGL…
83	GO Biological Process	GO:0050764	regulation of phagocytosis	83	9.87e-06	0.127	0.00154	2.78	8.65	24	770	0.0275	0.0312	12	64	68	.,.,.,.,.,.,.,.,.,.,.,.,.,.,.,.,.,.,.,.,.,.,.,.	.,.,.,.,.,.,.,.,.,.,.,.,.,.,.,.,.,.,.,.,.,.,.,.,.,.,.,.,.,.,.,.,.,.,.,.,.,.,.,.,.,.,.,.,.,.,.,.,.,.,.,.,.,.,.,.,.,.,.,.,.,.,.,.,.,.,.,.,.,.,.,.,.,.,.,.,.,.,.,.,.,.,.,.,.,.,.,.,.,.,.,.,.,.,.,.,.,.,.,.,.,.,.,.,.,.,.,.,.,.,.,.,.,.,.,.,.,.,.,.,.,.,.,.,.,.,.,.,.,.,.,.,.,.,.,.,.,.,.,.,.,.,.,.,.,.,.,.,.,.,.,.,.,.,.,.,.,.,.,.,.,.,.,.,.,.,.,.,.,.,.,.,.,.,.,.,.,.,.,.,.,.,.,.,.,.,.,.,.,.,.,.,.,.,.,.,.,.,.,.…	ABR,CD300LF,CYBA,GAS6,HCK,IL1B,RAPGEF1,SCARB1,SLC11A1,TGFB1,TLR2,TULP1	ABCA7,ABR,ADIPOQ,AHSG,ALOX15,ANO6,ATG3,ATG5,AZU1,C2,C3,C4BPA,C4BPB,CALR,CAMK1D,CCL2,CD300A,CD300LF,CD36,CD47,CSK,CYBA,DNM2,DOCK2,F2RL1,FCER1G,FCGR2B,FGR,GAS6,GATA2,HCK,HMGB1,IL1B,ITGA2,ITGAV,LMAN2,MBL2,MERTK,MFGE8,MYO18A,NCKAP1L,PPARG,PRKCG,PRTN3,PTEN,PTX3,PYCARD,RAB27A,RAP1A,RAPGEF1,SCARB1,SFTPD,SLC11A1,SNX3,SPACA3,STAP1,SYK,SYT11,SYT7,TGFB1,TLR2,TNF,TUB,TULP1
84	GO Biological Process	GO:0002522	leukocyte migration involved in immune response	84	1.04e-05	0.135	0.0016	27.4	0.146	4	13	0.00459	0.308	2	2	2	.,.,.,.	.,.,.,.,.,.,.,.,.,.,.,.,.	FUT7,HCK	FUT7,HCK
85	GO Biological Process	GO:0032653	regulation of interleukin-10 production	85	1.05e-05	0.136	0.0016	3.23	5.89	19	524	0.0218	0.0363	12	40	43	.,.,.,.,.,.,.,.,.,.,.,.,.,.,.,.,.,.,.	.,.,.,.,.,.,.,.,.,.,.,.,.,.,.,.,.,.,.,.,.,.,.,.,.,.,.,.,.,.,.,.,.,.,.,.,.,.,.,.,.,.,.,.,.,.,.,.,.,.,.,.,.,.,.,.,.,.,.,.,.,.,.,.,.,.,.,.,.,.,.,.,.,.,.,.,.,.,.,.,.,.,.,.,.,.,.,.,.,.,.,.,.,.,.,.,.,.,.,.,.,.,.,.,.,.,.,.,.,.,.,.,.,.,.,.,.,.,.,.,.,.,.,.,.,.,.,.,.,.,.,.,.,.,.,.,.,.,.,.,.,.,.,.,.,.,.,.,.,.,.,.,.,.,.,.,.,.,.,.,.,.,.,.,.,.,.,.,.,.,.,.,.,.,.,.,.,.,.,.,.,.,.,.,.,.,.,.,.,.,.,.,.,.,.,.,.,.,.,.…	BCL3,CD34,CD46,CD83,DLL1,HSPD1,IL12B,IL23A,LGALS9,NOD2,PRKCZ,TLR2	BCL3,CD274,CD28,CD34,CD40LG,CD46,CD83,DLL1,EPX,FCER1G,FCGR2B,FOXP3,HGF,HMGB1,HSPD1,IDO1,IL12B,IL20RB,IL23A,IL4,INAVA,IRF4,JAK3,LGALS9,NOD2,PDCD1LG2,PIBF1,PRG2,PRKCZ,PYCARD,SASH3,TLR2,TLR4,TLR9,TNFRSF21,TNFRSF9,TNFSF4,TRIB2,TUSC2,XCL1
86	GO Biological Process	GO:0043903	regulation of symbiosis, encompassing mutualism through parasitism	86	1.06e-05	0.137	0.0016	2.14	18.2	39	1622	0.0447	0.024	25	202	218	.,.,.,.,.,.,.,.,.,.,.,.,.,.,.,.,.,.,.,.,.,.,.,.,.,.,.,.,.,.,.,.,.,.,.,.,.,.,.	.,.,.,.,.,.,.,.,.,.,.,.,.,.,.,.,.,.,.,.,.,.,.,.,.,.,.,.,.,.,.,.,.,.,.,.,.,.,.,.,.,.,.,.,.,.,.,.,.,.,.,.,.,.,.,.,.,.,.,.,.,.,.,.,.,.,.,.,.,.,.,.,.,.,.,.,.,.,.,.,.,.,.,.,.,.,.,.,.,.,.,.,.,.,.,.,.,.,.,.,.,.,.,.,.,.,.,.,.,.,.,.,.,.,.,.,.,.,.,.,.,.,.,.,.,.,.,.,.,.,.,.,.,.,.,.,.,.,.,.,.,.,.,.,.,.,.,.,.,.,.,.,.,.,.,.,.,.,.,.,.,.,.,.,.,.,.,.,.,.,.,.,.,.,.,.,.,.,.,.,.,.,.,.,.,.,.,.,.,.,.,.,.,.,.,.,.,.,.,.…	CCL3,CCL4,CCNK,CD74,CXCL8,DDB1,GSN,IL12B,IRF8,ISG20,JUN,LARP1,LGALS9,NECTIN2,NOTCH1,PABPC1,POLR2E,SMARCA4,SUPT4H1,TFAP4,TNIP1,TRIM8,VPS4A,ZC3H12A,ZFP36	ADAR,ADARB1,ANXA2,APCS,APOE,ARG1,BAD,BANF1,BCL2,BCL2L11,BPIFA1,BST2,BTBD17,C19orf66,CAMP,CAV1,CAV2,CCL3,CCL4,CCL5,CCNK,CCNT1,CD28,CD36,CD4,CD74,CDK9,CFL1,CHD1,CHMP2B,CHMP3,CHMP4B,CHMP4C,CNOT7,CTDP1,CTSG,CXCL8,DDB1,DDX3X,DDX5,DHX9,DYNLT1,EIF2AK2,EIF2AK4,ELANE,EXOC2,EXOC7,F2RL1,FAM111A,FCN1,FKBP6,FMR1,FUCA2,GAPDH,GSN,GTF2B,GTF2F1,GTF2F2,HACD3,HDAC1,HMGA2,HPN,HS3ST5,HSPA8,IFI16,IFIT1,IFIT5,IFITM2,IF…
87	GO Biological Process	GO:1903039	positive regulation of leukocyte cell-cell adhesion	87	1.16e-05	0.149	0.00172	1.83	31.1	57	2768	0.0654	0.0206	42	201	210	.,.,.,.,.,.,.,.,.,.,.,.,.,.,.,.,.,.,.,.,.,.,.,.,.,.,.,.,.,.,.,.,.,.,.,.,.,.,.,.,.,.,.,.,.,.,.,.,.,.,.,.,.,.,.,.,.	.,.,.,.,.,.,.,.,.,.,.,.,.,.,.,.,.,.,.,.,.,.,.,.,.,.,.,.,.,.,.,.,.,.,.,.,.,.,.,.,.,.,.,.,.,.,.,.,.,.,.,.,.,.,.,.,.,.,.,.,.,.,.,.,.,.,.,.,.,.,.,.,.,.,.,.,.,.,.,.,.,.,.,.,.,.,.,.,.,.,.,.,.,.,.,.,.,.,.,.,.,.,.,.,.,.,.,.,.,.,.,.,.,.,.,.,.,.,.,.,.,.,.,.,.,.,.,.,.,.,.,.,.,.,.,.,.,.,.,.,.,.,.,.,.,.,.,.,.,.,.,.,.,.,.,.,.,.,.,.,.,.,.,.,.,.,.,.,.,.,.,.,.,.,.,.,.,.,.,.,.,.,.,.,.,.,.,.,.,.,.,.,.,.,.,.,.,.,.,.…	BCL10,CD1D,CD44,CD46,CD74,CD80,CD83,FAM49B,GLI3,GRB2,HES1,HLA-DPB1,HLA-DQA1,HLA-DRA,HLA-DRB1,HLA-DRB5,HSPD1,ICAM1,ICOSLG,IL12B,IL15,IL1B,IL1RL2,IL23A,IL6ST,IL7,KIRREL1,LGALS9,LILRB2,LILRB4,LYN,MALT1,NLRP3,NOD2,NR4A3,PDCD1,PRKCZ,SHB,SRC,TGFB1,THY1,TNFRSF14	ADA,ADAM8,AIF1,AKT1,ANXA1,AP3B1,AP3D1,BAD,BCL10,BCL6,BTLA,CARD11,CAV1,CCDC88B,CCL19,CCL2,CCL21,CCL5,CCR2,CD1D,CD209,CD24,CD244,CD247,CD27,CD274,CD276,CD28,CD3D,CD3E,CD4,CD40LG,CD44,CD46,CD47,CD5,CD55,CD59,CD6,CD74,CD80,CD83,CD86,CDC42,CLECL1,CORO1A,CSK,CTLA4,CYLD,DHPS,DNAJA3,DOCK8,DPP4,DUSP10,EBI3,EFNB1,EFNB2,ELANE,EPO,ETS1,FADD,FAM49B,FLOT2,FOXP3,FYN,GATA3,GLI2,GLI3,GPAM,GRB2,HAS2,HAVCR2,HES1,HH…
88	GO Biological Process	GO:0035722	interleukin-12-mediated signaling pathway	88	1.22e-05	0.158	0.0018	3.08	6.49	20	578	0.0229	0.0346	11	53	57	.,.,.,.,.,.,.,.,.,.,.,.,.,.,.,.,.,.,.,.	.,.,.,.,.,.,.,.,.,.,.,.,.,.,.,.,.,.,.,.,.,.,.,.,.,.,.,.,.,.,.,.,.,.,.,.,.,.,.,.,.,.,.,.,.,.,.,.,.,.,.,.,.,.,.,.,.,.,.,.,.,.,.,.,.,.,.,.,.,.,.,.,.,.,.,.,.,.,.,.,.,.,.,.,.,.,.,.,.,.,.,.,.,.,.,.,.,.,.,.,.,.,.,.,.,.,.,.,.,.,.,.,.,.,.,.,.,.,.,.,.,.,.,.,.,.,.,.,.,.,.,.,.,.,.,.,.,.,.,.,.,.,.,.,.,.,.,.,.,.,.,.,.,.,.,.,.,.,.,.,.,.,.,.,.,.,.,.,.,.,.,.,.,.,.,.,.,.,.,.,.,.,.,.,.,.,.,.,.,.,.,.,.,.,.,.,.,.,.,.…	ARF1,IL12B,IL23A,IL27,IL6ST,JAK1,PITPNA,RAP1B,SOD2,STAT3,STAT4	AIP,ANXA2,ARF1,CA1,CANX,CAPZA1,CDC42,CFL1,CNN2,CRLF1,EBI3,GSTA2,GSTO1,HNRNPA2B1,HNRNPDL,HNRNPF,HSPA9,IFNG,IL10,IL12A,IL12B,IL12RB1,IL12RB2,IL23A,IL27,IL27RA,IL6ST,JAK1,JAK2,LCP1,LMNB1,MSN,MTAP,P4HB,PAK2,PDCD4,PITPNA,PLCB1,PPIA,PSME2,RALA,RAP1B,RPLP0,SERPINB2,SNRPA1,SOD1,SOD2,STAT1,STAT3,STAT4,TALDO1,TCP1,TYK2
89	GO Biological Process	GO:0060355	positive regulation of cell adhesion molecule production	89	1.26e-05	0.163	0.00183	11.6	0.517	6	46	0.00688	0.13	2	4	4	.,.,.,.,.,.	.,.,.,.,.,.,.,.,.,.,.,.,.,.,.,.,.,.,.,.,.,.,.,.,.,.,.,.,.,.,.,.,.,.,.,.,.,.,.,.,.,.,.,.,.,.	FLOT1,IL1B	CAV1,COLEC12,FLOT1,IL1B
90	GO Biological Process	GO:0002224	toll-like receptor signaling pathway	90	1.36e-05	0.175	0.00195	2.36	13.1	31	1169	0.0356	0.0265	18	93	97	.,.,.,.,.,.,.,.,.,.,.,.,.,.,.,.,.,.,.,.,.,.,.,.,.,.,.,.,.,.,.	.,.,.,.,.,.,.,.,.,.,.,.,.,.,.,.,.,.,.,.,.,.,.,.,.,.,.,.,.,.,.,.,.,.,.,.,.,.,.,.,.,.,.,.,.,.,.,.,.,.,.,.,.,.,.,.,.,.,.,.,.,.,.,.,.,.,.,.,.,.,.,.,.,.,.,.,.,.,.,.,.,.,.,.,.,.,.,.,.,.,.,.,.,.,.,.,.,.,.,.,.,.,.,.,.,.,.,.,.,.,.,.,.,.,.,.,.,.,.,.,.,.,.,.,.,.,.,.,.,.,.,.,.,.,.,.,.,.,.,.,.,.,.,.,.,.,.,.,.,.,.,.,.,.,.,.,.,.,.,.,.,.,.,.,.,.,.,.,.,.,.,.,.,.,.,.,.,.,.,.,.,.,.,.,.,.,.,.,.,.,.,.,.,.,.,.,.,.,.,.…	BCL10,CD14,CD300LF,CTSB,CTSL,HSPD1,IRAK2,LGMN,MAPKAPK2,NFKBIA,RFTN1,TAB2,TLR10,TLR2,TNIP1,TNIP2,TRIL,UNC93B1	APOB,BCL10,BIRC2,BIRC3,BTK,CASP8,CD14,CD180,CD300LF,CD36,CD86,CHUK,CNPY3,COLEC12,CTSB,CTSK,CTSL,CTSS,ENSG00000173366,FADD,FGG,HAVCR2,HMGB1,HSP90B1,HSPD1,IKBKB,IKBKE,IKBKG,IRAK1,IRAK2,IRAK3,IRAK4,IRF3,IRF7,ITGAM,ITGB2,LBP,LGMN,LRRC70,LY96,MAP3K1,MAP3K7,MAPKAPK2,MAPKAPK3,MYD88,NFKBIA,NR1H4,PIK3AP1,PIK3C3,PIK3R4,PRKCE,REG3G,RFTN1,RIPK1,RIPK2,RPS27A,RPS6KA3,S100A14,S100A8,S100A9,SFTPA1,SFTPA2,SFTPD,T…
91	GO Biological Process	GO:0050715	positive regulation of cytokine secretion	91	1.5e-05	0.193	0.00212	2.35	13.2	31	1175	0.0356	0.0264	22	107	114	.,.,.,.,.,.,.,.,.,.,.,.,.,.,.,.,.,.,.,.,.,.,.,.,.,.,.,.,.,.,.	.,.,.,.,.,.,.,.,.,.,.,.,.,.,.,.,.,.,.,.,.,.,.,.,.,.,.,.,.,.,.,.,.,.,.,.,.,.,.,.,.,.,.,.,.,.,.,.,.,.,.,.,.,.,.,.,.,.,.,.,.,.,.,.,.,.,.,.,.,.,.,.,.,.,.,.,.,.,.,.,.,.,.,.,.,.,.,.,.,.,.,.,.,.,.,.,.,.,.,.,.,.,.,.,.,.,.,.,.,.,.,.,.,.,.,.,.,.,.,.,.,.,.,.,.,.,.,.,.,.,.,.,.,.,.,.,.,.,.,.,.,.,.,.,.,.,.,.,.,.,.,.,.,.,.,.,.,.,.,.,.,.,.,.,.,.,.,.,.,.,.,.,.,.,.,.,.,.,.,.,.,.,.,.,.,.,.,.,.,.,.,.,.,.,.,.,.,.,.,.…	AIM2,C5,CCL3,CD14,CD34,CD58,CLEC6A,GSDMD,IFNAR1,IL1A,IL1B,IL1RL1,LGALS9,NLRP3,NOD2,ORM2,PRKCZ,PTGER4,SRC,TLR2,TNFRSF14,TRPV4	ABL1,AGTR2,AIM2,ALOX15B,C1QTNF3,C5,CADM1,CARD8,CASP1,CASP5,CCL19,CCL3,CD14,CD2,CD244,CD274,CD34,CD58,CHIA,CHUK,CLEC4E,CLEC5A,CLEC6A,CLEC9A,CRTAM,CSF1R,DDX58,DHX36,DHX9,DRD2,F2R,F2RL1,FCN1,FERMT1,FFAR2,FGR,GAPDH,GATA3,GLMN,GSDMD,HAVCR2,HK1,HMGB1,HMHB1,HTR2B,HYAL2,IFIH1,IFNAR1,IFNG,IL10,IL17F,IL17RC,IL1A,IL1B,IL1RAP,IL1RL1,IL26,IL33,IL4R,INS,IRF3,KARS,LGALS9,LPL,MAPK14,MAPK3,MAVS,MBP,MMP12,NLRP1,NL…
92	GO Biological Process	GO:0034614	cellular response to reactive oxygen species	92	1.56e-05	0.202	0.00219	2.31	13.9	32	1235	0.0367	0.0259	18	116	120	.,.,.,.,.,.,.,.,.,.,.,.,.,.,.,.,.,.,.,.,.,.,.,.,.,.,.,.,.,.,.,.	.,.,.,.,.,.,.,.,.,.,.,.,.,.,.,.,.,.,.,.,.,.,.,.,.,.,.,.,.,.,.,.,.,.,.,.,.,.,.,.,.,.,.,.,.,.,.,.,.,.,.,.,.,.,.,.,.,.,.,.,.,.,.,.,.,.,.,.,.,.,.,.,.,.,.,.,.,.,.,.,.,.,.,.,.,.,.,.,.,.,.,.,.,.,.,.,.,.,.,.,.,.,.,.,.,.,.,.,.,.,.,.,.,.,.,.,.,.,.,.,.,.,.,.,.,.,.,.,.,.,.,.,.,.,.,.,.,.,.,.,.,.,.,.,.,.,.,.,.,.,.,.,.,.,.,.,.,.,.,.,.,.,.,.,.,.,.,.,.,.,.,.,.,.,.,.,.,.,.,.,.,.,.,.,.,.,.,.,.,.,.,.,.,.,.,.,.,.,.,.…	CFLAR,FOS,HDAC2,HNRNPD,IL18BP,IL18RAP,JUN,KDM6B,KLF2,MAPK8,PPARGC1B,PRDX2,RHOB,SETX,SOD2,SRC,STAT6,TNFAIP3	ABL1,ADPRHL2,AIFM1,AKR1B1,AKR1C3,AKT1,ANKZF1,ANXA1,APEX1,AQP1,ARG1,ATP7A,AXL,BECN1,BNIP3,BTK,CAMKK2,CBX8,CCNA2,CDK1,CDK2,CFLAR,CHUK,CRK,CRYGD,CST3,CYP1B1,DNM2,DPEP1,ECT2,EGFR,ENSG00000256632,ERCC6L2,ETS1,EZH2,FABP1,FANCC,FER,FOS,FOXO1,FXN,GLRX2,GUCY1B3,HDAC2,HDAC6,HNRNPD,HSF1,IL18BP,IL18RAP,IL6,IMPACT,JUN,KCNC2,KDM6B,KLF2,KLF4,MAP1LC3A,MAP3K5,MAPK3,MAPK7,MAPK8,MAPK9,MDM2,MMP9,MPO,MPV17,MT3,MTR,MY…
93	GO Biological Process	GO:0050691	regulation of defense response to virus by host	93	1.67e-05	0.216	0.00232	3.96	3.54	14	315	0.0161	0.0444	8	33	37	.,.,.,.,.,.,.,.,.,.,.,.,.,.	.,.,.,.,.,.,.,.,.,.,.,.,.,.,.,.,.,.,.,.,.,.,.,.,.,.,.,.,.,.,.,.,.,.,.,.,.,.,.,.,.,.,.,.,.,.,.,.,.,.,.,.,.,.,.,.,.,.,.,.,.,.,.,.,.,.,.,.,.,.,.,.,.,.,.,.,.,.,.,.,.,.,.,.,.,.,.,.,.,.,.,.,.,.,.,.,.,.,.,.,.,.,.,.,.,.,.,.,.,.,.,.,.,.,.,.,.,.,.,.,.,.,.,.,.,.,.,.,.,.,.,.,.,.,.,.,.,.,.,.,.,.,.,.,.,.,.,.,.,.,.,.,.,.,.,.,.,.,.,.,.,.,.,.,.,.,.,.,.,.,.,.,.,.,.,.,.,.,.,.,.,.,.,.,.,.,.,.,.,.,.,.,.,.,.,.,.,.,.,.…	AIM2,IL12B,IL15,IL1B,IL23A,IL27,TNFAIP3,ZC3H12A	AIM2,DDX58,DHX9,DTX3L,EIF2AK4,IFIT1,IFNG,IFNLR1,IL12B,IL12RB1,IL15,IL1B,IL23A,IL27,IL4,MAVS,MB21D1,MICB,MMP12,MUL1,PARP9,PQBP1,RNF216,SELENOK,SIN3A,STAT1,TARBP2,TMEM173,TNFAIP3,TRAF3IP2,TRIM44,TRIM6,ZC3H12A
94	GO Biological Process	GO:0050707	regulation of cytokine secretion	94	1.78e-05	0.23	0.00245	2.03	20.7	42	1845	0.0482	0.0228	28	161	169	.,.,.,.,.,.,.,.,.,.,.,.,.,.,.,.,.,.,.,.,.,.,.,.,.,.,.,.,.,.,.,.,.,.,.,.,.,.,.,.,.,.	.,.,.,.,.,.,.,.,.,.,.,.,.,.,.,.,.,.,.,.,.,.,.,.,.,.,.,.,.,.,.,.,.,.,.,.,.,.,.,.,.,.,.,.,.,.,.,.,.,.,.,.,.,.,.,.,.,.,.,.,.,.,.,.,.,.,.,.,.,.,.,.,.,.,.,.,.,.,.,.,.,.,.,.,.,.,.,.,.,.,.,.,.,.,.,.,.,.,.,.,.,.,.,.,.,.,.,.,.,.,.,.,.,.,.,.,.,.,.,.,.,.,.,.,.,.,.,.,.,.,.,.,.,.,.,.,.,.,.,.,.,.,.,.,.,.,.,.,.,.,.,.,.,.,.,.,.,.,.,.,.,.,.,.,.,.,.,.,.,.,.,.,.,.,.,.,.,.,.,.,.,.,.,.,.,.,.,.,.,.,.,.,.,.,.,.,.,.,.,.…	AIM2,C5,CCL3,CD14,CD34,CD58,CLEC6A,GAS6,GSDMD,IFNAR1,IL1A,IL1B,IL1RL1,LGALS9,LRRC32,LYN,NLRP3,NOD2,ORM2,PRKCZ,PTGER4,SRC,SRGN,TLR10,TLR2,TNFRSF14,TRPV4,ZC3H12A	ABL1,AGTR2,AIM2,ALOX15B,ANGPT1,ANXA1,ANXA4,APOA1,APOA2,ARG2,ATG5,BANK1,BTN2A2,C1QTNF3,C5,C5AR2,CADM1,CARD16,CARD17,CARD18,CARD8,CASP1,CASP5,CCL19,CCL3,CCR7,CD14,CD2,CD244,CD274,CD34,CD58,CHIA,CHUK,CIDEA,CLEC4E,CLEC5A,CLEC6A,CLEC9A,CRP,CRTAM,CSF1R,DDX58,DHX36,DHX9,DRD2,ENSG00000173366,EZR,F2R,F2RL1,FCGR2B,FCN1,FERMT1,FFAR2,FFAR4,FGR,FN1,FOXP1,FOXP3,GAPDH,GAS6,GATA3,GBP1,GHRL,GHSR,GLMN,GPAM,GSDMD,H…
95	GO Biological Process	GO:0045076	regulation of interleukin-2 biosynthetic process	95	1.83e-05	0.236	0.00249	4.92	2.24	11	199	0.0126	0.0553	4	18	18	.,.,.,.,.,.,.,.,.,.,.	.,.,.,.,.,.,.,.,.,.,.,.,.,.,.,.,.,.,.,.,.,.,.,.,.,.,.,.,.,.,.,.,.,.,.,.,.,.,.,.,.,.,.,.,.,.,.,.,.,.,.,.,.,.,.,.,.,.,.,.,.,.,.,.,.,.,.,.,.,.,.,.,.,.,.,.,.,.,.,.,.,.,.,.,.,.,.,.,.,.,.,.,.,.,.,.,.,.,.,.,.,.,.,.,.,.,.,.,.,.,.,.,.,.,.,.,.,.,.,.,.,.,.,.,.,.,.,.,.,.,.,.,.,.,.,.,.,.,.,.,.,.,.,.,.,.,.,.,.,.,.,.,.,.,.,.,.,.,.,.,.,.,.,.,.,.,.,.,.,.,.,.,.,.,.,.,.,.,.,.,.,.,.,.,.,.,.,.,.,.,.,.,.,.,.,.,.,.,.	CD80,IL1A,IL1B,ZFP36	CARD11,CARD9,CD28,CD3E,CD4,CD80,CD86,FOXP3,GLMN,IL17F,IL1A,IL1B,IRF4,LAG3,PRKCQ,SFTPD,STAT5B,ZFP36
96	GO Biological Process	GO:0032675	regulation of interleukin-6 production	96	1.97e-05	0.254	0.00265	2.4	12.1	29	1078	0.0333	0.0269	18	106	108	.,.,.,.,.,.,.,.,.,.,.,.,.,.,.,.,.,.,.,.,.,.,.,.,.,.,.,.,.	.,.,.,.,.,.,.,.,.,.,.,.,.,.,.,.,.,.,.,.,.,.,.,.,.,.,.,.,.,.,.,.,.,.,.,.,.,.,.,.,.,.,.,.,.,.,.,.,.,.,.,.,.,.,.,.,.,.,.,.,.,.,.,.,.,.,.,.,.,.,.,.,.,.,.,.,.,.,.,.,.,.,.,.,.,.,.,.,.,.,.,.,.,.,.,.,.,.,.,.,.,.,.,.,.,.,.,.,.,.,.,.,.,.,.,.,.,.,.,.,.,.,.,.,.,.,.,.,.,.,.,.,.,.,.,.,.,.,.,.,.,.,.,.,.,.,.,.,.,.,.,.,.,.,.,.,.,.,.,.,.,.,.,.,.,.,.,.,.,.,.,.,.,.,.,.,.,.,.,.,.,.,.,.,.,.,.,.,.,.,.,.,.,.,.,.,.,.,.,.…	CEBPB,CYBA,GAS6,HSPD1,IL1A,IL1B,IL1RL2,INPP5D,KLF2,LGALS9,LILRB2,MAPKAPK2,NOD2,RAB7B,TLR2,TNFAIP3,TRPV4,ZC3H12A	ADCYAP1,ADORA2B,AFAP1L2,AKIRIN2,ARHGEF2,ARRB1,ARRB2,BANK1,BPI,C1QTNF3,C5AR2,CARD9,CD36,CEBPB,CHRNA7,CSK,CYBA,DDX58,DHX9,EREG,F2R,F2RL1,FCER1G,FOXJ1,FOXP3,GAS6,GBA,GHRL,GHSR,HAVCR2,HGF,HMGB1,HSPD1,HYAL2,IFIH1,IFNG,IL10,IL17D,IL17F,IL17RC,IL1A,IL1B,IL1RAP,IL1RL2,IL33,IL36A,IL36B,IL36RN,IL6,IL6R,INAVA,INPP5D,IRAK3,ISL1,KLF2,LBP,LGALS9,LILRB2,MAPK13,MAPKAPK2,MAVS,MBP,MYD88,NCKAP1L,NLRC3,NLRP10,NLRP12…
97	GO Biological Process	GO:0050900	leukocyte migration	97	2.07e-05	0.267	0.00275	1.76	34.7	61	3094	0.07	0.0197	40	275	301	.,.,.,.,.,.,.,.,.,.,.,.,.,.,.,.,.,.,.,.,.,.,.,.,.,.,.,.,.,.,.,.,.,.,.,.,.,.,.,.,.,.,.,.,.,.,.,.,.,.,.,.,.,.,.,.,.,.,.,.,.	.,.,.,.,.,.,.,.,.,.,.,.,.,.,.,.,.,.,.,.,.,.,.,.,.,.,.,.,.,.,.,.,.,.,.,.,.,.,.,.,.,.,.,.,.,.,.,.,.,.,.,.,.,.,.,.,.,.,.,.,.,.,.,.,.,.,.,.,.,.,.,.,.,.,.,.,.,.,.,.,.,.,.,.,.,.,.,.,.,.,.,.,.,.,.,.,.,.,.,.,.,.,.,.,.,.,.,.,.,.,.,.,.,.,.,.,.,.,.,.,.,.,.,.,.,.,.,.,.,.,.,.,.,.,.,.,.,.,.,.,.,.,.,.,.,.,.,.,.,.,.,.,.,.,.,.,.,.,.,.,.,.,.,.,.,.,.,.,.,.,.,.,.,.,.,.,.,.,.,.,.,.,.,.,.,.,.,.,.,.,.,.,.,.,.,.,.,.,.,.…	B4GALT1,CCL18,CCL3,CCL3L3,CCL4,CCL4L2,CCR5,CD34,CD44,CD58,CD74,COL1A1,CXCL3,CXCL8,CXCR4,DAPK2,EDN2,FPR3,FUT7,GAS6,GLG1,GPC1,GPR183,GRB2,HCK,ICAM1,IL1B,INPP5D,LYN,MYO1G,OLR1,PDE4B,PECAM1,PREX1,SELPLG,SIRPA,SLC7A5,SRC,TGFB1,TREM1	ADAM8,ADD2,ADGRE2,AIMP1,ANGPT1,ANGPT2,ANGPT4,ANO6,ANXA1,APOB,ARTN,ATP1B1,ATP1B2,ATP1B3,AZU1,B4GALT1,BSG,C3AR1,C5AR1,CALCA,CAV1,CCL1,CCL11,CCL17,CCL18,CCL19,CCL2,CCL20,CCL21,CCL22,CCL23,CCL24,CCL25,CCL26,CCL3,CCL3L3,CCL4,CCL4L2,CCL5,CCL7,CCL8,CCR1,CCR2,CCR5,CCR6,CCR7,CD2,CD244,CD34,CD44,CD47,CD48,CD58,CD74,CD84,CDC42,CEACAM1,CEACAM3,CEACAM5,CEACAM6,CEACAM8,CH25H,CHGA,CKLF,CNR2,COL1A1,COL1A2,CORO1A…
98	GO Biological Process	GO:0070671	response to interleukin-12	98	2.34e-05	0.302	0.00308	2.94	6.79	20	605	0.0229	0.0331	11	54	58	.,.,.,.,.,.,.,.,.,.,.,.,.,.,.,.,.,.,.,.	.,.,.,.,.,.,.,.,.,.,.,.,.,.,.,.,.,.,.,.,.,.,.,.,.,.,.,.,.,.,.,.,.,.,.,.,.,.,.,.,.,.,.,.,.,.,.,.,.,.,.,.,.,.,.,.,.,.,.,.,.,.,.,.,.,.,.,.,.,.,.,.,.,.,.,.,.,.,.,.,.,.,.,.,.,.,.,.,.,.,.,.,.,.,.,.,.,.,.,.,.,.,.,.,.,.,.,.,.,.,.,.,.,.,.,.,.,.,.,.,.,.,.,.,.,.,.,.,.,.,.,.,.,.,.,.,.,.,.,.,.,.,.,.,.,.,.,.,.,.,.,.,.,.,.,.,.,.,.,.,.,.,.,.,.,.,.,.,.,.,.,.,.,.,.,.,.,.,.,.,.,.,.,.,.,.,.,.,.,.,.,.,.,.,.,.,.,.,.,.…	ARF1,IL12B,IL23A,IL27,IL6ST,JAK1,PITPNA,RAP1B,SOD2,STAT3,STAT4	AIP,ANXA2,ARF1,CA1,CANX,CAPZA1,CDC42,CFL1,CNN2,CRLF1,EBI3,GSTA2,GSTO1,HNRNPA2B1,HNRNPDL,HNRNPF,HSPA9,IFNG,IL10,IL12A,IL12B,IL12RB1,IL12RB2,IL23A,IL27,IL27RA,IL6ST,JAK1,JAK2,LCP1,LMNB1,MSN,MTAP,P4HB,PAK2,PDCD4,PITPNA,PLCB1,PPIA,PSME2,RALA,RAP1B,RIPK2,RPLP0,SERPINB2,SNRPA1,SOD1,SOD2,STAT1,STAT3,STAT4,TALDO1,TCP1,TYK2
99	GO Biological Process	GO:0043901	negative regulation of multi-organism process	99	2.35e-05	0.303	0.00306	2.51	10.3	26	921	0.0298	0.0282	14	115	128	.,.,.,.,.,.,.,.,.,.,.,.,.,.,.,.,.,.,.,.,.,.,.,.,.,.	.,.,.,.,.,.,.,.,.,.,.,.,.,.,.,.,.,.,.,.,.,.,.,.,.,.,.,.,.,.,.,.,.,.,.,.,.,.,.,.,.,.,.,.,.,.,.,.,.,.,.,.,.,.,.,.,.,.,.,.,.,.,.,.,.,.,.,.,.,.,.,.,.,.,.,.,.,.,.,.,.,.,.,.,.,.,.,.,.,.,.,.,.,.,.,.,.,.,.,.,.,.,.,.,.,.,.,.,.,.,.,.,.,.,.,.,.,.,.,.,.,.,.,.,.,.,.,.,.,.,.,.,.,.,.,.,.,.,.,.,.,.,.,.,.,.,.,.,.,.,.,.,.,.,.,.,.,.,.,.,.,.,.,.,.,.,.,.,.,.,.,.,.,.,.,.,.,.,.,.,.,.,.,.,.,.,.,.,.,.,.,.,.,.,.,.,.,.,.,.…	CCL3,CCL4,CCNK,GSN,IL12B,IRF8,ISG20,JUN,SHB,TFAP4,TNIP1,TRIM8,ZC3H12A,ZFP36	ACVR1C,ADA,ADAR,ANXA2,APCS,ARHGDIB,ASTL,BANF1,BPIFA1,BST2,BTBD17,C19orf66,CALR,CAMP,CCL3,CCL4,CCL5,CCNK,CD36,CHMP3,CTSG,EIF2AK2,EIF2AK4,ELANE,FAM111A,FCN1,GPR149,GSN,HDAC1,HMGA2,HPGDS,IFI16,IFIT1,IFIT5,IFITM2,IFITM3,IFNA2,IFNB1,IFNG,IFNL3,IGF1,IL10,IL12B,ILF3,INPP5K,IRF8,ISG15,ISG20,ITGAV,JUN,LBP,LTA,LTF,MAVS,MBL2,MID2,MPO,MX1,NODAL,NPPC,NPR2,OAS1,OAS3,OASL,PAEP,PARP10,PLSCR1,PML,POU2F3,PRDX4,PRK…
100	GO Biological Process	GO:0043299	leukocyte degranulation	100	2.49e-05	0.322	0.00322	1.61	49.8	80	4432	0.0917	0.0181	58	479	499	.,.,.,.,.,.,.,.,.,.,.,.,.,.,.,.,.,.,.,.,.,.,.,.,.,.,.,.,.,.,.,.,.,.,.,.,.,.,.,.,.,.,.,.,.,.,.,.,.,.,.,.,.,.,.,.,.,.,.,.,.,.,.,.,.,.,.,.,.,.,.,.,.,.,.,.,.,.,.,.	.,.,.,.,.,.,.,.,.,.,.,.,.,.,.,.,.,.,.,.,.,.,.,.,.,.,.,.,.,.,.,.,.,.,.,.,.,.,.,.,.,.,.,.,.,.,.,.,.,.,.,.,.,.,.,.,.,.,.,.,.,.,.,.,.,.,.,.,.,.,.,.,.,.,.,.,.,.,.,.,.,.,.,.,.,.,.,.,.,.,.,.,.,.,.,.,.,.,.,.,.,.,.,.,.,.,.,.,.,.,.,.,.,.,.,.,.,.,.,.,.,.,.,.,.,.,.,.,.,.,.,.,.,.,.,.,.,.,.,.,.,.,.,.,.,.,.,.,.,.,.,.,.,.,.,.,.,.,.,.,.,.,.,.,.,.,.,.,.,.,.,.,.,.,.,.,.,.,.,.,.,.,.,.,.,.,.,.,.,.,.,.,.,.,.,.,.,.,.,.…	ADGRE5,ALOX5,AMPD3,ARHGAP45,ATP11A,B4GALT1,CAB39,CCL3,CD14,CD44,CD58,COTL1,CTSB,CTSZ,CYBA,EEF1A1,FABP5,FCGR2A,FTH1,GNS,GOLGA7,GSDMD,GSN,HCK,HVCN1,IGF2R,IQGAP1,IST1,LILRB2,LPCAT1,LTA4H,LYN,MANBA,MILR1,NFKB1,NR4A3,OLR1,ORM2,PADI2,PECAM1,PLAU,PLAUR,PSAP,PTPRJ,QPCT,RAB14,RAP1B,RHOG,S100A11,SERPINA1,SERPINB1,SIGLEC9,SIRPA,SLC11A1,SLC2A3,TLR2,TMBIM1,TNFRSF1B	A1BG,ABCA13,ACAA1,ACLY,ACPP,ACTR10,ACTR1B,ACTR2,ADAM10,ADAM8,ADGRE3,ADGRE5,ADGRG3,AGA,AGL,AGPAT2,AHSG,ALAD,ALDH3B1,ALDOA,ALDOC,ALOX5,AMPD3,ANO6,ANPEP,ANXA2,ANXA3,AOC1,AP1M1,AP2A2,APAF1,APEH,APRT,ARG1,ARHGAP45,ARHGAP9,ARL8A,ARMC8,ARPC5,ARSB,ASAH1,ATAD3B,ATG7,ATP11A,ATP11B,ATP6AP2,ATP6V0A1,ATP6V0C,ATP6V1D,ATP8A1,ATP8B4,AZU1,B2M,B4GALT1,BIN2,BPI,BRI3,BST1,BST2,BTK,C16orf62,C1orf35,C3,C3AR1,C5AR1,C6o…
101	GO Biological Process	GO:0034144	negative regulation of toll-like receptor 4 signaling pathway	101	2.57e-05	0.332	0.00328	5.89	1.53	9	136	0.0103	0.0662	4	8	8	.,.,.,.,.,.,.,.,.	.,.,.,.,.,.,.,.,.,.,.,.,.,.,.,.,.,.,.,.,.,.,.,.,.,.,.,.,.,.,.,.,.,.,.,.,.,.,.,.,.,.,.,.,.,.,.,.,.,.,.,.,.,.,.,.,.,.,.,.,.,.,.,.,.,.,.,.,.,.,.,.,.,.,.,.,.,.,.,.,.,.,.,.,.,.,.,.,.,.,.,.,.,.,.,.,.,.,.,.,.,.,.,.,.,.,.,.,.,.,.,.,.,.,.,.,.,.,.,.,.,.,.,.,.,.,.,.,.,.,.,.,.,.,.,.	LYN,NR1D1,RAB7B,TNFAIP3	ACOD1,BPIFB1,DAB2IP,LILRA2,LYN,NR1D1,RAB7B,TNFAIP3
102	GO Biological Process	GO:0042088	T-helper 1 type immune response	102	2.84e-05	0.366	0.00359	5.18	1.93	10	172	0.0115	0.0581	7	19	19	.,.,.,.,.,.,.,.,.,.	.,.,.,.,.,.,.,.,.,.,.,.,.,.,.,.,.,.,.,.,.,.,.,.,.,.,.,.,.,.,.,.,.,.,.,.,.,.,.,.,.,.,.,.,.,.,.,.,.,.,.,.,.,.,.,.,.,.,.,.,.,.,.,.,.,.,.,.,.,.,.,.,.,.,.,.,.,.,.,.,.,.,.,.,.,.,.,.,.,.,.,.,.,.,.,.,.,.,.,.,.,.,.,.,.,.,.,.,.,.,.,.,.,.,.,.,.,.,.,.,.,.,.,.,.,.,.,.,.,.,.,.,.,.,.,.,.,.,.,.,.,.,.,.,.,.,.,.,.,.,.,.,.,.,.,.,.,.,.,.,.,.,.,.,.,.,.,.,.,.,.,.	BCL3,IL12B,IL18BP,IL18RAP,RELB,SEMA4A,STAT6	BCL3,EBI3,HMGB1,HRAS,IL12A,IL12B,IL18,IL18BP,IL18R1,IL18RAP,IL4,LEF1,RELB,SEMA4A,SLAMF1,STAT6,TLR4,TLR6,TRAF6
103	GO Biological Process	GO:0032649	regulation of interferon-gamma production	103	2.93e-05	0.378	0.00367	2.43	11.1	27	989	0.031	0.0273	18	87	90	.,.,.,.,.,.,.,.,.,.,.,.,.,.,.,.,.,.,.,.,.,.,.,.,.,.,.	.,.,.,.,.,.,.,.,.,.,.,.,.,.,.,.,.,.,.,.,.,.,.,.,.,.,.,.,.,.,.,.,.,.,.,.,.,.,.,.,.,.,.,.,.,.,.,.,.,.,.,.,.,.,.,.,.,.,.,.,.,.,.,.,.,.,.,.,.,.,.,.,.,.,.,.,.,.,.,.,.,.,.,.,.,.,.,.,.,.,.,.,.,.,.,.,.,.,.,.,.,.,.,.,.,.,.,.,.,.,.,.,.,.,.,.,.,.,.,.,.,.,.,.,.,.,.,.,.,.,.,.,.,.,.,.,.,.,.,.,.,.,.,.,.,.,.,.,.,.,.,.,.,.,.,.,.,.,.,.,.,.,.,.,.,.,.,.,.,.,.,.,.,.,.,.,.,.,.,.,.,.,.,.,.,.,.,.,.,.,.,.,.,.,.,.,.,.,.,.…	BCL3,CD14,FAM49B,GAS6,HLA-DPB1,HSPD1,IFNAR1,IL12B,IL1B,IL1RL1,IL23A,IL27,INHBA,IRF8,LGALS9,PDE4B,SLC11A1,ZC3H12A	ABL1,AXL,BCL3,C1QBP,CCR2,CCR7,CD14,CD2,CD226,CD244,CD274,CD276,CD3E,CD96,CEBPG,EBI3,FADD,FAM49B,FOXP3,FZD5,GAS6,GATA3,HAVCR2,HLA-DPA1,HLA-DPB1,HMGB1,HMHB1,HRAS,HSPD1,IFNAR1,IL10,IL12A,IL12B,IL12RB1,IL12RB2,IL18,IL18R1,IL1B,IL1RL1,IL2,IL20RB,IL21,IL23A,IL27,IL27RA,IL33,IL36RN,INHA,INHBA,IRF8,ISG15,ISL1,KLRK1,LGALS9,LTA,NR1H4,PDCD1LG2,PDE4B,PDE4D,PGLYRP1,PGLYRP2,PGLYRP3,PRNP,PTPN22,PYCARD,RARA,RASG…
104	GO Biological Process	GO:0014074	response to purine-containing compound	104	2.98e-05	0.386	0.00371	2.14	16.4	35	1456	0.0401	0.024	23	138	144	.,.,.,.,.,.,.,.,.,.,.,.,.,.,.,.,.,.,.,.,.,.,.,.,.,.,.,.,.,.,.,.,.,.,.	.,.,.,.,.,.,.,.,.,.,.,.,.,.,.,.,.,.,.,.,.,.,.,.,.,.,.,.,.,.,.,.,.,.,.,.,.,.,.,.,.,.,.,.,.,.,.,.,.,.,.,.,.,.,.,.,.,.,.,.,.,.,.,.,.,.,.,.,.,.,.,.,.,.,.,.,.,.,.,.,.,.,.,.,.,.,.,.,.,.,.,.,.,.,.,.,.,.,.,.,.,.,.,.,.,.,.,.,.,.,.,.,.,.,.,.,.,.,.,.,.,.,.,.,.,.,.,.,.,.,.,.,.,.,.,.,.,.,.,.,.,.,.,.,.,.,.,.,.,.,.,.,.,.,.,.,.,.,.,.,.,.,.,.,.,.,.,.,.,.,.,.,.,.,.,.,.,.,.,.,.,.,.,.,.,.,.,.,.,.,.,.,.,.,.,.,.,.,.,.…	AANAT,CARM1,COL1A1,DUSP1,EEF2K,FDX1,FOS,FOSB,HDAC2,IL1B,JUN,JUNB,MMP19,PER1,PPARGC1B,RAP1B,RAPGEF1,RAPGEF2,RYR1,SLC6A1,SLC6A3,SSH1,STC1	AACS,AANAT,ADIPOQ,ADSS,AGXT,AKAP6,AKAP9,ALDH3A1,APEX1,APP,AQP1,AQP8,AQP9,AREG,BIRC2,BRAF,BSG,CACNA1S,CARM1,CASP1,CASQ2,CCL2,CDO1,CFTR,CIB2,CITED1,CNGA3,COL1A1,CPS1,CRHBP,DGKQ,DHODH,DMTN,DNMT3B,DNTT,DUOX1,DUOX2,DUSP1,EEF2K,EZR,FDX1,FKBP1A,FOS,FOSB,FOSL1,GPD1,GSTM2,HCN1,HCN2,HCN4,HDAC2,HMGCS1,HSP90B1,HSPA5,IGFBP5,IL1B,IL6,INPP5K,ITPR2,JUN,JUNB,JUND,KCNE1,KCNJ11,KCNQ1,KDM1A,LDHA,MMP19,NDUFS4,NME1,NO…
105	GO Biological Process	GO:0032729	positive regulation of interferon-gamma production	105	3.26e-05	0.421	0.00401	2.71	8.12	22	723	0.0252	0.0304	14	59	62	.,.,.,.,.,.,.,.,.,.,.,.,.,.,.,.,.,.,.,.,.,.	.,.,.,.,.,.,.,.,.,.,.,.,.,.,.,.,.,.,.,.,.,.,.,.,.,.,.,.,.,.,.,.,.,.,.,.,.,.,.,.,.,.,.,.,.,.,.,.,.,.,.,.,.,.,.,.,.,.,.,.,.,.,.,.,.,.,.,.,.,.,.,.,.,.,.,.,.,.,.,.,.,.,.,.,.,.,.,.,.,.,.,.,.,.,.,.,.,.,.,.,.,.,.,.,.,.,.,.,.,.,.,.,.,.,.,.,.,.,.,.,.,.,.,.,.,.,.,.,.,.,.,.,.,.,.,.,.,.,.,.,.,.,.,.,.,.,.,.,.,.,.,.,.,.,.,.,.,.,.,.,.,.,.,.,.,.,.,.,.,.,.,.,.,.,.,.,.,.,.,.,.,.,.,.,.,.,.,.,.,.,.,.,.,.,.,.,.,.,.,.…	BCL3,CD14,FAM49B,HLA-DPB1,HSPD1,IFNAR1,IL12B,IL1B,IL23A,IL27,IRF8,LGALS9,PDE4B,SLC11A1	ABL1,BCL3,CCR2,CD14,CD2,CD226,CD244,CD276,CD3E,CEBPG,EBI3,FADD,FAM49B,FZD5,HAVCR2,HLA-DPA1,HLA-DPB1,HMHB1,HRAS,HSPD1,IFNAR1,IL12A,IL12B,IL12RB1,IL12RB2,IL18,IL18R1,IL1B,IL2,IL21,IL23A,IL27,IL27RA,IRF8,ISL1,KLRK1,LGALS9,LTA,PDE4B,PDE4D,PTPN22,PYCARD,RASGRP1,RIPK2,SASH3,SLAMF1,SLAMF6,SLC11A1,TLR3,TLR4,TLR7,TLR8,TLR9,TNF,TNFSF4,TXK,WNT5A,ZFPM1,ZP3
106	GO Biological Process	GO:0042306	regulation of protein import into nucleus	106	3.33e-05	0.43	0.00406	2.01	19.9	40	1771	0.0459	0.0226	23	167	171	.,.,.,.,.,.,.,.,.,.,.,.,.,.,.,.,.,.,.,.,.,.,.,.,.,.,.,.,.,.,.,.,.,.,.,.,.,.,.,.	.,.,.,.,.,.,.,.,.,.,.,.,.,.,.,.,.,.,.,.,.,.,.,.,.,.,.,.,.,.,.,.,.,.,.,.,.,.,.,.,.,.,.,.,.,.,.,.,.,.,.,.,.,.,.,.,.,.,.,.,.,.,.,.,.,.,.,.,.,.,.,.,.,.,.,.,.,.,.,.,.,.,.,.,.,.,.,.,.,.,.,.,.,.,.,.,.,.,.,.,.,.,.,.,.,.,.,.,.,.,.,.,.,.,.,.,.,.,.,.,.,.,.,.,.,.,.,.,.,.,.,.,.,.,.,.,.,.,.,.,.,.,.,.,.,.,.,.,.,.,.,.,.,.,.,.,.,.,.,.,.,.,.,.,.,.,.,.,.,.,.,.,.,.,.,.,.,.,.,.,.,.,.,.,.,.,.,.,.,.,.,.,.,.,.,.,.,.,.,.…	BCL3,C8orf4,GAS6,GLI3,GREM1,IL12B,IL1B,IL23A,KEAP1,LGALS9,LITAF,MXI1,NFKBIA,NLRP3,PKD1,SUFU,SULF2,TGFB1,TGFBR1,THRA,TLR2,TXN,ZC3H12A	AGTR2,ANGPT1,APC2,APOD,APP,AXIN2,BAG3,BAMBI,BCL3,BMP4,BMP6,BMP7,BMPR1A,C1QTNF3,C8orf4,CABP1,CCDC22,CCL19,CD27,CD36,CDH1,CDK1,CDKN1A,CHERP,CHP1,CHP2,CSF3,CYLD,DAB2,DAB2IP,DACT1,DACT3,DDX58,DMAP1,DYRK2,ECT2,EDA,EDAR,EFCAB7,EGF,EGFR,EMD,ERBB4,F2,F2R,FAF1,FAM89B,FBXW11,FERMT1,FLNA,FZD1,FZD7,G3BP2,GAS6,GLI3,GNAQ,GREM1,GSK3B,HCLS1,HDAC3,HSP90AB1,HYAL2,IFNG,IGF1,IL10,IL12B,IL18,IL18R1,IL1B,IL23A,IL6,IPO…
107	GO Biological Process	GO:0035505	positive regulation of myosin light chain kinase activity	107	3.35e-05	0.432	0.00404	20.9	0.191	4	17	0.00459	0.235	1	1	1	.,.,.,.	.,.,.,.,.,.,.,.,.,.,.,.,.,.,.,.,.	IL1B	IL1B
108	GO Biological Process	GO:0070164	negative regulation of adiponectin secretion	108	3.75e-05	0.485	0.00449	13.1	0.382	5	34	0.00573	0.147	2	4	4	.,.,.,.,.	.,.,.,.,.,.,.,.,.,.,.,.,.,.,.,.,.,.,.,.,.,.,.,.,.,.,.,.,.,.,.,.,.,.	IL1B,RAB11FIP5	IL1B,RAB11FIP1,RAB11FIP3,RAB11FIP5
109	GO Biological Process	GO:0002699	positive regulation of immune effector process	109	3.83e-05	0.495	0.00454	2.04	18.6	38	1658	0.0436	0.0229	26	159	170	.,.,.,.,.,.,.,.,.,.,.,.,.,.,.,.,.,.,.,.,.,.,.,.,.,.,.,.,.,.,.,.,.,.,.,.,.,.	.,.,.,.,.,.,.,.,.,.,.,.,.,.,.,.,.,.,.,.,.,.,.,.,.,.,.,.,.,.,.,.,.,.,.,.,.,.,.,.,.,.,.,.,.,.,.,.,.,.,.,.,.,.,.,.,.,.,.,.,.,.,.,.,.,.,.,.,.,.,.,.,.,.,.,.,.,.,.,.,.,.,.,.,.,.,.,.,.,.,.,.,.,.,.,.,.,.,.,.,.,.,.,.,.,.,.,.,.,.,.,.,.,.,.,.,.,.,.,.,.,.,.,.,.,.,.,.,.,.,.,.,.,.,.,.,.,.,.,.,.,.,.,.,.,.,.,.,.,.,.,.,.,.,.,.,.,.,.,.,.,.,.,.,.,.,.,.,.,.,.,.,.,.,.,.,.,.,.,.,.,.,.,.,.,.,.,.,.,.,.,.,.,.,.,.,.,.,.,.…	BCL10,C12orf4,CD46,CD74,CD80,FAM49B,FOXF1,HSPD1,IL12B,IL18RAP,IL1B,IL23A,LGALS9,LYN,MALT1,NECTIN2,NLRP3,NOD2,NR4A3,PRKCZ,RAPGEF1,SHB,STAT6,STX4,TGFB1,TNFRSF14	ADGRE2,ADORA2B,ANKRD17,ANXA1,AP1G1,ARG1,ATAD5,B2M,BCL10,BTK,C12orf4,C3,C6,CADM1,CCL19,CCL2,CCR2,CD226,CD244,CD28,CD300A,CD36,CD40,CD46,CD74,CD80,CD84,CD86,CLCF1,CRTAM,DDX60,DHX58,EXOSC3,EXOSC6,F2RL1,FADD,FAM49B,FCER1A,FCER1G,FCER2,FER,FES,FFAR2,FFAR3,FGR,FOXF1,FOXP3,FZD5,GAB2,GATA2,GATA3,GPI,GPRC5B,HK1,HLA-DMB,HLX,HPX,HSPD1,IFNG,IL12A,IL12B,IL12RB1,IL13,IL18,IL18RAP,IL1B,IL2,IL21,IL23A,IL33,IL4,I…
110	GO Biological Process	GO:0030100	regulation of endocytosis	110	3.88e-05	0.501	0.00455	1.86	25.8	48	2295	0.055	0.0209	29	205	215	.,.,.,.,.,.,.,.,.,.,.,.,.,.,.,.,.,.,.,.,.,.,.,.,.,.,.,.,.,.,.,.,.,.,.,.,.,.,.,.,.,.,.,.,.,.,.,.	.,.,.,.,.,.,.,.,.,.,.,.,.,.,.,.,.,.,.,.,.,.,.,.,.,.,.,.,.,.,.,.,.,.,.,.,.,.,.,.,.,.,.,.,.,.,.,.,.,.,.,.,.,.,.,.,.,.,.,.,.,.,.,.,.,.,.,.,.,.,.,.,.,.,.,.,.,.,.,.,.,.,.,.,.,.,.,.,.,.,.,.,.,.,.,.,.,.,.,.,.,.,.,.,.,.,.,.,.,.,.,.,.,.,.,.,.,.,.,.,.,.,.,.,.,.,.,.,.,.,.,.,.,.,.,.,.,.,.,.,.,.,.,.,.,.,.,.,.,.,.,.,.,.,.,.,.,.,.,.,.,.,.,.,.,.,.,.,.,.,.,.,.,.,.,.,.,.,.,.,.,.,.,.,.,.,.,.,.,.,.,.,.,.,.,.,.,.,.,.…	ABR,ARF1,ATXN2,CD14,CD300LF,CYBA,DLL1,EEF2K,FLOT1,GAS6,GREM1,HCK,HIP1,IL1B,LRP1,LRPAP1,MTMR2,PLCG2,PTPN1,RAB14,RAB20,RAPGEF1,SCARB1,SGIP1,SLC11A1,SRC,TGFB1,TLR2,TULP1	AAK1,ABCA7,ABL1,ABL2,ABR,ACTN4,ADIPOQ,AHI1,AHSG,ALOX15,ANGPT1,ANKFY1,ANO6,ANXA2,AP2S1,APELA,APLN,APOA5,APOC1,APOC2,APOC3,APOE,ARF1,ARF6,ARFGAP1,ARRB1,ARRB2,ATAD1,ATG3,ATG5,ATXN2,AXL,AZU1,B2M,BICD1,BIN1,BMP2K,BTBD9,C2,C3,C4BPA,C4BPB,CALR,CALY,CAMK1D,CAV1,CAV3,CBL,CBLL1,CCL19,CCL2,CCL21,CD14,CD2AP,CD300A,CD300LF,CD36,CD47,CD63,CDH13,CLIP3,CSK,CYBA,DAB2,DKK1,DLG4,DLL1,DNAJC6,DNM1L,DNM2,DOCK2,DRD2,EE…
111	GO Biological Process	GO:1904589	regulation of protein import	111	3.95e-05	0.51	0.00459	2	20	40	1785	0.0459	0.0224	23	169	174	.,.,.,.,.,.,.,.,.,.,.,.,.,.,.,.,.,.,.,.,.,.,.,.,.,.,.,.,.,.,.,.,.,.,.,.,.,.,.,.	.,.,.,.,.,.,.,.,.,.,.,.,.,.,.,.,.,.,.,.,.,.,.,.,.,.,.,.,.,.,.,.,.,.,.,.,.,.,.,.,.,.,.,.,.,.,.,.,.,.,.,.,.,.,.,.,.,.,.,.,.,.,.,.,.,.,.,.,.,.,.,.,.,.,.,.,.,.,.,.,.,.,.,.,.,.,.,.,.,.,.,.,.,.,.,.,.,.,.,.,.,.,.,.,.,.,.,.,.,.,.,.,.,.,.,.,.,.,.,.,.,.,.,.,.,.,.,.,.,.,.,.,.,.,.,.,.,.,.,.,.,.,.,.,.,.,.,.,.,.,.,.,.,.,.,.,.,.,.,.,.,.,.,.,.,.,.,.,.,.,.,.,.,.,.,.,.,.,.,.,.,.,.,.,.,.,.,.,.,.,.,.,.,.,.,.,.,.,.,.…	BCL3,C8orf4,GAS6,GLI3,GREM1,IL12B,IL1B,IL23A,KEAP1,LGALS9,LITAF,MXI1,NFKBIA,NLRP3,PKD1,SUFU,SULF2,TGFB1,TGFBR1,THRA,TLR2,TXN,ZC3H12A	AGTR2,ANGPT1,APC2,APOD,APP,AXIN2,BAG3,BAMBI,BCL3,BMP4,BMP6,BMP7,BMPR1A,C1QTNF3,C8orf4,CABP1,CCDC22,CCL19,CD27,CD36,CDH1,CDK1,CDKN1A,CHERP,CHP1,CHP2,CSF3,CYLD,DAB2,DAB2IP,DACT1,DACT3,DDX58,DMAP1,DYRK2,ECT2,EDA,EDAR,EFCAB7,EGF,EGFR,EMD,ERBB4,F2,F2R,FAF1,FAM89B,FBXW11,FERMT1,FLNA,FZD1,FZD7,G3BP2,GAS6,GLI3,GNAQ,GREM1,GSK3B,HCLS1,HDAC3,HSP90AB1,HSPA8,HYAL2,IFNG,IGF1,IL10,IL12B,IL18,IL18R1,IL1B,IL23A,I…
112	GO Biological Process	GO:0032479	regulation of type I interferon production	112	4.05e-05	0.523	0.00467	2.34	12	28	1065	0.0321	0.0263	16	118	123	.,.,.,.,.,.,.,.,.,.,.,.,.,.,.,.,.,.,.,.,.,.,.,.,.,.,.,.	.,.,.,.,.,.,.,.,.,.,.,.,.,.,.,.,.,.,.,.,.,.,.,.,.,.,.,.,.,.,.,.,.,.,.,.,.,.,.,.,.,.,.,.,.,.,.,.,.,.,.,.,.,.,.,.,.,.,.,.,.,.,.,.,.,.,.,.,.,.,.,.,.,.,.,.,.,.,.,.,.,.,.,.,.,.,.,.,.,.,.,.,.,.,.,.,.,.,.,.,.,.,.,.,.,.,.,.,.,.,.,.,.,.,.,.,.,.,.,.,.,.,.,.,.,.,.,.,.,.,.,.,.,.,.,.,.,.,.,.,.,.,.,.,.,.,.,.,.,.,.,.,.,.,.,.,.,.,.,.,.,.,.,.,.,.,.,.,.,.,.,.,.,.,.,.,.,.,.,.,.,.,.,.,.,.,.,.,.,.,.,.,.,.,.,.,.,.,.,.…	CD14,DTX4,FLOT1,HSPD1,IFNAR1,IRF1,NFKB1,NFKB2,PLCG2,POLR2E,REL,RELB,SETD2,STAT6,TLR2,TNFAIP3	ACOD1,CACTIN,CD14,CHUK,CRCP,CREBBP,CTNNB1,CYLD,DDX3X,DDX41,DDX58,DHX36,DHX58,DHX9,DTX4,FLOT1,GPATCH3,HAVCR2,HERC5,HMGB1,HMGB2,HSPD1,IFI16,IFIH1,IFNAR1,IKBKE,IL10,IRAK1,IRF1,IRF3,IRF5,IRF7,ISG15,ITCH,LILRA4,LRRFIP1,MAVS,MB21D1,MMP12,MRE11,MYD88,NFKB1,NFKB2,NLRC3,NLRC5,NLRP4,NLRX1,NMI,NPLOC4,OTUD5,PCBP2,PIN1,PLCG2,POLR1C,POLR1D,POLR2E,POLR2H,POLR2K,POLR2L,POLR3A,POLR3B,POLR3C,POLR3D,POLR3E,POLR3F,P…
113	GO Biological Process	GO:2000503	positive regulation of natural killer cell chemotaxis	113	4.34e-05	0.56	0.00496	12.7	0.393	5	35	0.00573	0.143	2	6	6	.,.,.,.,.	.,.,.,.,.,.,.,.,.,.,.,.,.,.,.,.,.,.,.,.,.,.,.,.,.,.,.,.,.,.,.,.,.,.,.	CCL3,CCL4	CCL3,CCL4,CCL5,CCL7,CXCL14,XCL1
114	GO Biological Process	GO:0019430	removal of superoxide radicals	114	4.36e-05	0.563	0.00494	7.51	0.932	7	83	0.00803	0.0843	2	11	12	.,.,.,.,.,.,.	.,.,.,.,.,.,.,.,.,.,.,.,.,.,.,.,.,.,.,.,.,.,.,.,.,.,.,.,.,.,.,.,.,.,.,.,.,.,.,.,.,.,.,.,.,.,.,.,.,.,.,.,.,.,.,.,.,.,.,.,.,.,.,.,.,.,.,.,.,.,.,.,.,.,.,.,.,.,.,.,.,.,.	PRDX2,SOD2	ATP7A,FANCC,MPO,MT3,NOS3,NQO1,PRDX1,PRDX2,SOD1,SOD2,SOD3
115	GO Biological Process	GO:0019441	tryptophan catabolic process to kynurenine	115	4.4e-05	0.568	0.00494	9.37	0.64	6	57	0.00688	0.105	4	7	7	.,.,.,.,.,.	.,.,.,.,.,.,.,.,.,.,.,.,.,.,.,.,.,.,.,.,.,.,.,.,.,.,.,.,.,.,.,.,.,.,.,.,.,.,.,.,.,.,.,.,.,.,.,.,.,.,.,.,.,.,.,.,.	AFMID,IDO2,KMO,KYNU	AADAT,AFMID,IDO1,IDO2,KMO,KYNU,TDO2
116	GO Biological Process	GO:0022409	positive regulation of cell-cell adhesion	116	4.43e-05	0.572	0.00493	1.71	35.7	61	3178	0.07	0.0192	45	229	240	.,.,.,.,.,.,.,.,.,.,.,.,.,.,.,.,.,.,.,.,.,.,.,.,.,.,.,.,.,.,.,.,.,.,.,.,.,.,.,.,.,.,.,.,.,.,.,.,.,.,.,.,.,.,.,.,.,.,.,.,.	.,.,.,.,.,.,.,.,.,.,.,.,.,.,.,.,.,.,.,.,.,.,.,.,.,.,.,.,.,.,.,.,.,.,.,.,.,.,.,.,.,.,.,.,.,.,.,.,.,.,.,.,.,.,.,.,.,.,.,.,.,.,.,.,.,.,.,.,.,.,.,.,.,.,.,.,.,.,.,.,.,.,.,.,.,.,.,.,.,.,.,.,.,.,.,.,.,.,.,.,.,.,.,.,.,.,.,.,.,.,.,.,.,.,.,.,.,.,.,.,.,.,.,.,.,.,.,.,.,.,.,.,.,.,.,.,.,.,.,.,.,.,.,.,.,.,.,.,.,.,.,.,.,.,.,.,.,.,.,.,.,.,.,.,.,.,.,.,.,.,.,.,.,.,.,.,.,.,.,.,.,.,.,.,.,.,.,.,.,.,.,.,.,.,.,.,.,.,.,.…	BCL10,CD1D,CD44,CD46,CD74,CD80,CD83,FAM49B,FLOT1,FSTL3,GLI3,GRB2,HES1,HLA-DPB1,HLA-DQA1,HLA-DRA,HLA-DRB1,HLA-DRB5,HSPD1,ICAM1,ICOSLG,IL12B,IL15,IL1B,IL1RL2,IL23A,IL6ST,IL7,KIF26B,KIRREL1,LGALS9,LILRB2,LILRB4,LYN,MALT1,NLRP3,NOD2,NR4A3,PDCD1,PRKCZ,SHB,SRC,TGFB1,THY1,TNFRSF14	ADA,ADAM8,AIF1,AKT1,ALOX15,ANK3,ANXA1,AP3B1,AP3D1,BAD,BCL10,BCL6,BMP7,BTLA,CARD11,CAV1,CCDC88B,CCL19,CCL2,CCL21,CCL5,CCR2,CD1D,CD209,CD24,CD244,CD247,CD27,CD274,CD276,CD28,CD3D,CD3E,CD4,CD40LG,CD44,CD46,CD47,CD5,CD55,CD59,CD6,CD74,CD80,CD83,CD86,CDC42,CITED2,CLECL1,CORO1A,CSK,CTLA4,CXCL13,CYLD,DENND6A,DHPS,DMTN,DNAJA3,DOCK8,DPP4,DUSP10,EBI3,EFNB1,EFNB2,ELANE,EPO,ETS1,FADD,FAM49B,FGG,FLOT1,FLOT2,F…
117	GO Biological Process	GO:0042992	negative regulation of transcription factor import into nucleus	117	4.62e-05	0.597	0.0051	3.42	4.39	15	391	0.0172	0.0384	9	37	37	.,.,.,.,.,.,.,.,.,.,.,.,.,.,.	.,.,.,.,.,.,.,.,.,.,.,.,.,.,.,.,.,.,.,.,.,.,.,.,.,.,.,.,.,.,.,.,.,.,.,.,.,.,.,.,.,.,.,.,.,.,.,.,.,.,.,.,.,.,.,.,.,.,.,.,.,.,.,.,.,.,.,.,.,.,.,.,.,.,.,.,.,.,.,.,.,.,.,.,.,.,.,.,.,.,.,.,.,.,.,.,.,.,.,.,.,.,.,.,.,.,.,.,.,.,.,.,.,.,.,.,.,.,.,.,.,.,.,.,.,.,.,.,.,.,.,.,.,.,.,.,.,.,.,.,.,.,.,.,.,.,.,.,.,.,.,.,.,.,.,.,.,.,.,.,.,.,.,.,.,.,.,.,.,.,.,.,.,.,.,.,.,.,.,.,.,.,.,.,.,.,.,.,.,.,.,.,.,.,.,.,.,.,.,.…	KEAP1,LITAF,MXI1,NFKBIA,NLRP3,PKD1,SUFU,THRA,ZC3H12A	BMP7,C1QTNF3,CCDC22,CD36,CYLD,DYRK2,FAF1,FBXW11,G3BP2,GSK3B,IL10,KEAP1,LITAF,MAPK7,MDFI,MTOR,MXI1,NF1,NFKBIA,NFKBIE,NFKBIL1,NLRP3,NOV,PKD1,PKD2,PPM1A,PPM1B,PSMD10,PYDC2,RAB23,SRI,SUFU,TBC1D10C,THRA,TMSB4X,TONSL,ZC3H12A
118	GO Biological Process	GO:0050870	positive regulation of T cell activation	118	4.65e-05	0.6	0.00508	1.8	28.9	52	2576	0.0596	0.0202	39	192	201	.,.,.,.,.,.,.,.,.,.,.,.,.,.,.,.,.,.,.,.,.,.,.,.,.,.,.,.,.,.,.,.,.,.,.,.,.,.,.,.,.,.,.,.,.,.,.,.,.,.,.,.	.,.,.,.,.,.,.,.,.,.,.,.,.,.,.,.,.,.,.,.,.,.,.,.,.,.,.,.,.,.,.,.,.,.,.,.,.,.,.,.,.,.,.,.,.,.,.,.,.,.,.,.,.,.,.,.,.,.,.,.,.,.,.,.,.,.,.,.,.,.,.,.,.,.,.,.,.,.,.,.,.,.,.,.,.,.,.,.,.,.,.,.,.,.,.,.,.,.,.,.,.,.,.,.,.,.,.,.,.,.,.,.,.,.,.,.,.,.,.,.,.,.,.,.,.,.,.,.,.,.,.,.,.,.,.,.,.,.,.,.,.,.,.,.,.,.,.,.,.,.,.,.,.,.,.,.,.,.,.,.,.,.,.,.,.,.,.,.,.,.,.,.,.,.,.,.,.,.,.,.,.,.,.,.,.,.,.,.,.,.,.,.,.,.,.,.,.,.,.,.…	BCL10,CD1D,CD46,CD74,CD80,CD83,FAM49B,GLI3,GRB2,HES1,HLA-DPB1,HLA-DQA1,HLA-DRA,HLA-DRB1,HLA-DRB5,HSPD1,ICOSLG,IL12B,IL15,IL1B,IL1RL2,IL23A,IL6ST,IL7,KIRREL1,LGALS9,LILRB2,LILRB4,LYN,MALT1,NLRP3,NOD2,PDCD1,PRKCZ,SHB,SRC,TGFB1,THY1,TNFRSF14	ADA,ADAM8,AIF1,AKT1,ANXA1,AP3B1,AP3D1,BAD,BCL10,BCL6,BTLA,CARD11,CAV1,CCDC88B,CCL19,CCL2,CCL21,CCL5,CCR2,CD1D,CD209,CD24,CD244,CD247,CD27,CD274,CD276,CD28,CD3D,CD3E,CD4,CD40LG,CD46,CD47,CD5,CD55,CD59,CD6,CD74,CD80,CD83,CD86,CDC42,CLECL1,CORO1A,CSK,CTLA4,CYLD,DHPS,DNAJA3,DOCK8,DPP4,DUSP10,EBI3,EFNB1,EFNB2,EPO,FADD,FAM49B,FLOT2,FOXP3,FYN,GATA3,GLI2,GLI3,GPAM,GRB2,HAVCR2,HES1,HHLA2,HLA-DMB,HLA-DPA1,…
119	GO Biological Process	GO:0036230	granulocyte activation	119	4.74e-05	0.613	0.00515	1.59	48.3	77	4304	0.0883	0.0179	58	472	491	.,.,.,.,.,.,.,.,.,.,.,.,.,.,.,.,.,.,.,.,.,.,.,.,.,.,.,.,.,.,.,.,.,.,.,.,.,.,.,.,.,.,.,.,.,.,.,.,.,.,.,.,.,.,.,.,.,.,.,.,.,.,.,.,.,.,.,.,.,.,.,.,.,.,.,.,.	.,.,.,.,.,.,.,.,.,.,.,.,.,.,.,.,.,.,.,.,.,.,.,.,.,.,.,.,.,.,.,.,.,.,.,.,.,.,.,.,.,.,.,.,.,.,.,.,.,.,.,.,.,.,.,.,.,.,.,.,.,.,.,.,.,.,.,.,.,.,.,.,.,.,.,.,.,.,.,.,.,.,.,.,.,.,.,.,.,.,.,.,.,.,.,.,.,.,.,.,.,.,.,.,.,.,.,.,.,.,.,.,.,.,.,.,.,.,.,.,.,.,.,.,.,.,.,.,.,.,.,.,.,.,.,.,.,.,.,.,.,.,.,.,.,.,.,.,.,.,.,.,.,.,.,.,.,.,.,.,.,.,.,.,.,.,.,.,.,.,.,.,.,.,.,.,.,.,.,.,.,.,.,.,.,.,.,.,.,.,.,.,.,.,.,.,.,.,.,.…	ADGRE5,ALOX5,AMPD3,ARHGAP45,ATP11A,B4GALT1,CAB39,CCL3,CD14,CD44,CD58,COTL1,CTSB,CTSZ,CXCL8,CYBA,EEF1A1,FABP5,FCGR2A,FTH1,GNS,GOLGA7,GSDMD,GSN,HVCN1,IGF2R,IL18RAP,IQGAP1,IST1,KMT2E,LILRB2,LPCAT1,LTA4H,MANBA,NFKB1,OLR1,ORM2,PADI2,PECAM1,PLAU,PLAUR,PREX1,PSAP,PTPRJ,QPCT,RAB14,RAP1B,RHOG,S100A11,SERPINA1,SERPINB1,SIGLEC9,SIRPA,SLC11A1,SLC2A3,TLR2,TMBIM1,TNFRSF1B	A1BG,ABCA13,ACAA1,ACLY,ACPP,ACTR10,ACTR1B,ACTR2,ADAM10,ADAM8,ADGRE3,ADGRE5,ADGRG3,AGA,AGL,AGPAT2,AHSG,ALAD,ALDH3B1,ALDOA,ALDOC,ALOX5,AMPD3,ANO6,ANPEP,ANXA2,ANXA3,AOC1,AP1M1,AP2A2,APAF1,APEH,APRT,ARG1,ARHGAP45,ARHGAP9,ARL8A,ARMC8,ARPC5,ARSB,ASAH1,ATAD3B,ATG7,ATP11A,ATP11B,ATP6AP2,ATP6V0A1,ATP6V0C,ATP6V1D,ATP8A1,ATP8B4,AZU1,B2M,B4GALT1,BIN2,BPI,BRI3,BST1,BST2,C16orf62,C1orf35,C3,C3AR1,C5AR1,C6orf12…
120	GO Biological Process	GO:0071727	cellular response to triacyl bacterial lipopeptide	120	4.99e-05	0.645	0.00537	12.4	0.404	5	36	0.00573	0.139	2	3	3	.,.,.,.,.	.,.,.,.,.,.,.,.,.,.,.,.,.,.,.,.,.,.,.,.,.,.,.,.,.,.,.,.,.,.,.,.,.,.,.,.	CD14,TLR2	CD14,TLR1,TLR2
121	GO Biological Process	GO:0038123	toll-like receptor TLR1:TLR2 signaling pathway	120	4.99e-05	0.645	0.00537	12.4	0.404	5	36	0.00573	0.139	2	3	3	.,.,.,.,.	.,.,.,.,.,.,.,.,.,.,.,.,.,.,.,.,.,.,.,.,.,.,.,.,.,.,.,.,.,.,.,.,.,.,.,.	CD14,TLR2	CD14,TLR1,TLR2
122	GO Biological Process	GO:0050663	cytokine secretion	122	5.04e-05	0.652	0.00534	2.98	6.04	18	538	0.0206	0.0335	11	42	43	.,.,.,.,.,.,.,.,.,.,.,.,.,.,.,.,.,.	.,.,.,.,.,.,.,.,.,.,.,.,.,.,.,.,.,.,.,.,.,.,.,.,.,.,.,.,.,.,.,.,.,.,.,.,.,.,.,.,.,.,.,.,.,.,.,.,.,.,.,.,.,.,.,.,.,.,.,.,.,.,.,.,.,.,.,.,.,.,.,.,.,.,.,.,.,.,.,.,.,.,.,.,.,.,.,.,.,.,.,.,.,.,.,.,.,.,.,.,.,.,.,.,.,.,.,.,.,.,.,.,.,.,.,.,.,.,.,.,.,.,.,.,.,.,.,.,.,.,.,.,.,.,.,.,.,.,.,.,.,.,.,.,.,.,.,.,.,.,.,.,.,.,.,.,.,.,.,.,.,.,.,.,.,.,.,.,.,.,.,.,.,.,.,.,.,.,.,.,.,.,.,.,.,.,.,.,.,.,.,.,.,.,.,.,.,.,.,.…	ABCA1,AIM2,LCP2,LYN,NLRP3,NOD2,NOTCH1,RAB1A,RBPJ,TLR2,TREM1	ABCA1,AIM2,BTN3A1,BTN3A2,CARD11,CCL19,CCR7,CD36,CHI3L1,CLECL1,F2RL1,FOXP1,GATA3,GBP5,GPAM,HMGB1,IL1RAP,ITGAV,ITGB6,KLRF2,LCP2,LEP,LYN,MCOLN2,NLRC4,NLRP3,NOD2,NOS2,NOTCH1,NOX5,NR1H4,PNP,RAB1A,RBPJ,S100A12,S100A13,TLR2,TLR4,TLR6,TREM1,TRIM27,VTCN1
123	GO Biological Process	GO:0032703	negative regulation of interleukin-2 production	123	5.11e-05	0.66	0.00537	4.06	2.95	12	263	0.0138	0.0456	3	20	20	.,.,.,.,.,.,.,.,.,.,.,.	.,.,.,.,.,.,.,.,.,.,.,.,.,.,.,.,.,.,.,.,.,.,.,.,.,.,.,.,.,.,.,.,.,.,.,.,.,.,.,.,.,.,.,.,.,.,.,.,.,.,.,.,.,.,.,.,.,.,.,.,.,.,.,.,.,.,.,.,.,.,.,.,.,.,.,.,.,.,.,.,.,.,.,.,.,.,.,.,.,.,.,.,.,.,.,.,.,.,.,.,.,.,.,.,.,.,.,.,.,.,.,.,.,.,.,.,.,.,.,.,.,.,.,.,.,.,.,.,.,.,.,.,.,.,.,.,.,.,.,.,.,.,.,.,.,.,.,.,.,.,.,.,.,.,.,.,.,.,.,.,.,.,.,.,.,.,.,.,.,.,.,.,.,.,.,.,.,.,.,.,.,.,.,.,.,.,.,.,.,.,.,.,.,.,.,.,.,.,.,.…	CD34,TNFAIP3,ZFP36	CD34,EZR,FOXP3,GATA3,GBP1,HAVCR2,HDAC7,IL20RB,KAT5,LAG3,NAV3,NR1H4,PRNP,SFTPD,TBX21,TNFAIP3,TRIM27,VSIG4,XCL1,ZFP36
124	GO Biological Process	GO:0007249	I-kappaB kinase/NF-kappaB signaling	124	5.28e-05	0.683	0.0055	2.69	7.79	21	694	0.0241	0.0303	13	72	73	.,.,.,.,.,.,.,.,.,.,.,.,.,.,.,.,.,.,.,.,.	.,.,.,.,.,.,.,.,.,.,.,.,.,.,.,.,.,.,.,.,.,.,.,.,.,.,.,.,.,.,.,.,.,.,.,.,.,.,.,.,.,.,.,.,.,.,.,.,.,.,.,.,.,.,.,.,.,.,.,.,.,.,.,.,.,.,.,.,.,.,.,.,.,.,.,.,.,.,.,.,.,.,.,.,.,.,.,.,.,.,.,.,.,.,.,.,.,.,.,.,.,.,.,.,.,.,.,.,.,.,.,.,.,.,.,.,.,.,.,.,.,.,.,.,.,.,.,.,.,.,.,.,.,.,.,.,.,.,.,.,.,.,.,.,.,.,.,.,.,.,.,.,.,.,.,.,.,.,.,.,.,.,.,.,.,.,.,.,.,.,.,.,.,.,.,.,.,.,.,.,.,.,.,.,.,.,.,.,.,.,.,.,.,.,.,.,.,.,.,.…	BCL10,BCL3,CD14,IRAK2,NFKB1,NFKB2,NFKBIA,REL,RELB,TAB2,TIFAB,TLR2,TNIP2	AKT1,AVPR2,AZI2,BCL10,BCL3,BIRC2,BIRC3,BTK,CARD11,CARD9,CD14,CD27,CHUK,DAB2IP,ERC1,HACD3,IKBKB,IKBKE,IKBKG,IRAK1BP1,IRAK2,LY96,MAP3K14,MAP3K7,NFKB1,NFKB2,NFKBIA,NFKBIL1,NKIRAS1,NKIRAS2,NLRC3,NLRP12,PRDX4,RBCK1,REL,RELB,RIPK1,RIPK2,RIPK3,RNF31,ROCK1,ROCK2,RPS27A,SHARPIN,SNIP1,TAB2,TAB3,TANK,TBK1,TIAF1,TICAM1,TICAM2,TIFA,TIFAB,TLR2,TLR3,TLR4,TLR7,TLR8,TLR9,TNF,TNFRSF1A,TNFSF14,TNIP2,TRADD,TRAF2,TRA…
125	GO Biological Process	GO:0061302	smooth muscle cell-matrix adhesion	125	5.36e-05	0.692	0.00553	18.7	0.213	4	19	0.00459	0.211	1	2	2	.,.,.,.	.,.,.,.,.,.,.,.,.,.,.,.,.,.,.,.,.,.,.	DDR1	DDR1,VTN
126	GO Biological Process	GO:0001976	neurological system process involved in regulation of systemic arterial blood pressure	126	5.36e-05	0.693	0.0055	6.14	1.3	8	116	0.00917	0.069	2	13	14	.,.,.,.,.,.,.,.	.,.,.,.,.,.,.,.,.,.,.,.,.,.,.,.,.,.,.,.,.,.,.,.,.,.,.,.,.,.,.,.,.,.,.,.,.,.,.,.,.,.,.,.,.,.,.,.,.,.,.,.,.,.,.,.,.,.,.,.,.,.,.,.,.,.,.,.,.,.,.,.,.,.,.,.,.,.,.,.,.,.,.,.,.,.,.,.,.,.,.,.,.,.,.,.,.,.,.,.,.,.,.,.,.,.,.,.,.,.,.,.,.,.,.,.	ADRA1A,SOD2	ACE2,ADRA1A,AGTR2,ASIC2,CALCA,CHRNA7,DRD2,MECP2,NAV2,P2RX2,SOD2,TACR1,TNNI3
127	GO Biological Process	GO:0000302	response to reactive oxygen species	127	5.39e-05	0.696	0.00548	1.97	20.3	40	1811	0.0459	0.0221	22	172	183	.,.,.,.,.,.,.,.,.,.,.,.,.,.,.,.,.,.,.,.,.,.,.,.,.,.,.,.,.,.,.,.,.,.,.,.,.,.,.,.	.,.,.,.,.,.,.,.,.,.,.,.,.,.,.,.,.,.,.,.,.,.,.,.,.,.,.,.,.,.,.,.,.,.,.,.,.,.,.,.,.,.,.,.,.,.,.,.,.,.,.,.,.,.,.,.,.,.,.,.,.,.,.,.,.,.,.,.,.,.,.,.,.,.,.,.,.,.,.,.,.,.,.,.,.,.,.,.,.,.,.,.,.,.,.,.,.,.,.,.,.,.,.,.,.,.,.,.,.,.,.,.,.,.,.,.,.,.,.,.,.,.,.,.,.,.,.,.,.,.,.,.,.,.,.,.,.,.,.,.,.,.,.,.,.,.,.,.,.,.,.,.,.,.,.,.,.,.,.,.,.,.,.,.,.,.,.,.,.,.,.,.,.,.,.,.,.,.,.,.,.,.,.,.,.,.,.,.,.,.,.,.,.,.,.,.,.,.,.,.…	CASP3,CFLAR,COL1A1,DUSP1,FOS,HDAC2,HNRNPD,IL18BP,IL18RAP,JUN,KDM6B,KLF2,MAPK8,NR4A3,PPARGC1B,PRDX2,RHOB,SETX,SOD2,SRC,STAT6,TNFAIP3	ABL1,ADA,ADAM9,ADPRHL2,AIFM1,AKR1B1,AKR1C3,AKT1,ANKZF1,ANXA1,APEX1,APOD,APOE,APTX,AQP1,AREG,ARG1,ATP7A,AXL,BAD,BAK1,BCL2,BECN1,BNIP3,BTK,CAMKK2,CASP3,CAT,CBX8,CCL19,CCNA2,CCR7,CDK1,CDK2,CFLAR,CHUK,COL1A1,CRK,CRYGD,CST3,CYP1B1,CYP2E1,DNM2,DPEP1,DUSP1,ECT2,EDN1,EEF2,EGFR,EGLN1,ENSG00000256632,ERCC6,ERCC6L2,ETS1,EZH2,FABP1,FANCC,FER,FKBP1B,FOS,FOSL1,FOXO1,FXN,GLRX2,GNAO1,GPX1,GSTP1,GUCY1B3,HBA2,HBB,…
128	GO Biological Process	GO:0033129	positive regulation of histone phosphorylation	128	5.9e-05	0.762	0.00595	8.9	0.674	6	60	0.00688	0.1	2	8	8	.,.,.,.,.,.	.,.,.,.,.,.,.,.,.,.,.,.,.,.,.,.,.,.,.,.,.,.,.,.,.,.,.,.,.,.,.,.,.,.,.,.,.,.,.,.,.,.,.,.,.,.,.,.,.,.,.,.,.,.,.,.,.,.,.,.	IL1B,RPS6KA5	ATM,CCNB1,CDK9,FMR1,IL1B,MAPK3,RPS6KA4,RPS6KA5
129	GO Biological Process	GO:0060213	positive regulation of nuclear-transcribed mRNA poly(A) tail shortening	129	6.14e-05	0.793	0.00615	5.27	1.71	9	152	0.0103	0.0592	4	10	11	.,.,.,.,.,.,.,.,.	.,.,.,.,.,.,.,.,.,.,.,.,.,.,.,.,.,.,.,.,.,.,.,.,.,.,.,.,.,.,.,.,.,.,.,.,.,.,.,.,.,.,.,.,.,.,.,.,.,.,.,.,.,.,.,.,.,.,.,.,.,.,.,.,.,.,.,.,.,.,.,.,.,.,.,.,.,.,.,.,.,.,.,.,.,.,.,.,.,.,.,.,.,.,.,.,.,.,.,.,.,.,.,.,.,.,.,.,.,.,.,.,.,.,.,.,.,.,.,.,.,.,.,.,.,.,.,.,.,.,.,.,.,.,.,.,.,.,.,.,.,.,.,.,.,.,.,.,.,.,.,.	PABPC1,TNRC6C,TOB1,ZFP36	AGO2,BTG2,CNOT1,CNOT7,CPEB3,PABPC1,POLR2G,TNRC6C,TOB1,ZFP36
130	GO Biological Process	GO:0043122	regulation of I-kappaB kinase/NF-kappaB signaling	130	6.42e-05	0.829	0.00638	1.8	27.8	50	2476	0.0573	0.0202	30	238	242	.,.,.,.,.,.,.,.,.,.,.,.,.,.,.,.,.,.,.,.,.,.,.,.,.,.,.,.,.,.,.,.,.,.,.,.,.,.,.,.,.,.,.,.,.,.,.,.,.,.	.,.,.,.,.,.,.,.,.,.,.,.,.,.,.,.,.,.,.,.,.,.,.,.,.,.,.,.,.,.,.,.,.,.,.,.,.,.,.,.,.,.,.,.,.,.,.,.,.,.,.,.,.,.,.,.,.,.,.,.,.,.,.,.,.,.,.,.,.,.,.,.,.,.,.,.,.,.,.,.,.,.,.,.,.,.,.,.,.,.,.,.,.,.,.,.,.,.,.,.,.,.,.,.,.,.,.,.,.,.,.,.,.,.,.,.,.,.,.,.,.,.,.,.,.,.,.,.,.,.,.,.,.,.,.,.,.,.,.,.,.,.,.,.,.,.,.,.,.,.,.,.,.,.,.,.,.,.,.,.,.,.,.,.,.,.,.,.,.,.,.,.,.,.,.,.,.,.,.,.,.,.,.,.,.,.,.,.,.,.,.,.,.,.,.,.,.,.,.,.…	BCL10,BCL3,C8orf4,CARD19,CASP10,CD74,CFLAR,CLEC6A,CXXC5,GREM1,IL12B,IL1B,IL1RL1,IL23A,LGALS9,LITAF,MALT1,NFKBIA,NLRP3,NOD2,PER1,REL,TAB2,TLR2,TNFAIP3,TNFSF10,TNIP1,TNIP2,TRIM8,ZC3H12A	ABL1,ADIPOQ,AJUBA,AKAP13,AKT1,ANGPT1,ANKRD17,APP,ASH1L,ATP2C1,BCL10,BCL3,BIRC2,BIRC3,BMP7,BRD4,BST2,BTRC,C18orf32,C1QTNF3,C8orf4,CANT1,CAPN3,CARD11,CARD16,CARD19,CARD8,CARD9,CASP1,CASP10,CASP8,CC2D1A,CCDC22,CCL19,CCL21,CCR7,CD27,CD36,CD4,CD40,CD74,CFLAR,CHUK,CLEC6A,CPNE1,CTH,CTNNB1,CXXC5,CYLD,DAB2IP,DDRGK1,ECM1,ECT2,EDA,EDA2R,EDAR,EEF1D,ESR1,F2R,F2RL1,FADD,FAF1,FASLG,FBXW11,FKBP1A,FLNA,FYN,G3BP2,…
131	GO Biological Process	GO:0071726	cellular response to diacyl bacterial lipopeptide	131	6.52e-05	0.843	0.00643	11.7	0.427	5	38	0.00573	0.132	2	4	4	.,.,.,.,.	.,.,.,.,.,.,.,.,.,.,.,.,.,.,.,.,.,.,.,.,.,.,.,.,.,.,.,.,.,.,.,.,.,.,.,.,.,.	CD14,TLR2	CD14,CD36,TLR2,TLR6
132	GO Biological Process	GO:0038124	toll-like receptor TLR6:TLR2 signaling pathway	131	6.52e-05	0.843	0.00643	11.7	0.427	5	38	0.00573	0.132	2	4	4	.,.,.,.,.	.,.,.,.,.,.,.,.,.,.,.,.,.,.,.,.,.,.,.,.,.,.,.,.,.,.,.,.,.,.,.,.,.,.,.,.,.,.	CD14,TLR2	CD14,CD36,TLR2,TLR6
133	GO Biological Process	GO:0042093	T-helper cell differentiation	133	6.81e-05	0.879	0.00661	3.94	3.04	12	271	0.0138	0.0443	9	25	25	.,.,.,.,.,.,.,.,.,.,.,.	.,.,.,.,.,.,.,.,.,.,.,.,.,.,.,.,.,.,.,.,.,.,.,.,.,.,.,.,.,.,.,.,.,.,.,.,.,.,.,.,.,.,.,.,.,.,.,.,.,.,.,.,.,.,.,.,.,.,.,.,.,.,.,.,.,.,.,.,.,.,.,.,.,.,.,.,.,.,.,.,.,.,.,.,.,.,.,.,.,.,.,.,.,.,.,.,.,.,.,.,.,.,.,.,.,.,.,.,.,.,.,.,.,.,.,.,.,.,.,.,.,.,.,.,.,.,.,.,.,.,.,.,.,.,.,.,.,.,.,.,.,.,.,.,.,.,.,.,.,.,.,.,.,.,.,.,.,.,.,.,.,.,.,.,.,.,.,.,.,.,.,.,.,.,.,.,.,.,.,.,.,.,.,.,.,.,.,.,.,.,.,.,.,.,.,.,.,.,.,.…	BCL3,GPR183,IL12B,LY9,PTGER4,RELB,SEMA4A,STAT3,STAT6	ATP7A,BATF,BCL3,FOXP1,GATA3,GPR183,HMGB1,IL12B,IL18R1,IL4,IL6,IRF4,LEF1,LY9,PTGER4,RC3H1,RC3H2,RELB,RORA,RORC,SEMA4A,SLAMF6,STAT3,STAT6,ZFPM1
134	GO Biological Process	GO:0006979	response to oxidative stress	134	7.04e-05	0.91	0.00679	1.66	37.8	63	3370	0.0722	0.0187	39	343	368	.,.,.,.,.,.,.,.,.,.,.,.,.,.,.,.,.,.,.,.,.,.,.,.,.,.,.,.,.,.,.,.,.,.,.,.,.,.,.,.,.,.,.,.,.,.,.,.,.,.,.,.,.,.,.,.,.,.,.,.,.,.,.	.,.,.,.,.,.,.,.,.,.,.,.,.,.,.,.,.,.,.,.,.,.,.,.,.,.,.,.,.,.,.,.,.,.,.,.,.,.,.,.,.,.,.,.,.,.,.,.,.,.,.,.,.,.,.,.,.,.,.,.,.,.,.,.,.,.,.,.,.,.,.,.,.,.,.,.,.,.,.,.,.,.,.,.,.,.,.,.,.,.,.,.,.,.,.,.,.,.,.,.,.,.,.,.,.,.,.,.,.,.,.,.,.,.,.,.,.,.,.,.,.,.,.,.,.,.,.,.,.,.,.,.,.,.,.,.,.,.,.,.,.,.,.,.,.,.,.,.,.,.,.,.,.,.,.,.,.,.,.,.,.,.,.,.,.,.,.,.,.,.,.,.,.,.,.,.,.,.,.,.,.,.,.,.,.,.,.,.,.,.,.,.,.,.,.,.,.,.,.,.…	CASP3,CFLAR,COL1A1,CYBA,DAPK1,DUSP1,ERCC1,FOS,FOXO3,GCLC,GJB2,GPX3,HDAC2,HIF1A,HNRNPD,IL18BP,IL18RAP,JUN,KDM6B,KLF2,MAPK8,MSRA,NR4A2,NR4A3,OXSR1,PPARGC1B,PRDX2,PRKRA,RAD52,RHOB,SETX,SOD2,SRC,STAT6,STX4,TNFAIP3,TXN,VKORC1L1,ZC3H12A	ABCC2,ABL1,ADA,ADAM9,ADIPOQ,ADNP2,ADPRHL2,AIF1,AIFM1,AKR1B1,AKR1C3,AKT1,ALAD,ALDH3B1,ALS2,ANGPTL7,ANKRD2,ANKZF1,ANXA1,APEX1,APOD,APOE,APP,APTX,AQP1,AREG,ARG1,ARL6IP5,ARNT,ARNTL,ATOX1,ATP13A2,ATP2A2,ATP7A,ATRN,AXL,BAD,BAK1,BCL2,BECN1,BNIP3,BRF2,BTK,C19orf12,CAMKK2,CASP3,CAT,CBX8,CCL19,CCNA2,CCR7,CCS,CD36,CD38,CDK1,CDK2,CFLAR,CHD6,CHRNA4,CHUK,COL1A1,CPEB2,CRK,CRYGD,CST3,CYBA,CYBB,CYCS,CYGB,CYP1B1,C…
135	GO Biological Process	GO:0051701	interaction with host	135	7.83e-05	1	0.00749	2.04	17.2	35	1529	0.0401	0.0229	24	149	153	.,.,.,.,.,.,.,.,.,.,.,.,.,.,.,.,.,.,.,.,.,.,.,.,.,.,.,.,.,.,.,.,.,.,.	.,.,.,.,.,.,.,.,.,.,.,.,.,.,.,.,.,.,.,.,.,.,.,.,.,.,.,.,.,.,.,.,.,.,.,.,.,.,.,.,.,.,.,.,.,.,.,.,.,.,.,.,.,.,.,.,.,.,.,.,.,.,.,.,.,.,.,.,.,.,.,.,.,.,.,.,.,.,.,.,.,.,.,.,.,.,.,.,.,.,.,.,.,.,.,.,.,.,.,.,.,.,.,.,.,.,.,.,.,.,.,.,.,.,.,.,.,.,.,.,.,.,.,.,.,.,.,.,.,.,.,.,.,.,.,.,.,.,.,.,.,.,.,.,.,.,.,.,.,.,.,.,.,.,.,.,.,.,.,.,.,.,.,.,.,.,.,.,.,.,.,.,.,.,.,.,.,.,.,.,.,.,.,.,.,.,.,.,.,.,.,.,.,.,.,.,.,.,.,.…	CCNK,CCR5,CD46,CD80,CTSB,CXCR4,GAS6,GRB2,ICAM1,INSR,IST1,NCAM1,NECTIN1,NECTIN2,SCARB1,SELPLG,SERPINB9,SLC22A5,SRC,TGFB1,TNFRSF14,TNIP1,VPS4A,ZC3H12A	ACE2,ALB,ANPEP,APCS,ATG7,AXL,BAD,BCL2L1,BCL2L11,C9,CASP8,CAV1,CAV2,CBL,CBLL1,CCNK,CCR5,CD209,CD4,CD46,CD55,CD80,CD81,CD86,CDH1,CDHR3,CDK1,CLDN1,CLDN6,CLDN9,CLEC4G,CLEC4M,CLEC5A,CPSF4,CR1,CR2,CTNNB1,CTNND1,CTSB,CXADR,CXCR4,DAG1,DEFA1,DPP4,DYNLT1,EFNB2,EGFR,EIF2AK2,EIF2AK4,EPHA2,EPS15,F11R,GAPDH,GAS6,GRB2,GRK2,GUCY1A3,GYPA,HAVCR1,HIPK2,HSPA1A,HSPA1B,HTR2A,HYAL2,ICAM1,IDE,IFIT1,INSR,IST1,ITCH,ITGA2,…
136	GO Biological Process	GO:0002444	myeloid leukocyte mediated immunity	136	8.22e-05	1	0.00781	1.56	50.8	79	4523	0.0906	0.0175	60	491	511	.,.,.,.,.,.,.,.,.,.,.,.,.,.,.,.,.,.,.,.,.,.,.,.,.,.,.,.,.,.,.,.,.,.,.,.,.,.,.,.,.,.,.,.,.,.,.,.,.,.,.,.,.,.,.,.,.,.,.,.,.,.,.,.,.,.,.,.,.,.,.,.,.,.,.,.,.,.,.	.,.,.,.,.,.,.,.,.,.,.,.,.,.,.,.,.,.,.,.,.,.,.,.,.,.,.,.,.,.,.,.,.,.,.,.,.,.,.,.,.,.,.,.,.,.,.,.,.,.,.,.,.,.,.,.,.,.,.,.,.,.,.,.,.,.,.,.,.,.,.,.,.,.,.,.,.,.,.,.,.,.,.,.,.,.,.,.,.,.,.,.,.,.,.,.,.,.,.,.,.,.,.,.,.,.,.,.,.,.,.,.,.,.,.,.,.,.,.,.,.,.,.,.,.,.,.,.,.,.,.,.,.,.,.,.,.,.,.,.,.,.,.,.,.,.,.,.,.,.,.,.,.,.,.,.,.,.,.,.,.,.,.,.,.,.,.,.,.,.,.,.,.,.,.,.,.,.,.,.,.,.,.,.,.,.,.,.,.,.,.,.,.,.,.,.,.,.,.,.…	ADGRE5,ALOX5,AMPD3,ARHGAP45,ATP11A,B4GALT1,CAB39,CCL3,CD14,CD44,CD58,COTL1,CTSB,CTSZ,CYBA,EEF1A1,FABP5,FCGR2A,FTH1,GNS,GOLGA7,GSDMD,GSN,HVCN1,IGF2R,IQGAP1,IST1,KMT2E,LILRB2,LPCAT1,LTA4H,LYN,MANBA,MILR1,NFKB1,NR4A3,OLR1,ORM2,PADI2,PECAM1,PLAU,PLAUR,PSAP,PTPRJ,QPCT,RAB14,RAP1B,RHOG,S100A11,SERPINA1,SERPINB1,SERPINB9,SIGLEC9,SIRPA,SLC11A1,SLC2A3,TLR2,TMBIM1,TNFRSF1B,TREM1	A1BG,ABCA13,ACAA1,ACE,ACLY,ACPP,ACTR10,ACTR1B,ACTR2,ADAM10,ADAM17,ADAM8,ADGRE3,ADGRE5,ADGRG3,AGA,AGL,AGPAT2,AHSG,ALAD,ALDH3B1,ALDOA,ALDOC,ALOX5,AMPD3,ANO6,ANPEP,ANXA2,ANXA3,AOC1,AP1M1,AP2A2,APAF1,APEH,APRT,ARG1,ARHGAP45,ARHGAP9,ARL8A,ARMC8,ARPC5,ARSB,ASAH1,ATAD3B,ATG7,ATP11A,ATP11B,ATP6AP2,ATP6V0A1,ATP6V0C,ATP6V1D,ATP8A1,ATP8B4,AZU1,B2M,B4GALT1,BIN2,BPI,BRI3,BST1,BST2,BTK,C16orf62,C1orf35,C3,C3AR…
137	GO Biological Process	GO:0002449	lymphocyte mediated immunity	137	8.46e-05	1	0.00798	2.48	9.29	23	827	0.0264	0.0278	18	109	121	.,.,.,.,.,.,.,.,.,.,.,.,.,.,.,.,.,.,.,.,.,.,.	.,.,.,.,.,.,.,.,.,.,.,.,.,.,.,.,.,.,.,.,.,.,.,.,.,.,.,.,.,.,.,.,.,.,.,.,.,.,.,.,.,.,.,.,.,.,.,.,.,.,.,.,.,.,.,.,.,.,.,.,.,.,.,.,.,.,.,.,.,.,.,.,.,.,.,.,.,.,.,.,.,.,.,.,.,.,.,.,.,.,.,.,.,.,.,.,.,.,.,.,.,.,.,.,.,.,.,.,.,.,.,.,.,.,.,.,.,.,.,.,.,.,.,.,.,.,.,.,.,.,.,.,.,.,.,.,.,.,.,.,.,.,.,.,.,.,.,.,.,.,.,.,.,.,.,.,.,.,.,.,.,.,.,.,.,.,.,.,.,.,.,.,.,.,.,.,.,.,.,.,.,.,.,.,.,.,.,.,.,.,.,.,.,.,.,.,.,.,.,.…	BCL10,BCL3,C1QA,C1QB,C5,CD46,CD74,ERCC1,HSPD1,ICAM1,IL12B,IL18RAP,IL31RA,INPP5D,MYO1G,RFTN1,SLAMF7,SLC11A1	AICDA,BATF,BCL10,BCL3,BTK,BTN3A2,BTN3A3,C1QA,C1QB,C1QBP,C1QC,C1R,C1RL,C2,C3,C4BPA,C4BPB,C5,C6,C7,C8A,C8B,C8G,C9,CCR6,CD27,CD40LG,CD46,CD55,CD74,CD8A,CEBPG,CLEC2A,CLU,CORO1A,CR1,CR2,CTSC,CTSH,DENND1B,DLG1,EMP2,ENSG00000259680,ERCC1,EXO1,EXOSC3,EXOSC6,FAS,FCER1G,FCGR2B,FOXP3,GAPT,GATA3,GCNT3,GNL1,GZMB,HSPD1,ICAM1,IL12A,IL12B,IL18,IL18RAP,IL31RA,IL4,IL4R,INPP5D,IRF7,JAG1,KDELR1,KIR3DL1,KLRD1,KLRF2,K…
138	GO Biological Process	GO:0010035	response to inorganic substance	138	8.79e-05	1	0.00823	1.57	47.7	75	4245	0.086	0.0177	53	453	479	.,.,.,.,.,.,.,.,.,.,.,.,.,.,.,.,.,.,.,.,.,.,.,.,.,.,.,.,.,.,.,.,.,.,.,.,.,.,.,.,.,.,.,.,.,.,.,.,.,.,.,.,.,.,.,.,.,.,.,.,.,.,.,.,.,.,.,.,.,.,.,.,.,.,.	.,.,.,.,.,.,.,.,.,.,.,.,.,.,.,.,.,.,.,.,.,.,.,.,.,.,.,.,.,.,.,.,.,.,.,.,.,.,.,.,.,.,.,.,.,.,.,.,.,.,.,.,.,.,.,.,.,.,.,.,.,.,.,.,.,.,.,.,.,.,.,.,.,.,.,.,.,.,.,.,.,.,.,.,.,.,.,.,.,.,.,.,.,.,.,.,.,.,.,.,.,.,.,.,.,.,.,.,.,.,.,.,.,.,.,.,.,.,.,.,.,.,.,.,.,.,.,.,.,.,.,.,.,.,.,.,.,.,.,.,.,.,.,.,.,.,.,.,.,.,.,.,.,.,.,.,.,.,.,.,.,.,.,.,.,.,.,.,.,.,.,.,.,.,.,.,.,.,.,.,.,.,.,.,.,.,.,.,.,.,.,.,.,.,.,.,.,.,.,.…	AANAT,ALG2,BAP1,C1QA,CALM3,CASP3,CASP9,CCND1,CD14,CFLAR,CLIC4,COL1A1,CYB5A,DNMT3A,DUSP1,EEF2K,ERCC1,FOS,FOSB,FSTL3,GCLC,GSN,HDAC2,HIF1A,HNRNPD,HVCN1,ICAM1,IL18BP,IL18RAP,IL1A,IQGAP1,JUN,JUNB,KCNMB1,KDM6B,KLF2,KMT2A,LOXL2,MAPK8,NR4A3,PRDX2,PTGES,RHOB,RYR1,SETX,SLC30A4,SLC6A1,SLC6A3,SOD2,SRC,STAT6,TNFAIP3,ZC3H12A	AANAT,ABAT,ABCB4,ABCC2,ABCC8,ABL1,ACO1,ACTA1,ADA,ADAM9,ADAMTS13,ADCY1,ADCY10,ADD1,ADNP,ADPRHL2,AHCYL1,AIFM1,AKR1B1,AKR1C3,AKT1,ALAD,ALG2,ALOX15,ALOX5AP,ANK3,ANKZF1,ANXA1,ANXA11,ANXA7,AOC1,APBB1,APEX1,APOB,APOBEC1,APP,APTX,AQP1,AQP2,AQP3,AQP9,AREG,ARG1,ARL13B,ASCL1,ATF1,ATF2,ATG7,ATIC,ATP13A2,ATP2B4,ATP5D,ATP7A,ATP7B,ATRX,AVPR1A,AXL,B2M,BAD,BAK1,BAP1,BCL2,BECN1,BGLAP,BLM,BMP6,BNIP3,BRAF,BSG,C1QA,C…
139	GO Biological Process	GO:0002250	adaptive immune response	139	8.88e-05	1	0.00825	1.83	25.2	46	2244	0.0528	0.0205	39	246	267	.,.,.,.,.,.,.,.,.,.,.,.,.,.,.,.,.,.,.,.,.,.,.,.,.,.,.,.,.,.,.,.,.,.,.,.,.,.,.,.,.,.,.,.,.,.	.,.,.,.,.,.,.,.,.,.,.,.,.,.,.,.,.,.,.,.,.,.,.,.,.,.,.,.,.,.,.,.,.,.,.,.,.,.,.,.,.,.,.,.,.,.,.,.,.,.,.,.,.,.,.,.,.,.,.,.,.,.,.,.,.,.,.,.,.,.,.,.,.,.,.,.,.,.,.,.,.,.,.,.,.,.,.,.,.,.,.,.,.,.,.,.,.,.,.,.,.,.,.,.,.,.,.,.,.,.,.,.,.,.,.,.,.,.,.,.,.,.,.,.,.,.,.,.,.,.,.,.,.,.,.,.,.,.,.,.,.,.,.,.,.,.,.,.,.,.,.,.,.,.,.,.,.,.,.,.,.,.,.,.,.,.,.,.,.,.,.,.,.,.,.,.,.,.,.,.,.,.,.,.,.,.,.,.,.,.,.,.,.,.,.,.,.,.,.,.…	BCL10,BCL3,C1QA,C1QB,C5,CD46,CD74,CLEC6A,CTSL,ERCC1,GPR183,HSPD1,ICAM1,ICOSLG,IL12B,IL18BP,IL18RAP,IL31RA,INPP5D,LILRA1,LILRB2,LILRB4,LILRB5,LY9,LYN,MARCH8,MYO1G,NFKB2,PAG1,RELB,RFTN1,RNF19B,SEMA4A,SLAMF7,SLC11A1,STAT3,STAT6,TGFB1,UNC93B1	ADAM17,ADGRE1,AICDA,ALCAM,ANXA1,ARG1,ARG2,BATF,BCL10,BCL3,BCL6,BTK,BTLA,BTN3A1,BTN3A2,BTN3A3,BTNL8,C1QA,C1QB,C1QBP,C1QC,C1R,C1RL,C2,C3,C4BPA,C4BPB,C5,C6,C7,C8A,C8B,C8G,C9,CAMK4,CCR6,CD1A,CD1C,CD1E,CD209,CD244,CD247,CD27,CD3D,CD3E,CD4,CD40LG,CD46,CD55,CD6,CD7,CD74,CD79A,CD79B,CD84,CD86,CD8A,CD8B,CLEC10A,CLEC4A,CLEC4C,CLEC4D,CLEC4M,CLEC6A,CLU,CR1,CR2,CRACR2A,CSK,CTLA4,CTSC,CTSH,CTSL,CTSS,CXCL13,DBN…
140	GO Biological Process	GO:0070935	3'-UTR-mediated mRNA stabilization	140	9.03e-05	1	0.00833	6.7	1.04	7	93	0.00803	0.0753	2	12	17	.,.,.,.,.,.,.	.,.,.,.,.,.,.,.,.,.,.,.,.,.,.,.,.,.,.,.,.,.,.,.,.,.,.,.,.,.,.,.,.,.,.,.,.,.,.,.,.,.,.,.,.,.,.,.,.,.,.,.,.,.,.,.,.,.,.,.,.,.,.,.,.,.,.,.,.,.,.,.,.,.,.,.,.,.,.,.,.,.,.,.,.,.,.,.,.,.,.,.,.	MAPKAPK2,ZFP36	ANGEL2,DAZL,ELAVL1,HNRNPA0,HNRNPC,MAPK14,MAPKAPK2,MYD88,TARDBP,TIRAP,YBX3,ZFP36
141	GO Biological Process	GO:0070163	regulation of adiponectin secretion	141	9.47e-05	1	0.00868	10.9	0.46	5	41	0.00573	0.122	2	6	6	.,.,.,.,.	.,.,.,.,.,.,.,.,.,.,.,.,.,.,.,.,.,.,.,.,.,.,.,.,.,.,.,.,.,.,.,.,.,.,.,.,.,.,.,.,.	IL1B,RAB11FIP5	C1QTNF3,HCAR2,IL1B,RAB11FIP1,RAB11FIP3,RAB11FIP5
142	GO Biological Process	GO:0042994	cytoplasmic sequestering of transcription factor	142	9.55e-05	1	0.00869	4.98	1.81	9	161	0.0103	0.0559	6	18	18	.,.,.,.,.,.,.,.,.	.,.,.,.,.,.,.,.,.,.,.,.,.,.,.,.,.,.,.,.,.,.,.,.,.,.,.,.,.,.,.,.,.,.,.,.,.,.,.,.,.,.,.,.,.,.,.,.,.,.,.,.,.,.,.,.,.,.,.,.,.,.,.,.,.,.,.,.,.,.,.,.,.,.,.,.,.,.,.,.,.,.,.,.,.,.,.,.,.,.,.,.,.,.,.,.,.,.,.,.,.,.,.,.,.,.,.,.,.,.,.,.,.,.,.,.,.,.,.,.,.,.,.,.,.,.,.,.,.,.,.,.,.,.,.,.,.,.,.,.,.,.,.,.,.,.,.,.,.,.,.,.,.,.,.,.,.,.,.,.,.	KEAP1,MXI1,NFKBIA,PKD1,SUFU,THRA	CCDC22,FAF1,G3BP2,IL10,KEAP1,MDFI,MXI1,NFKBIA,NFKBIE,NFKBIL1,PKD1,PKD2,PSMD10,SRI,SUFU,THRA,TMSB4X,TONSL
143	GO Biological Process	GO:0046683	response to organophosphorus	143	0.0001	1	0.00908	2.09	15.3	32	1364	0.0367	0.0235	20	126	131	.,.,.,.,.,.,.,.,.,.,.,.,.,.,.,.,.,.,.,.,.,.,.,.,.,.,.,.,.,.,.,.	.,.,.,.,.,.,.,.,.,.,.,.,.,.,.,.,.,.,.,.,.,.,.,.,.,.,.,.,.,.,.,.,.,.,.,.,.,.,.,.,.,.,.,.,.,.,.,.,.,.,.,.,.,.,.,.,.,.,.,.,.,.,.,.,.,.,.,.,.,.,.,.,.,.,.,.,.,.,.,.,.,.,.,.,.,.,.,.,.,.,.,.,.,.,.,.,.,.,.,.,.,.,.,.,.,.,.,.,.,.,.,.,.,.,.,.,.,.,.,.,.,.,.,.,.,.,.,.,.,.,.,.,.,.,.,.,.,.,.,.,.,.,.,.,.,.,.,.,.,.,.,.,.,.,.,.,.,.,.,.,.,.,.,.,.,.,.,.,.,.,.,.,.,.,.,.,.,.,.,.,.,.,.,.,.,.,.,.,.,.,.,.,.,.,.,.,.,.,.,.…	AANAT,CARM1,COL1A1,DUSP1,EEF2K,FDX1,FOS,FOSB,IL1B,JUN,JUNB,MMP19,PER1,PPARGC1B,RAP1B,RAPGEF1,RAPGEF2,SLC6A3,SSH1,STC1	AANAT,ADIPOQ,AGXT,AKAP6,AKAP9,AKR1C1,ALDH3A1,APEX1,APP,AQP1,AQP8,AQP9,AREG,BIRC2,BRAF,BSG,CARM1,CASP1,CCL2,CDO1,CFTR,CIB2,CITED1,CNGA3,COL1A1,CPS1,CRHBP,CRLS1,DGKQ,DMTN,DNTT,DUOX1,DUOX2,DUSP1,EEF2K,EZR,FDX1,FOS,FOSB,FOSL1,GPD1,HCN1,HCN2,HCN4,HSP90B1,HSPA5,IGFBP5,IL1B,INPP5K,ITPR2,JUN,JUNB,JUND,KCNE1,KCNJ11,KCNQ1,KDM1A,LDHA,LPAR1,MMP19,NDUFS4,NME1,NOX4,OXT,P2RX1,P2RX2,P2RX3,P2RX4,P2RX5,P2RX7,P2RY1…
144	GO Biological Process	GO:0071451	cellular response to superoxide	144	0.000103	1	0.00927	6.56	1.07	7	95	0.00803	0.0737	2	13	14	.,.,.,.,.,.,.	.,.,.,.,.,.,.,.,.,.,.,.,.,.,.,.,.,.,.,.,.,.,.,.,.,.,.,.,.,.,.,.,.,.,.,.,.,.,.,.,.,.,.,.,.,.,.,.,.,.,.,.,.,.,.,.,.,.,.,.,.,.,.,.,.,.,.,.,.,.,.,.,.,.,.,.,.,.,.,.,.,.,.,.,.,.,.,.,.,.,.,.,.,.,.	PRDX2,SOD2	ADPRHL2,ATP7A,FANCC,GLRX2,MPO,MT3,NOS3,NQO1,PRDX1,PRDX2,SOD1,SOD2,SOD3
145	GO Biological Process	GO:0043367	CD4-positive, alpha-beta T cell differentiation	145	0.000105	1	0.00938	3.53	3.68	13	328	0.0149	0.0396	10	33	33	.,.,.,.,.,.,.,.,.,.,.,.,.	.,.,.,.,.,.,.,.,.,.,.,.,.,.,.,.,.,.,.,.,.,.,.,.,.,.,.,.,.,.,.,.,.,.,.,.,.,.,.,.,.,.,.,.,.,.,.,.,.,.,.,.,.,.,.,.,.,.,.,.,.,.,.,.,.,.,.,.,.,.,.,.,.,.,.,.,.,.,.,.,.,.,.,.,.,.,.,.,.,.,.,.,.,.,.,.,.,.,.,.,.,.,.,.,.,.,.,.,.,.,.,.,.,.,.,.,.,.,.,.,.,.,.,.,.,.,.,.,.,.,.,.,.,.,.,.,.,.,.,.,.,.,.,.,.,.,.,.,.,.,.,.,.,.,.,.,.,.,.,.,.,.,.,.,.,.,.,.,.,.,.,.,.,.,.,.,.,.,.,.,.,.,.,.,.,.,.,.,.,.,.,.,.,.,.,.,.,.,.,.…	BCL3,FUT7,GPR183,IL12B,LY9,PTGER4,RELB,SEMA4A,STAT3,STAT6	ATP7A,BATF,BCL3,BRAF,FOXP1,FOXP3,FUT7,GATA3,GPR183,HMGB1,IL12B,IL18R1,IL4,IL6,IRF4,LEF1,LY9,NKX2-3,PAX1,PLA2G2D,PTGER4,RC3H1,RC3H2,RELB,RORA,RORC,RSAD2,SATB1,SEMA4A,SLAMF6,STAT3,STAT6,ZFPM1
146	GO Biological Process	GO:0070372	regulation of ERK1 and ERK2 cascade	146	0.000114	1	0.0101	1.7	32.3	55	2875	0.0631	0.0191	32	241	261	.,.,.,.,.,.,.,.,.,.,.,.,.,.,.,.,.,.,.,.,.,.,.,.,.,.,.,.,.,.,.,.,.,.,.,.,.,.,.,.,.,.,.,.,.,.,.,.,.,.,.,.,.,.,.	.,.,.,.,.,.,.,.,.,.,.,.,.,.,.,.,.,.,.,.,.,.,.,.,.,.,.,.,.,.,.,.,.,.,.,.,.,.,.,.,.,.,.,.,.,.,.,.,.,.,.,.,.,.,.,.,.,.,.,.,.,.,.,.,.,.,.,.,.,.,.,.,.,.,.,.,.,.,.,.,.,.,.,.,.,.,.,.,.,.,.,.,.,.,.,.,.,.,.,.,.,.,.,.,.,.,.,.,.,.,.,.,.,.,.,.,.,.,.,.,.,.,.,.,.,.,.,.,.,.,.,.,.,.,.,.,.,.,.,.,.,.,.,.,.,.,.,.,.,.,.,.,.,.,.,.,.,.,.,.,.,.,.,.,.,.,.,.,.,.,.,.,.,.,.,.,.,.,.,.,.,.,.,.,.,.,.,.,.,.,.,.,.,.,.,.,.,.,.,.…	ACKR3,ADRA1A,CCL18,CCL3,CCL3L3,CCL4,CCL4L2,CD44,CD74,CFLAR,DUSP1,DUSP4,FAM83D,GAS6,GPR183,ICAM1,IL1B,ITGB1BP1,JUN,LGALS9,LYN,NOD2,NOTCH1,PRKCZ,PTPN1,RAP1B,RAPGEF1,RAPGEF2,SRC,TGFB1,TNIP1,TRPV4	ABCA7,ABL1,ACKR3,ADCYAP1,ADIPOQ,ADRA1A,ALKAL1,ALKAL2,ALOX15,ANGPT1,APIP,APP,ARAF,ARRB1,ARRB2,ATF3,ATP6AP1,BMP2,BMP4,BMPER,BRAF,C1QL4,C3orf33,C5AR1,C5AR2,CALCR,CAMK2N1,CAVIN3,CCL1,CCL11,CCL17,CCL18,CCL19,CCL2,CCL20,CCL21,CCL22,CCL23,CCL24,CCL25,CCL26,CCL3,CCL3L3,CCL4,CCL4L2,CCL5,CCL7,CCL8,CCR1,CCR7,CD36,CD4,CD44,CD74,CEACAM1,CFLAR,CHI3L1,CHRNA7,CIB1,CNKSR3,CRYBA1,CSF1R,CSK,CTGF,CX3CL1,CYSLTR2,DAB2…
147	GO Biological Process	GO:1905572	ganglioside GM1 transport to membrane	147	0.000118	1	0.0104	15.5	0.258	4	23	0.00459	0.174	1	1	1	.,.,.,.	.,.,.,.,.,.,.,.,.,.,.,.,.,.,.,.,.,.,.,.,.,.,.	PSAP	PSAP
148	GO Biological Process	GO:0030730	sequestering of triglyceride	147	0.000118	1	0.0104	15.5	0.258	4	23	0.00459	0.174	1	4	4	.,.,.,.	.,.,.,.,.,.,.,.,.,.,.,.,.,.,.,.,.,.,.,.,.,.,.	IL1B	ENPP1,FITM2,IL1B,TNF
149	GO Biological Process	GO:0002268	follicular dendritic cell differentiation	147	0.000118	1	0.0104	15.5	0.258	4	23	0.00459	0.174	2	2	2	.,.,.,.	.,.,.,.,.,.,.,.,.,.,.,.,.,.,.,.,.,.,.,.,.,.,.	BCL3,NFKB2	BCL3,NFKB2
150	GO Biological Process	GO:0060353	regulation of cell adhesion molecule production	150	0.000119	1	0.0103	7.86	0.764	6	68	0.00688	0.0882	2	5	5	.,.,.,.,.,.	.,.,.,.,.,.,.,.,.,.,.,.,.,.,.,.,.,.,.,.,.,.,.,.,.,.,.,.,.,.,.,.,.,.,.,.,.,.,.,.,.,.,.,.,.,.,.,.,.,.,.,.,.,.,.,.,.,.,.,.,.,.,.,.,.,.,.,.	FLOT1,IL1B	APOA1,CAV1,COLEC12,FLOT1,IL1B
151	GO Biological Process	GO:0002694	regulation of leukocyte activation	151	0.00012	1	0.0103	1.49	60.5	90	5383	0.103	0.0167	70	436	464	.,.,.,.,.,.,.,.,.,.,.,.,.,.,.,.,.,.,.,.,.,.,.,.,.,.,.,.,.,.,.,.,.,.,.,.,.,.,.,.,.,.,.,.,.,.,.,.,.,.,.,.,.,.,.,.,.,.,.,.,.,.,.,.,.,.,.,.,.,.,.,.,.,.,.,.,.,.,.,.,.,.,.,.,.,.,.,.,.,.	.,.,.,.,.,.,.,.,.,.,.,.,.,.,.,.,.,.,.,.,.,.,.,.,.,.,.,.,.,.,.,.,.,.,.,.,.,.,.,.,.,.,.,.,.,.,.,.,.,.,.,.,.,.,.,.,.,.,.,.,.,.,.,.,.,.,.,.,.,.,.,.,.,.,.,.,.,.,.,.,.,.,.,.,.,.,.,.,.,.,.,.,.,.,.,.,.,.,.,.,.,.,.,.,.,.,.,.,.,.,.,.,.,.,.,.,.,.,.,.,.,.,.,.,.,.,.,.,.,.,.,.,.,.,.,.,.,.,.,.,.,.,.,.,.,.,.,.,.,.,.,.,.,.,.,.,.,.,.,.,.,.,.,.,.,.,.,.,.,.,.,.,.,.,.,.,.,.,.,.,.,.,.,.,.,.,.,.,.,.,.,.,.,.,.,.,.,.,.,.…	ABR,APLF,BCL10,C12orf4,CASP3,CD1D,CD300LF,CD46,CD74,CD80,CD83,CEBPB,FAM49B,FOXF1,GAS6,GLI3,GPR183,GRB2,GSN,HES1,HLA-DOA,HLA-DPB1,HLA-DQA1,HLA-DRA,HLA-DRB1,HLA-DRB5,HSPD1,ICOSLG,IL12B,IL15,IL1B,IL1RL1,IL1RL2,IL23A,IL27,IL31RA,IL6ST,IL7,INHBA,INPP5D,IRF1,KIRREL1,LGALS9,LILRB2,LILRB4,LRRC32,LYN,MAD1L1,MALT1,MILR1,NECTIN2,NLRP3,NOD2,NR4A3,PAG1,PDCD1,PRKCZ,SHB,SRC,STAT6,STX4,TGFB1,THY1,TMEM131L,TNFAIP…	ABL1,ABR,ADA,ADAM8,ADGRE2,ADGRF5,ADORA2B,AHR,AIF1,AKT1,ANXA1,AP1G1,AP3B1,AP3D1,APLF,APP,ARG1,ARG2,ATAD5,ATM,ATP11C,AXL,BAD,BANK1,BCL10,BCL2,BCL6,BMP4,BPI,BRAF,BST1,BTK,BTLA,BTN2A2,C12orf4,CAMK4,CARD11,CASP3,CAV1,CBFB,CCDC88B,CCL19,CCL2,CCL21,CCL5,CCR2,CCR7,CD1D,CD2,CD200,CD209,CD226,CD24,CD244,CD247,CD27,CD274,CD276,CD28,CD300A,CD300LF,CD320,CD38,CD3D,CD3E,CD4,CD40,CD40LG,CD46,CD47,CD5,CD55,CD59,…
152	GO Biological Process	GO:0002711	positive regulation of T cell mediated immunity	152	0.000122	1	0.0104	3.48	3.74	13	333	0.0149	0.039	9	30	31	.,.,.,.,.,.,.,.,.,.,.,.,.	.,.,.,.,.,.,.,.,.,.,.,.,.,.,.,.,.,.,.,.,.,.,.,.,.,.,.,.,.,.,.,.,.,.,.,.,.,.,.,.,.,.,.,.,.,.,.,.,.,.,.,.,.,.,.,.,.,.,.,.,.,.,.,.,.,.,.,.,.,.,.,.,.,.,.,.,.,.,.,.,.,.,.,.,.,.,.,.,.,.,.,.,.,.,.,.,.,.,.,.,.,.,.,.,.,.,.,.,.,.,.,.,.,.,.,.,.,.,.,.,.,.,.,.,.,.,.,.,.,.,.,.,.,.,.,.,.,.,.,.,.,.,.,.,.,.,.,.,.,.,.,.,.,.,.,.,.,.,.,.,.,.,.,.,.,.,.,.,.,.,.,.,.,.,.,.,.,.,.,.,.,.,.,.,.,.,.,.,.,.,.,.,.,.,.,.,.,.,.,.…	FAM49B,HSPD1,IL12B,IL1B,IL23A,MALT1,NECTIN2,NLRP3,PRKCZ	B2M,FADD,FAM49B,FOXP3,FZD5,GATA3,HSPD1,IL12A,IL12B,IL12RB1,IL1B,IL23A,IL6,MALT1,MAP3K7,NCR3,NECTIN2,NLRP3,P2RX7,PRKCZ,PVR,RSAD2,SASH3,STX7,TNFSF4,TRAF2,TRAF6,XCL1,ZBTB1,ZP3
153	GO Biological Process	GO:0042119	neutrophil activation	153	0.000128	1	0.0108	1.55	48.3	75	4297	0.086	0.0175	57	469	488	.,.,.,.,.,.,.,.,.,.,.,.,.,.,.,.,.,.,.,.,.,.,.,.,.,.,.,.,.,.,.,.,.,.,.,.,.,.,.,.,.,.,.,.,.,.,.,.,.,.,.,.,.,.,.,.,.,.,.,.,.,.,.,.,.,.,.,.,.,.,.,.,.,.,.	.,.,.,.,.,.,.,.,.,.,.,.,.,.,.,.,.,.,.,.,.,.,.,.,.,.,.,.,.,.,.,.,.,.,.,.,.,.,.,.,.,.,.,.,.,.,.,.,.,.,.,.,.,.,.,.,.,.,.,.,.,.,.,.,.,.,.,.,.,.,.,.,.,.,.,.,.,.,.,.,.,.,.,.,.,.,.,.,.,.,.,.,.,.,.,.,.,.,.,.,.,.,.,.,.,.,.,.,.,.,.,.,.,.,.,.,.,.,.,.,.,.,.,.,.,.,.,.,.,.,.,.,.,.,.,.,.,.,.,.,.,.,.,.,.,.,.,.,.,.,.,.,.,.,.,.,.,.,.,.,.,.,.,.,.,.,.,.,.,.,.,.,.,.,.,.,.,.,.,.,.,.,.,.,.,.,.,.,.,.,.,.,.,.,.,.,.,.,.,.…	ADGRE5,ALOX5,AMPD3,ARHGAP45,ATP11A,B4GALT1,CAB39,CD14,CD44,CD58,COTL1,CTSB,CTSZ,CXCL8,CYBA,EEF1A1,FABP5,FCGR2A,FTH1,GNS,GOLGA7,GSDMD,GSN,HVCN1,IGF2R,IL18RAP,IQGAP1,IST1,KMT2E,LILRB2,LPCAT1,LTA4H,MANBA,NFKB1,OLR1,ORM2,PADI2,PECAM1,PLAU,PLAUR,PREX1,PSAP,PTPRJ,QPCT,RAB14,RAP1B,RHOG,S100A11,SERPINA1,SERPINB1,SIGLEC9,SIRPA,SLC11A1,SLC2A3,TLR2,TMBIM1,TNFRSF1B	A1BG,ABCA13,ACAA1,ACLY,ACPP,ACTR10,ACTR1B,ACTR2,ADAM10,ADAM8,ADGRE3,ADGRE5,ADGRG3,AGA,AGL,AGPAT2,AHSG,ALAD,ALDH3B1,ALDOA,ALDOC,ALOX5,AMPD3,ANO6,ANPEP,ANXA2,ANXA3,AOC1,AP1M1,AP2A2,APAF1,APEH,APRT,ARG1,ARHGAP45,ARHGAP9,ARL8A,ARMC8,ARPC5,ARSB,ASAH1,ATAD3B,ATG7,ATP11A,ATP11B,ATP6AP2,ATP6V0A1,ATP6V0C,ATP6V1D,ATP8A1,ATP8B4,AZU1,B2M,B4GALT1,BIN2,BPI,BRI3,BST1,BST2,C16orf62,C1orf35,C3,C3AR1,C5AR1,C6orf12…
154	GO Biological Process	GO:0046822	regulation of nucleocytoplasmic transport	154	0.000128	1	0.0107	1.82	24.1	44	2148	0.0505	0.0205	27	209	215	.,.,.,.,.,.,.,.,.,.,.,.,.,.,.,.,.,.,.,.,.,.,.,.,.,.,.,.,.,.,.,.,.,.,.,.,.,.,.,.,.,.,.,.	.,.,.,.,.,.,.,.,.,.,.,.,.,.,.,.,.,.,.,.,.,.,.,.,.,.,.,.,.,.,.,.,.,.,.,.,.,.,.,.,.,.,.,.,.,.,.,.,.,.,.,.,.,.,.,.,.,.,.,.,.,.,.,.,.,.,.,.,.,.,.,.,.,.,.,.,.,.,.,.,.,.,.,.,.,.,.,.,.,.,.,.,.,.,.,.,.,.,.,.,.,.,.,.,.,.,.,.,.,.,.,.,.,.,.,.,.,.,.,.,.,.,.,.,.,.,.,.,.,.,.,.,.,.,.,.,.,.,.,.,.,.,.,.,.,.,.,.,.,.,.,.,.,.,.,.,.,.,.,.,.,.,.,.,.,.,.,.,.,.,.,.,.,.,.,.,.,.,.,.,.,.,.,.,.,.,.,.,.,.,.,.,.,.,.,.,.,.,.,.…	BCL3,C8orf4,GAS6,GLI3,GREM1,IL12B,IL1B,IL23A,KEAP1,LGALS9,LITAF,MXI1,NFKBIA,NLRP3,PKD1,PPP1CC,SETD2,SP100,SUFU,SULF2,TCF7L2,TGFB1,TGFBR1,THRA,TLR2,TXN,ZC3H12A	AAAS,AGTR2,AKAP8L,ANGPT1,ANP32B,APC2,APOD,APP,AXIN2,BAG3,BAMBI,BARD1,BCL3,BMP4,BMP6,BMP7,BMPR1A,C1QTNF3,C8orf4,CABP1,CAMK1,CCDC22,CCL19,CD27,CD36,CDH1,CDK1,CDK5,CDKN1A,CHERP,CHP1,CHP2,CSF3,CTDSPL2,CYLD,DAB2,DAB2IP,DACT1,DACT3,DDX58,DHX9,DMAP1,DNAJC27,DYRK2,ECT2,EDA,EDAR,EFCAB7,EGF,EGFR,EMD,ERBB4,F2,F2R,FAF1,FAM89B,FBXW11,FERMT1,FLNA,FZD1,FZD7,G3BP2,GAS6,GLI3,GNAQ,GREM1,GSK3B,HCLS1,HDAC3,HSP90AB1,…
155	GO Biological Process	GO:0051591	response to cAMP	155	0.000129	1	0.0108	2.22	12.2	27	1082	0.031	0.025	18	94	96	.,.,.,.,.,.,.,.,.,.,.,.,.,.,.,.,.,.,.,.,.,.,.,.,.,.,.	.,.,.,.,.,.,.,.,.,.,.,.,.,.,.,.,.,.,.,.,.,.,.,.,.,.,.,.,.,.,.,.,.,.,.,.,.,.,.,.,.,.,.,.,.,.,.,.,.,.,.,.,.,.,.,.,.,.,.,.,.,.,.,.,.,.,.,.,.,.,.,.,.,.,.,.,.,.,.,.,.,.,.,.,.,.,.,.,.,.,.,.,.,.,.,.,.,.,.,.,.,.,.,.,.,.,.,.,.,.,.,.,.,.,.,.,.,.,.,.,.,.,.,.,.,.,.,.,.,.,.,.,.,.,.,.,.,.,.,.,.,.,.,.,.,.,.,.,.,.,.,.,.,.,.,.,.,.,.,.,.,.,.,.,.,.,.,.,.,.,.,.,.,.,.,.,.,.,.,.,.,.,.,.,.,.,.,.,.,.,.,.,.,.,.,.,.,.,.,.…	AANAT,CARM1,COL1A1,DUSP1,EEF2K,FDX1,FOS,FOSB,JUN,JUNB,MMP19,PER1,PPARGC1B,RAP1B,RAPGEF1,RAPGEF2,SLC6A3,STC1	AANAT,ADIPOQ,AGXT,AKAP6,AKAP9,ALDH3A1,APEX1,APP,AQP1,AQP8,AQP9,AREG,BIRC2,BRAF,BSG,CARM1,CDO1,CFTR,CITED1,CNGA3,COL1A1,CPS1,CRHBP,DGKQ,DMTN,DUOX1,DUOX2,DUSP1,EEF2K,EZR,FDX1,FOS,FOSB,FOSL1,GPD1,HCN1,HCN2,HCN4,HSPA5,IGFBP5,INPP5K,ITPR2,JUN,JUNB,JUND,KCNE1,KCNQ1,KDM1A,LDHA,MMP19,NDUFS4,NME1,NOX4,OXT,PAX4,PCK1,PDE3A,PENK,PER1,PFKFB1,PIK3CG,PKD2,PLA2G5,PNPT1,PPARGC1B,PTAFR,PTK2B,PTPRN,RAP1A,RAP1B,RAPG…
156	GO Biological Process	GO:0032663	regulation of interleukin-2 production	156	0.000131	1	0.0108	2.4	9.57	23	852	0.0264	0.027	9	52	52	.,.,.,.,.,.,.,.,.,.,.,.,.,.,.,.,.,.,.,.,.,.,.	.,.,.,.,.,.,.,.,.,.,.,.,.,.,.,.,.,.,.,.,.,.,.,.,.,.,.,.,.,.,.,.,.,.,.,.,.,.,.,.,.,.,.,.,.,.,.,.,.,.,.,.,.,.,.,.,.,.,.,.,.,.,.,.,.,.,.,.,.,.,.,.,.,.,.,.,.,.,.,.,.,.,.,.,.,.,.,.,.,.,.,.,.,.,.,.,.,.,.,.,.,.,.,.,.,.,.,.,.,.,.,.,.,.,.,.,.,.,.,.,.,.,.,.,.,.,.,.,.,.,.,.,.,.,.,.,.,.,.,.,.,.,.,.,.,.,.,.,.,.,.,.,.,.,.,.,.,.,.,.,.,.,.,.,.,.,.,.,.,.,.,.,.,.,.,.,.,.,.,.,.,.,.,.,.,.,.,.,.,.,.,.,.,.,.,.,.,.,.,.…	CD34,CD80,CD83,IL1A,IL1B,MALT1,PDE4B,TNFAIP3,ZFP36	ABL1,ANXA1,CARD11,CARD9,CCR2,CD28,CD34,CD3E,CD4,CD80,CD83,CD86,EZR,FOXP3,GATA3,GBP1,GLMN,HAVCR2,HDAC7,IL17F,IL1A,IL1B,IL20RB,IRF4,KAT5,LAG3,MALT1,MAP3K7,NAV3,NR1H4,PDE4B,PDE4D,PRKCQ,PRKD2,PRNP,RIPK2,RPS3,RUNX1,SASH3,SFTPD,SPTBN1,STAT5B,TBX21,TNFAIP3,TNFSF4,TRAF2,TRAF6,TRIM27,VSIG4,VTCN1,XCL1,ZFP36
157	GO Biological Process	GO:0035278	miRNA mediated inhibition of translation	157	0.000133	1	0.0109	5.4	1.48	8	132	0.00917	0.0606	3	11	12	.,.,.,.,.,.,.,.	.,.,.,.,.,.,.,.,.,.,.,.,.,.,.,.,.,.,.,.,.,.,.,.,.,.,.,.,.,.,.,.,.,.,.,.,.,.,.,.,.,.,.,.,.,.,.,.,.,.,.,.,.,.,.,.,.,.,.,.,.,.,.,.,.,.,.,.,.,.,.,.,.,.,.,.,.,.,.,.,.,.,.,.,.,.,.,.,.,.,.,.,.,.,.,.,.,.,.,.,.,.,.,.,.,.,.,.,.,.,.,.,.,.,.,.,.,.,.,.,.,.,.,.,.,.,.,.,.,.,.,.	STAT3,TNRC6C,ZFP36	AGO1,AGO2,AGO3,AGO4,EIF6,RBM4,STAT3,TNRC6A,TNRC6C,TRIM71,ZFP36
158	GO Biological Process	GO:0071221	cellular response to bacterial lipopeptide	158	0.000134	1	0.0109	10.1	0.494	5	44	0.00573	0.114	2	6	6	.,.,.,.,.	.,.,.,.,.,.,.,.,.,.,.,.,.,.,.,.,.,.,.,.,.,.,.,.,.,.,.,.,.,.,.,.,.,.,.,.,.,.,.,.,.,.,.,.	CD14,TLR2	CD14,CD36,TIRAP,TLR1,TLR2,TLR6
159	GO Biological Process	GO:1903037	regulation of leukocyte cell-cell adhesion	159	0.000138	1	0.0112	1.56	46.8	73	4164	0.0837	0.0175	54	307	323	.,.,.,.,.,.,.,.,.,.,.,.,.,.,.,.,.,.,.,.,.,.,.,.,.,.,.,.,.,.,.,.,.,.,.,.,.,.,.,.,.,.,.,.,.,.,.,.,.,.,.,.,.,.,.,.,.,.,.,.,.,.,.,.,.,.,.,.,.,.,.,.,.	.,.,.,.,.,.,.,.,.,.,.,.,.,.,.,.,.,.,.,.,.,.,.,.,.,.,.,.,.,.,.,.,.,.,.,.,.,.,.,.,.,.,.,.,.,.,.,.,.,.,.,.,.,.,.,.,.,.,.,.,.,.,.,.,.,.,.,.,.,.,.,.,.,.,.,.,.,.,.,.,.,.,.,.,.,.,.,.,.,.,.,.,.,.,.,.,.,.,.,.,.,.,.,.,.,.,.,.,.,.,.,.,.,.,.,.,.,.,.,.,.,.,.,.,.,.,.,.,.,.,.,.,.,.,.,.,.,.,.,.,.,.,.,.,.,.,.,.,.,.,.,.,.,.,.,.,.,.,.,.,.,.,.,.,.,.,.,.,.,.,.,.,.,.,.,.,.,.,.,.,.,.,.,.,.,.,.,.,.,.,.,.,.,.,.,.,.,.,.,.…	BCL10,CASP3,CD1D,CD44,CD46,CD74,CD80,CD83,CEBPB,FAM49B,GLI3,GRB2,GSN,HES1,HLA-DOA,HLA-DPB1,HLA-DQA1,HLA-DRA,HLA-DRB1,HLA-DRB5,HSPD1,ICAM1,ICOSLG,IL12B,IL15,IL1B,IL1RL2,IL23A,IL27,IL6ST,IL7,IRF1,KIRREL1,LGALS9,LILRB2,LILRB4,LRRC32,LYN,MAD1L1,MALT1,NLRP3,NOD2,NR4A3,PAG1,PDCD1,PRKCZ,SHB,SRC,TGFB1,THY1,TMEM131L,TNFRSF14,TNFRSF18,ZEB1	ABL1,ADA,ADAM8,AIF1,AKT1,ANXA1,AP3B1,AP3D1,ARG1,ARG2,ASS1,BAD,BCL10,BCL6,BMP4,BRAF,BTLA,BTN2A2,CAMK4,CARD11,CASP3,CAV1,CBFB,CCDC88B,CCL19,CCL2,CCL21,CCL25,CCL28,CCL5,CCR2,CCR7,CD1D,CD2,CD209,CD24,CD244,CD247,CD27,CD274,CD276,CD28,CD300A,CD3D,CD3E,CD4,CD40LG,CD44,CD46,CD47,CD5,CD55,CD59,CD6,CD74,CD80,CD83,CD86,CDC42,CEACAM1,CEBPB,CLC,CLEC4G,CLECL1,CLPTM1,CORO1A,CR1,CSK,CTLA4,CTNNB1,CXCL12,CYLD,CYP…
160	GO Biological Process	GO:0042496	detection of diacyl bacterial lipopeptide	160	0.00014	1	0.0113	14.8	0.27	4	24	0.00459	0.167	1	2	2	.,.,.,.	.,.,.,.,.,.,.,.,.,.,.,.,.,.,.,.,.,.,.,.,.,.,.,.	TLR2	TLR2,TLR6
161	GO Biological Process	GO:0002274	myeloid leukocyte activation	161	0.000148	1	0.0118	1.49	59.2	88	5268	0.101	0.0167	67	540	561	.,.,.,.,.,.,.,.,.,.,.,.,.,.,.,.,.,.,.,.,.,.,.,.,.,.,.,.,.,.,.,.,.,.,.,.,.,.,.,.,.,.,.,.,.,.,.,.,.,.,.,.,.,.,.,.,.,.,.,.,.,.,.,.,.,.,.,.,.,.,.,.,.,.,.,.,.,.,.,.,.,.,.,.,.,.,.,.	.,.,.,.,.,.,.,.,.,.,.,.,.,.,.,.,.,.,.,.,.,.,.,.,.,.,.,.,.,.,.,.,.,.,.,.,.,.,.,.,.,.,.,.,.,.,.,.,.,.,.,.,.,.,.,.,.,.,.,.,.,.,.,.,.,.,.,.,.,.,.,.,.,.,.,.,.,.,.,.,.,.,.,.,.,.,.,.,.,.,.,.,.,.,.,.,.,.,.,.,.,.,.,.,.,.,.,.,.,.,.,.,.,.,.,.,.,.,.,.,.,.,.,.,.,.,.,.,.,.,.,.,.,.,.,.,.,.,.,.,.,.,.,.,.,.,.,.,.,.,.,.,.,.,.,.,.,.,.,.,.,.,.,.,.,.,.,.,.,.,.,.,.,.,.,.,.,.,.,.,.,.,.,.,.,.,.,.,.,.,.,.,.,.,.,.,.,.,.,.…	ADGRE5,ALOX5,AMPD3,ARHGAP45,ATP11A,B4GALT1,CAB39,CCL3,CD14,CD44,CD58,COTL1,CTSB,CTSZ,CXCL8,CYBA,EDN2,EEF1A1,FABP5,FCGR2A,FTH1,GNS,GOLGA7,GSDMD,GSN,HVCN1,IGF2R,IL18RAP,IQGAP1,IST1,JUN,KMT2E,LCP2,LILRB2,LPCAT1,LTA4H,LYN,MANBA,MILR1,NFKB1,NR4A3,OLR1,ORM2,PADI2,PECAM1,PLAU,PLAUR,PREX1,PSAP,PTPRJ,QPCT,RAB14,RAP1B,RBPJ,RELB,RHOG,S100A11,SERPINA1,SERPINB1,SIGLEC9,SIRPA,SLC11A1,SLC2A3,TGFB1,TLR2,TMBIM1,T…	A1BG,ABCA13,ACAA1,ACLY,ACPP,ACTR10,ACTR1B,ACTR2,ADAM10,ADAM8,ADAM9,ADGRE3,ADGRE5,ADGRG3,AGA,AGL,AGPAT2,AHSG,AIF1,ALAD,ALDH3B1,ALDOA,ALDOC,ALOX5,AMPD3,ANO6,ANPEP,ANXA2,ANXA3,AOC1,AP1M1,AP2A2,APAF1,APEH,APRT,ARG1,ARHGAP45,ARHGAP9,ARL8A,ARMC8,ARPC5,ARSB,ASAH1,ATAD3B,ATG7,ATP11A,ATP11B,ATP6AP2,ATP6V0A1,ATP6V0C,ATP6V1D,ATP8A1,ATP8B4,AZU1,B2M,B4GALT1,BATF,BATF2,BATF3,BIN2,BPI,BRI3,BST1,BST2,BTK,C16orf6…
162	GO Biological Process	GO:0051090	regulation of sequence-specific DNA binding transcription factor activity	162	0.000149	1	0.0119	1.56	46.9	73	4175	0.0837	0.0175	50	363	385	.,.,.,.,.,.,.,.,.,.,.,.,.,.,.,.,.,.,.,.,.,.,.,.,.,.,.,.,.,.,.,.,.,.,.,.,.,.,.,.,.,.,.,.,.,.,.,.,.,.,.,.,.,.,.,.,.,.,.,.,.,.,.,.,.,.,.,.,.,.,.,.,.	.,.,.,.,.,.,.,.,.,.,.,.,.,.,.,.,.,.,.,.,.,.,.,.,.,.,.,.,.,.,.,.,.,.,.,.,.,.,.,.,.,.,.,.,.,.,.,.,.,.,.,.,.,.,.,.,.,.,.,.,.,.,.,.,.,.,.,.,.,.,.,.,.,.,.,.,.,.,.,.,.,.,.,.,.,.,.,.,.,.,.,.,.,.,.,.,.,.,.,.,.,.,.,.,.,.,.,.,.,.,.,.,.,.,.,.,.,.,.,.,.,.,.,.,.,.,.,.,.,.,.,.,.,.,.,.,.,.,.,.,.,.,.,.,.,.,.,.,.,.,.,.,.,.,.,.,.,.,.,.,.,.,.,.,.,.,.,.,.,.,.,.,.,.,.,.,.,.,.,.,.,.,.,.,.,.,.,.,.,.,.,.,.,.,.,.,.,.,.,.…	AIM2,ARID5B,BCL10,BHLHE40,CAMK2A,CARM1,CFLAR,CMKLR1,DAP,FOS,GAS6,GLIS2,GREM1,HAND1,HCK,HDAC2,ICAM1,IL1B,IRAK2,JUN,KEAP1,LGALS9,MALT1,MAPK8,NFKB1,NFKB2,NFKBIA,NLRP3,NOD2,PPARGC1B,PRKCZ,PSMA6,RAB7B,RPS6KA5,SIK1,SMARCA4,SP100,SPOP,SRF,STK3,SUFU,TAB2,TCF7L2,TGFB1,TLR2,TNFAIP3,TRAF1,TRIB1,TRIM8,ZC3H12A	ABRA,ACOD1,ADAM8,ADGRF1,ADGRG3,ADORA3,AIM2,AKT1,ALK,ANXA3,ANXA4,APP,AR,ARHGEF2,ARID5B,ARRB1,ARRB2,ATF2,BCL10,BEX1,BHLHE40,BMP7,BRMS1,BTK,BTRC,BUD31,C14orf39,C3orf33,CACTIN,CAMK1D,CAMK2A,CAPN3,CARD11,CARD14,CARD16,CARD8,CARM1,CAT,CD36,CD40,CD40LG,CDK5RAP3,CDKN2A,CEBPG,CFLAR,CHP1,CHUK,CIB1,CLOCK,CLU,CMKLR1,COMMD1,COMMD6,COMMD7,COPS5,CREBZF,CRTC1,CRTC2,CRTC3,CTH,CTNNB1,CTNNBIP1,CYLD,CYP1B1,CYTL1,DAB…
163	GO Biological Process	GO:0050867	positive regulation of cell activation	163	0.000151	1	0.012	1.6	40.5	65	3606	0.0745	0.018	50	289	304	.,.,.,.,.,.,.,.,.,.,.,.,.,.,.,.,.,.,.,.,.,.,.,.,.,.,.,.,.,.,.,.,.,.,.,.,.,.,.,.,.,.,.,.,.,.,.,.,.,.,.,.,.,.,.,.,.,.,.,.,.,.,.,.,.	.,.,.,.,.,.,.,.,.,.,.,.,.,.,.,.,.,.,.,.,.,.,.,.,.,.,.,.,.,.,.,.,.,.,.,.,.,.,.,.,.,.,.,.,.,.,.,.,.,.,.,.,.,.,.,.,.,.,.,.,.,.,.,.,.,.,.,.,.,.,.,.,.,.,.,.,.,.,.,.,.,.,.,.,.,.,.,.,.,.,.,.,.,.,.,.,.,.,.,.,.,.,.,.,.,.,.,.,.,.,.,.,.,.,.,.,.,.,.,.,.,.,.,.,.,.,.,.,.,.,.,.,.,.,.,.,.,.,.,.,.,.,.,.,.,.,.,.,.,.,.,.,.,.,.,.,.,.,.,.,.,.,.,.,.,.,.,.,.,.,.,.,.,.,.,.,.,.,.,.,.,.,.,.,.,.,.,.,.,.,.,.,.,.,.,.,.,.,.,.…	BCL10,CD1D,CD46,CD74,CD80,CD83,FAM49B,GAS6,GLI3,GPR183,GRB2,HES1,HLA-DPB1,HLA-DQA1,HLA-DRA,HLA-DRB1,HLA-DRB5,HSPD1,ICOSLG,IL12B,IL15,IL1B,IL1RL1,IL1RL2,IL23A,IL6ST,IL7,INPP5D,KIRREL1,LGALS9,LILRB2,LILRB4,LYN,MALT1,NECTIN2,NLRP3,NOD2,NR4A3,PDCD1,PLEK,PRKCZ,RPS6KA1,SHB,SRC,STAT6,STX4,TGFB1,THY1,TNFRSF14,TNIP2	ADA,ADAM8,ADORA2B,AIF1,AKT1,ANXA1,AP1G1,AP3B1,AP3D1,APP,ATAD5,ATP11C,AXL,BAD,BCL10,BCL2,BCL6,BST1,BTK,BTLA,CAPN3,CARD11,CAV1,CCDC88B,CCL19,CCL2,CCL21,CCL5,CCR2,CCR7,CD1D,CD2,CD209,CD226,CD24,CD244,CD247,CD27,CD274,CD276,CD28,CD320,CD38,CD3D,CD3E,CD4,CD40,CD40LG,CD46,CD47,CD5,CD55,CD59,CD6,CD74,CD80,CD81,CD83,CD86,CDC42,CDKN1A,CHRNB2,CLCF1,CLECL1,CORO1A,CSK,CTGF,CTLA4,CYLD,DHPS,DMTN,DNAJA3,DOCK8,D…
164	GO Biological Process	GO:0032613	interleukin-10 production	164	0.000152	1	0.012	7.52	0.797	6	71	0.00688	0.0845	2	4	4	.,.,.,.,.,.	.,.,.,.,.,.,.,.,.,.,.,.,.,.,.,.,.,.,.,.,.,.,.,.,.,.,.,.,.,.,.,.,.,.,.,.,.,.,.,.,.,.,.,.,.,.,.,.,.,.,.,.,.,.,.,.,.,.,.,.,.,.,.,.,.,.,.,.,.,.,.	CD46,TLR2	CD46,F2RL1,PRKCD,TLR2
165	GO Biological Process	GO:0002697	regulation of immune effector process	165	0.000156	1	0.0122	1.65	35.8	59	3189	0.0677	0.0185	42	335	362	.,.,.,.,.,.,.,.,.,.,.,.,.,.,.,.,.,.,.,.,.,.,.,.,.,.,.,.,.,.,.,.,.,.,.,.,.,.,.,.,.,.,.,.,.,.,.,.,.,.,.,.,.,.,.,.,.,.,.	.,.,.,.,.,.,.,.,.,.,.,.,.,.,.,.,.,.,.,.,.,.,.,.,.,.,.,.,.,.,.,.,.,.,.,.,.,.,.,.,.,.,.,.,.,.,.,.,.,.,.,.,.,.,.,.,.,.,.,.,.,.,.,.,.,.,.,.,.,.,.,.,.,.,.,.,.,.,.,.,.,.,.,.,.,.,.,.,.,.,.,.,.,.,.,.,.,.,.,.,.,.,.,.,.,.,.,.,.,.,.,.,.,.,.,.,.,.,.,.,.,.,.,.,.,.,.,.,.,.,.,.,.,.,.,.,.,.,.,.,.,.,.,.,.,.,.,.,.,.,.,.,.,.,.,.,.,.,.,.,.,.,.,.,.,.,.,.,.,.,.,.,.,.,.,.,.,.,.,.,.,.,.,.,.,.,.,.,.,.,.,.,.,.,.,.,.,.,.,.…	ABR,AIM2,AP1S2,APLF,ARF1,BCL10,C12orf4,C1QA,C1QB,C5,CD46,CD74,CD80,CFB,FAM49B,FOXF1,HCK,HSPD1,IL12B,IL15,IL18RAP,IL1B,IL23A,IL27,LGALS9,LYN,MALT1,NECTIN2,NLRP3,NOD2,NR4A3,PRKCZ,RAPGEF1,SERPINB9,SHB,STAT6,STX4,TGFB1,TNFAIP3,TNFRSF14,TRIL,ZC3H12A	A2M,ABR,ADGRE2,ADORA2B,AIM2,ANGPT1,ANKRD17,ANXA1,AP1G1,AP1M1,AP1M2,AP1S1,AP1S2,AP1S3,AP2A1,AP2A2,AP2B1,AP2M1,AP2S1,APLF,APOA1,APOA2,ARF1,ARG1,ARRB2,ATAD5,ATG5,ATP6V1H,B2M,BCL10,BCL6,BIRC2,BIRC3,BST2,BTK,C12orf4,C1QA,C1QB,C1QBP,C1QC,C1R,C2,C3,C3AR1,C4BPA,C4BPB,C5,C5AR1,C5AR2,C6,C7,C8A,C8B,C8G,C9,CADM1,CCL19,CCL2,CCR2,CD19,CD226,CD244,CD247,CD28,CD300A,CD36,CD4,CD40,CD40LG,CD46,CD55,CD59,CD74,CD80,…
166	GO Biological Process	GO:0071376	cellular response to corticotropin-releasing hormone stimulus	166	0.000164	1	0.0128	7.42	0.809	6	72	0.00688	0.0833	3	5	5	.,.,.,.,.,.	.,.,.,.,.,.,.,.,.,.,.,.,.,.,.,.,.,.,.,.,.,.,.,.,.,.,.,.,.,.,.,.,.,.,.,.,.,.,.,.,.,.,.,.,.,.,.,.,.,.,.,.,.,.,.,.,.,.,.,.,.,.,.,.,.,.,.,.,.,.,.,.	NR4A1,NR4A2,NR4A3	CRHR1,CRHR2,NR4A1,NR4A2,NR4A3
167	GO Biological Process	GO:0044406	adhesion of symbiont to host	167	0.000171	1	0.0133	6.05	1.16	7	103	0.00803	0.068	4	9	10	.,.,.,.,.,.,.	.,.,.,.,.,.,.,.,.,.,.,.,.,.,.,.,.,.,.,.,.,.,.,.,.,.,.,.,.,.,.,.,.,.,.,.,.,.,.,.,.,.,.,.,.,.,.,.,.,.,.,.,.,.,.,.,.,.,.,.,.,.,.,.,.,.,.,.,.,.,.,.,.,.,.,.,.,.,.,.,.,.,.,.,.,.,.,.,.,.,.,.,.,.,.,.,.,.,.,.,.,.,.	GAS6,ICAM1,NECTIN2,SCARB1	ACE2,CD209,CD81,CLEC4M,GAS6,HSP90AB1,ICAM1,NECTIN2,SCARB1
168	GO Biological Process	GO:0010875	positive regulation of cholesterol efflux	168	0.000172	1	0.0132	5.2	1.54	8	137	0.00917	0.0584	4	14	14	.,.,.,.,.,.,.,.	.,.,.,.,.,.,.,.,.,.,.,.,.,.,.,.,.,.,.,.,.,.,.,.,.,.,.,.,.,.,.,.,.,.,.,.,.,.,.,.,.,.,.,.,.,.,.,.,.,.,.,.,.,.,.,.,.,.,.,.,.,.,.,.,.,.,.,.,.,.,.,.,.,.,.,.,.,.,.,.,.,.,.,.,.,.,.,.,.,.,.,.,.,.,.,.,.,.,.,.,.,.,.,.,.,.,.,.,.,.,.,.,.,.,.,.,.,.,.,.,.,.,.,.,.,.,.,.,.,.,.,.,.,.,.,.,.	ABCA1,ABCG1,LRP1,NFKBIA	ABCA1,ABCA12,ABCA7,ABCG1,ADIPOQ,APOE,LRP1,NFKBIA,NR1H2,NR1H3,PLTP,PON1,PTCH1,SIRT1
169	GO Biological Process	GO:0003085	negative regulation of systemic arterial blood pressure	168	0.000172	1	0.0132	5.2	1.54	8	137	0.00917	0.0584	2	15	15	.,.,.,.,.,.,.,.	.,.,.,.,.,.,.,.,.,.,.,.,.,.,.,.,.,.,.,.,.,.,.,.,.,.,.,.,.,.,.,.,.,.,.,.,.,.,.,.,.,.,.,.,.,.,.,.,.,.,.,.,.,.,.,.,.,.,.,.,.,.,.,.,.,.,.,.,.,.,.,.,.,.,.,.,.,.,.,.,.,.,.,.,.,.,.,.,.,.,.,.,.,.,.,.,.,.,.,.,.,.,.,.,.,.,.,.,.,.,.,.,.,.,.,.,.,.,.,.,.,.,.,.,.,.,.,.,.,.,.,.,.,.,.,.,.	ADRA1A,SOD2	ADRA1A,ADRB1,ADRB2,ADRB3,AGTR2,ARHGAP42,BBS4,BMPR2,CALCA,KCNK6,NPPA,NPPB,NTSR1,PRCP,SOD2
170	GO Biological Process	GO:0032757	positive regulation of interleukin-8 production	170	0.000173	1	0.0131	3.36	3.87	13	345	0.0149	0.0377	7	45	45	.,.,.,.,.,.,.,.,.,.,.,.,.	.,.,.,.,.,.,.,.,.,.,.,.,.,.,.,.,.,.,.,.,.,.,.,.,.,.,.,.,.,.,.,.,.,.,.,.,.,.,.,.,.,.,.,.,.,.,.,.,.,.,.,.,.,.,.,.,.,.,.,.,.,.,.,.,.,.,.,.,.,.,.,.,.,.,.,.,.,.,.,.,.,.,.,.,.,.,.,.,.,.,.,.,.,.,.,.,.,.,.,.,.,.,.,.,.,.,.,.,.,.,.,.,.,.,.,.,.,.,.,.,.,.,.,.,.,.,.,.,.,.,.,.,.,.,.,.,.,.,.,.,.,.,.,.,.,.,.,.,.,.,.,.,.,.,.,.,.,.,.,.,.,.,.,.,.,.,.,.,.,.,.,.,.,.,.,.,.,.,.,.,.,.,.,.,.,.,.,.,.,.,.,.,.,.,.,.,.,.,.,.…	BCL10,CD14,CD58,IL1B,LGALS9,NOD2,TLR2	ADIPOQ,AFAP1L2,APOA2,BCL10,CD14,CD2,CD244,CD58,DDIT3,DDX58,ELANE,F2R,F2RL1,FADD,FCN1,FFAR2,GDF2,HSPA1A,HSPA1B,HYAL2,IL17D,IL1B,LBP,LGALS9,MAVS,NLRP10,NOD2,PARK7,PRG3,PRKD2,PYCARD,RIPK1,SERPINE1,TIRAP,TLR1,TLR2,TLR3,TLR4,TLR5,TLR7,TLR8,TLR9,TNF,WNT5A,ZNF580
171	GO Biological Process	GO:0051251	positive regulation of lymphocyte activation	171	0.000174	1	0.0131	1.64	36	59	3202	0.0677	0.0184	44	249	262	.,.,.,.,.,.,.,.,.,.,.,.,.,.,.,.,.,.,.,.,.,.,.,.,.,.,.,.,.,.,.,.,.,.,.,.,.,.,.,.,.,.,.,.,.,.,.,.,.,.,.,.,.,.,.,.,.,.,.	.,.,.,.,.,.,.,.,.,.,.,.,.,.,.,.,.,.,.,.,.,.,.,.,.,.,.,.,.,.,.,.,.,.,.,.,.,.,.,.,.,.,.,.,.,.,.,.,.,.,.,.,.,.,.,.,.,.,.,.,.,.,.,.,.,.,.,.,.,.,.,.,.,.,.,.,.,.,.,.,.,.,.,.,.,.,.,.,.,.,.,.,.,.,.,.,.,.,.,.,.,.,.,.,.,.,.,.,.,.,.,.,.,.,.,.,.,.,.,.,.,.,.,.,.,.,.,.,.,.,.,.,.,.,.,.,.,.,.,.,.,.,.,.,.,.,.,.,.,.,.,.,.,.,.,.,.,.,.,.,.,.,.,.,.,.,.,.,.,.,.,.,.,.,.,.,.,.,.,.,.,.,.,.,.,.,.,.,.,.,.,.,.,.,.,.,.,.,.,.…	BCL10,CD1D,CD46,CD74,CD80,CD83,FAM49B,GAS6,GLI3,GPR183,GRB2,HES1,HLA-DPB1,HLA-DQA1,HLA-DRA,HLA-DRB1,HLA-DRB5,HSPD1,ICOSLG,IL12B,IL15,IL1B,IL1RL2,IL23A,IL6ST,IL7,INPP5D,KIRREL1,LGALS9,LILRB2,LILRB4,LYN,MALT1,NLRP3,NOD2,PDCD1,PRKCZ,SHB,SRC,STAT6,TGFB1,THY1,TNFRSF14,TNIP2	ADA,ADAM8,AIF1,AKT1,ANXA1,AP1G1,AP3B1,AP3D1,ATAD5,ATP11C,AXL,BAD,BCL10,BCL2,BCL6,BST1,BTK,BTLA,CARD11,CAV1,CCDC88B,CCL19,CCL2,CCL21,CCL5,CCR2,CCR7,CD1D,CD209,CD24,CD244,CD247,CD27,CD274,CD276,CD28,CD320,CD38,CD3D,CD3E,CD4,CD40,CD40LG,CD46,CD47,CD5,CD55,CD59,CD6,CD74,CD80,CD81,CD83,CD86,CDC42,CDKN1A,CHRNB2,CLCF1,CLECL1,CORO1A,CSK,CTLA4,CYLD,DHPS,DNAJA3,DOCK8,DPP4,DUSP10,EBI3,EFNB1,EFNB2,ENSG000002…
172	GO Biological Process	GO:0042035	regulation of cytokine biosynthetic process	172	0.000176	1	0.0132	2.14	13.1	28	1163	0.0321	0.0241	16	93	96	.,.,.,.,.,.,.,.,.,.,.,.,.,.,.,.,.,.,.,.,.,.,.,.,.,.,.,.	.,.,.,.,.,.,.,.,.,.,.,.,.,.,.,.,.,.,.,.,.,.,.,.,.,.,.,.,.,.,.,.,.,.,.,.,.,.,.,.,.,.,.,.,.,.,.,.,.,.,.,.,.,.,.,.,.,.,.,.,.,.,.,.,.,.,.,.,.,.,.,.,.,.,.,.,.,.,.,.,.,.,.,.,.,.,.,.,.,.,.,.,.,.,.,.,.,.,.,.,.,.,.,.,.,.,.,.,.,.,.,.,.,.,.,.,.,.,.,.,.,.,.,.,.,.,.,.,.,.,.,.,.,.,.,.,.,.,.,.,.,.,.,.,.,.,.,.,.,.,.,.,.,.,.,.,.,.,.,.,.,.,.,.,.,.,.,.,.,.,.,.,.,.,.,.,.,.,.,.,.,.,.,.,.,.,.,.,.,.,.,.,.,.,.,.,.,.,.,.…	BCL10,BCL3,CD80,CEBPB,EGR1,IL12B,IL1A,IL1B,IL27,INHBA,INPP5D,IRF1,MAPKAPK2,NFKB1,TNFRSF8,ZFP36	APOA2,ASB1,AZU1,BCL10,BCL3,CARD11,CARD9,CCL20,CCR2,CD276,CD28,CD3E,CD4,CD80,CD86,CEBPB,CEBPG,CYBB,EBI3,EGR1,ELANE,EREG,ERRFI1,FCER1A,FOXJ1,FOXP3,GATA3,GHRL,GHSR,GLMN,HSPB1,IFNG,IGF2BP1,IGF2BP2,IGF2BP3,IL10,IL12B,IL17F,IL1A,IL1B,IL21,IL27,IL4,IL6,IL9,INHA,INHBA,INHBB,INPP5D,IRF1,IRF4,KLF4,LAG3,LBP,LTB,MAP2K3,MAP2K5,MAPKAPK2,MAST2,NFKB1,NLRP12,NMI,PRG2,PRG3,PRKCQ,PTAFR,RELA,SFTPD,SIGIRR,SPN,STAT5B,…
173	GO Biological Process	GO:0002548	monocyte chemotaxis	173	0.000187	1	0.014	3.54	3.39	12	302	0.0138	0.0397	5	33	41	.,.,.,.,.,.,.,.,.,.,.,.	.,.,.,.,.,.,.,.,.,.,.,.,.,.,.,.,.,.,.,.,.,.,.,.,.,.,.,.,.,.,.,.,.,.,.,.,.,.,.,.,.,.,.,.,.,.,.,.,.,.,.,.,.,.,.,.,.,.,.,.,.,.,.,.,.,.,.,.,.,.,.,.,.,.,.,.,.,.,.,.,.,.,.,.,.,.,.,.,.,.,.,.,.,.,.,.,.,.,.,.,.,.,.,.,.,.,.,.,.,.,.,.,.,.,.,.,.,.,.,.,.,.,.,.,.,.,.,.,.,.,.,.,.,.,.,.,.,.,.,.,.,.,.,.,.,.,.,.,.,.,.,.,.,.,.,.,.,.,.,.,.,.,.,.,.,.,.,.,.,.,.,.,.,.,.,.,.,.,.,.,.,.,.,.,.,.,.,.,.,.,.,.,.,.,.,.,.,.,.,.…	CCL18,CCL3,CCL3L3,CCL4,CCL4L2	ANXA1,CALCA,CCL11,CCL17,CCL18,CCL19,CCL2,CCL20,CCL21,CCL22,CCL23,CCL24,CCL25,CCL26,CCL3,CCL3L3,CCL4,CCL4L2,CCL5,CCL7,CCL8,CX3CL1,FLT1,IL6,IL6R,LGALS3,PTPRO,RPS19,S100A12,TNFRSF11A,TNFSF11,XCL1,XCL2
174	GO Biological Process	GO:0034135	regulation of toll-like receptor 2 signaling pathway	174	0.000193	1	0.0143	5.94	1.18	7	105	0.00803	0.0667	3	9	9	.,.,.,.,.,.,.	.,.,.,.,.,.,.,.,.,.,.,.,.,.,.,.,.,.,.,.,.,.,.,.,.,.,.,.,.,.,.,.,.,.,.,.,.,.,.,.,.,.,.,.,.,.,.,.,.,.,.,.,.,.,.,.,.,.,.,.,.,.,.,.,.,.,.,.,.,.,.,.,.,.,.,.,.,.,.,.,.,.,.,.,.,.,.,.,.,.,.,.,.,.,.,.,.,.,.,.,.,.,.,.,.	CYBA,LYN,TNFAIP3	ACOD1,CYBA,F2RL1,HMGB1,LYN,TIRAP,TLR1,TLR6,TNFAIP3
175	GO Biological Process	GO:0042495	detection of triacyl bacterial lipopeptide	175	0.000194	1	0.0143	13.7	0.292	4	26	0.00459	0.154	1	2	2	.,.,.,.	.,.,.,.,.,.,.,.,.,.,.,.,.,.,.,.,.,.,.,.,.,.,.,.,.,.	TLR2	TLR1,TLR2
176	GO Biological Process	GO:0002293	alpha-beta T cell differentiation involved in immune response	176	0.000199	1	0.0146	3.51	3.41	12	304	0.0138	0.0395	9	27	27	.,.,.,.,.,.,.,.,.,.,.,.	.,.,.,.,.,.,.,.,.,.,.,.,.,.,.,.,.,.,.,.,.,.,.,.,.,.,.,.,.,.,.,.,.,.,.,.,.,.,.,.,.,.,.,.,.,.,.,.,.,.,.,.,.,.,.,.,.,.,.,.,.,.,.,.,.,.,.,.,.,.,.,.,.,.,.,.,.,.,.,.,.,.,.,.,.,.,.,.,.,.,.,.,.,.,.,.,.,.,.,.,.,.,.,.,.,.,.,.,.,.,.,.,.,.,.,.,.,.,.,.,.,.,.,.,.,.,.,.,.,.,.,.,.,.,.,.,.,.,.,.,.,.,.,.,.,.,.,.,.,.,.,.,.,.,.,.,.,.,.,.,.,.,.,.,.,.,.,.,.,.,.,.,.,.,.,.,.,.,.,.,.,.,.,.,.,.,.,.,.,.,.,.,.,.,.,.,.,.,.,.…	BCL3,GPR183,IL12B,LY9,PTGER4,RELB,SEMA4A,STAT3,STAT6	ATP7A,BATF,BCL3,EOMES,FOXP1,GATA3,GPR183,HMGB1,IFNG,IL12B,IL18R1,IL4,IL6,IRF4,LEF1,LY9,PTGER4,RC3H1,RC3H2,RELB,RORA,RORC,SEMA4A,SLAMF6,STAT3,STAT6,ZFPM1
177	GO Biological Process	GO:0035710	CD4-positive, alpha-beta T cell activation	177	0.000205	1	0.0149	3.3	3.94	13	351	0.0149	0.037	10	35	35	.,.,.,.,.,.,.,.,.,.,.,.,.	.,.,.,.,.,.,.,.,.,.,.,.,.,.,.,.,.,.,.,.,.,.,.,.,.,.,.,.,.,.,.,.,.,.,.,.,.,.,.,.,.,.,.,.,.,.,.,.,.,.,.,.,.,.,.,.,.,.,.,.,.,.,.,.,.,.,.,.,.,.,.,.,.,.,.,.,.,.,.,.,.,.,.,.,.,.,.,.,.,.,.,.,.,.,.,.,.,.,.,.,.,.,.,.,.,.,.,.,.,.,.,.,.,.,.,.,.,.,.,.,.,.,.,.,.,.,.,.,.,.,.,.,.,.,.,.,.,.,.,.,.,.,.,.,.,.,.,.,.,.,.,.,.,.,.,.,.,.,.,.,.,.,.,.,.,.,.,.,.,.,.,.,.,.,.,.,.,.,.,.,.,.,.,.,.,.,.,.,.,.,.,.,.,.,.,.,.,.,.,.…	BCL3,FUT7,GPR183,IL12B,LY9,PTGER4,RELB,SEMA4A,STAT3,STAT6	ATP7A,BATF,BCL3,BRAF,FOXP1,FOXP3,FUT7,GATA3,GPR183,HMGB1,IL12B,IL18R1,IL4,IL6,IRF4,LEF1,LY9,NKX2-3,PAX1,PLA2G2D,PTGER4,RC3H1,RC3H2,RELB,RORA,RORC,RSAD2,SATB1,SEMA4A,SLAMF6,STAT3,STAT6,STOML2,TNFSF4,ZFPM1
178	GO Biological Process	GO:0043124	negative regulation of I-kappaB kinase/NF-kappaB signaling	178	0.000205	1	0.0149	2.58	7.37	19	656	0.0218	0.029	9	54	54	.,.,.,.,.,.,.,.,.,.,.,.,.,.,.,.,.,.,.	.,.,.,.,.,.,.,.,.,.,.,.,.,.,.,.,.,.,.,.,.,.,.,.,.,.,.,.,.,.,.,.,.,.,.,.,.,.,.,.,.,.,.,.,.,.,.,.,.,.,.,.,.,.,.,.,.,.,.,.,.,.,.,.,.,.,.,.,.,.,.,.,.,.,.,.,.,.,.,.,.,.,.,.,.,.,.,.,.,.,.,.,.,.,.,.,.,.,.,.,.,.,.,.,.,.,.,.,.,.,.,.,.,.,.,.,.,.,.,.,.,.,.,.,.,.,.,.,.,.,.,.,.,.,.,.,.,.,.,.,.,.,.,.,.,.,.,.,.,.,.,.,.,.,.,.,.,.,.,.,.,.,.,.,.,.,.,.,.,.,.,.,.,.,.,.,.,.,.,.,.,.,.,.,.,.,.,.,.,.,.,.,.,.,.,.,.,.,.,.…	CARD19,IL1RL1,LITAF,NFKBIA,NLRP3,PER1,TNFAIP3,TNIP1,ZC3H12A	ABL1,ADIPOQ,ASH1L,BMP7,C1QTNF3,CARD19,CARD8,CASP8,CCDC22,CYLD,DAB2IP,ESR1,FAF1,FBXW11,G3BP2,GSTP1,IL10,IL1RL1,LITAF,MAPKBP1,NFKBIA,NFKBID,NLRC3,NLRP12,NLRP3,NLRP6,NLRX1,NOV,NR1H4,OPTN,OTUD7A,OTUD7B,PER1,PPM1A,PPM1B,PSMD10,PYCARD,PYDC2,RHOH,RIOK3,RIPK1,RORA,SIRT1,STAT1,TANK,TLE1,TMSB4X,TNFAIP3,TNIP1,TNIP3,TRIM59,USP10,ZC3H12A,ZMYND11
179	GO Biological Process	GO:0071639	positive regulation of monocyte chemotactic protein-1 production	179	0.000206	1	0.0148	7.12	0.842	6	75	0.00688	0.08	4	8	9	.,.,.,.,.,.	.,.,.,.,.,.,.,.,.,.,.,.,.,.,.,.,.,.,.,.,.,.,.,.,.,.,.,.,.,.,.,.,.,.,.,.,.,.,.,.,.,.,.,.,.,.,.,.,.,.,.,.,.,.,.,.,.,.,.,.,.,.,.,.,.,.,.,.,.,.,.,.,.,.,.	IL1A,IL1B,LGALS9,TRPV4	ADIPOQ,IL1A,IL1B,LGALS9,MCOLN2,SELENOK,TRPV4,TWIST1
180	GO Biological Process	GO:0032722	positive regulation of chemokine production	180	0.000215	1	0.0154	2.74	6.2	17	552	0.0195	0.0308	10	47	51	.,.,.,.,.,.,.,.,.,.,.,.,.,.,.,.,.	.,.,.,.,.,.,.,.,.,.,.,.,.,.,.,.,.,.,.,.,.,.,.,.,.,.,.,.,.,.,.,.,.,.,.,.,.,.,.,.,.,.,.,.,.,.,.,.,.,.,.,.,.,.,.,.,.,.,.,.,.,.,.,.,.,.,.,.,.,.,.,.,.,.,.,.,.,.,.,.,.,.,.,.,.,.,.,.,.,.,.,.,.,.,.,.,.,.,.,.,.,.,.,.,.,.,.,.,.,.,.,.,.,.,.,.,.,.,.,.,.,.,.,.,.,.,.,.,.,.,.,.,.,.,.,.,.,.,.,.,.,.,.,.,.,.,.,.,.,.,.,.,.,.,.,.,.,.,.,.,.,.,.,.,.,.,.,.,.,.,.,.,.,.,.,.,.,.,.,.,.,.,.,.,.,.,.,.,.,.,.,.,.,.,.,.,.,.,.,.…	C5,CD74,EGR1,HIF1A,IL1A,IL1B,IL1RL1,LGALS9,TLR2,TRPV4	ADAM17,ADCYAP1,ADIPOQ,ADORA2B,ALOX15B,AZU1,C5,CD74,CHIA,CSF1R,DDX3X,EGR1,EIF2AK2,FFAR2,FFAR3,HAVCR2,HIF1A,IFNG,IL1A,IL1B,IL1RL1,IL33,IL4,IL4R,IL6,IL6R,LBP,LGALS9,LPL,MAVS,MBP,MCOLN2,PYCARD,RIPK2,SELENOK,TICAM1,TIRAP,TLR2,TLR3,TLR4,TLR7,TLR9,TNF,TRIM32,TRPV4,TWIST1,WNT5A
181	GO Biological Process	GO:0050729	positive regulation of inflammatory response	181	0.000217	1	0.0155	2.15	12.6	27	1118	0.031	0.0242	15	102	110	.,.,.,.,.,.,.,.,.,.,.,.,.,.,.,.,.,.,.,.,.,.,.,.,.,.,.	.,.,.,.,.,.,.,.,.,.,.,.,.,.,.,.,.,.,.,.,.,.,.,.,.,.,.,.,.,.,.,.,.,.,.,.,.,.,.,.,.,.,.,.,.,.,.,.,.,.,.,.,.,.,.,.,.,.,.,.,.,.,.,.,.,.,.,.,.,.,.,.,.,.,.,.,.,.,.,.,.,.,.,.,.,.,.,.,.,.,.,.,.,.,.,.,.,.,.,.,.,.,.,.,.,.,.,.,.,.,.,.,.,.,.,.,.,.,.,.,.,.,.,.,.,.,.,.,.,.,.,.,.,.,.,.,.,.,.,.,.,.,.,.,.,.,.,.,.,.,.,.,.,.,.,.,.,.,.,.,.,.,.,.,.,.,.,.,.,.,.,.,.,.,.,.,.,.,.,.,.,.,.,.,.,.,.,.,.,.,.,.,.,.,.,.,.,.,.,.…	CCL3,GPSM3,IL12B,IL15,IL1B,IL1RL1,IL23A,IL6ST,NFKBIA,NOD2,PTGER4,TLR10,TLR2,TNIP1,TRPV4	ADAM8,ADORA2B,AGTR1,BTK,C3,CCL24,CCL3,CCR2,CCR7,CD28,CD47,CD6,CDK19,CLOCK,CNR1,CREB3L3,CX3CL1,DHX9,EGFR,ENSG00000173366,ETS1,F12,FABP4,FCER1A,FCER1G,FFAR2,FFAR3,GBP5,GPRC5B,GPSM3,HYAL2,IDO1,IL12B,IL15,IL17B,IL17D,IL17F,IL17RC,IL18,IL1B,IL1RL1,IL2,IL21,IL23A,IL33,IL6,IL6ST,ITGA2,JAK2,KARS,KLKB1,LBP,LDLR,LPL,LTA,MAPK13,MGST2,MYD88,NFKBIA,NLRP10,NLRP12,NOD2,NPY5R,OSMR,PARK7,PDCD4,PDE2A,PIK3CG,PLA2G2…
182	GO Biological Process	GO:0048247	lymphocyte chemotaxis	182	0.000218	1	0.0154	3.48	3.45	12	307	0.0138	0.0391	6	38	44	.,.,.,.,.,.,.,.,.,.,.,.	.,.,.,.,.,.,.,.,.,.,.,.,.,.,.,.,.,.,.,.,.,.,.,.,.,.,.,.,.,.,.,.,.,.,.,.,.,.,.,.,.,.,.,.,.,.,.,.,.,.,.,.,.,.,.,.,.,.,.,.,.,.,.,.,.,.,.,.,.,.,.,.,.,.,.,.,.,.,.,.,.,.,.,.,.,.,.,.,.,.,.,.,.,.,.,.,.,.,.,.,.,.,.,.,.,.,.,.,.,.,.,.,.,.,.,.,.,.,.,.,.,.,.,.,.,.,.,.,.,.,.,.,.,.,.,.,.,.,.,.,.,.,.,.,.,.,.,.,.,.,.,.,.,.,.,.,.,.,.,.,.,.,.,.,.,.,.,.,.,.,.,.,.,.,.,.,.,.,.,.,.,.,.,.,.,.,.,.,.,.,.,.,.,.,.,.,.,.,.,.…	CCL18,CCL3,CCL3L3,CCL4L2,GAS6,GPR183	ADAM8,CCL1,CCL11,CCL17,CCL18,CCL19,CCL2,CCL20,CCL21,CCL22,CCL23,CCL24,CCL25,CCL26,CCL3,CCL3L3,CCL4L2,CCL8,CCR2,CH25H,CKLF,CX3CL1,CXCL10,CXCL11,CXCL13,CXCL16,CXCL9,CXCR3,CYP7B1,DEFA1,GAS6,GPR183,HSD3B7,PIK3CD,PIK3CG,SAA1,XCL1,XCL2
183	GO Biological Process	GO:0034116	positive regulation of heterotypic cell-cell adhesion	183	0.000219	1	0.0155	5.02	1.59	8	142	0.00917	0.0563	4	10	12	.,.,.,.,.,.,.,.	.,.,.,.,.,.,.,.,.,.,.,.,.,.,.,.,.,.,.,.,.,.,.,.,.,.,.,.,.,.,.,.,.,.,.,.,.,.,.,.,.,.,.,.,.,.,.,.,.,.,.,.,.,.,.,.,.,.,.,.,.,.,.,.,.,.,.,.,.,.,.,.,.,.,.,.,.,.,.,.,.,.,.,.,.,.,.,.,.,.,.,.,.,.,.,.,.,.,.,.,.,.,.,.,.,.,.,.,.,.,.,.,.,.,.,.,.,.,.,.,.,.,.,.,.,.,.,.,.,.,.,.,.,.,.,.,.,.,.,.,.,.	CD44,FLOT1,IL1B,THY1	ALOX15,BMP7,CD44,FGG,FLOT1,GCNT2,IL10,IL1B,THY1,TNF
184	GO Biological Process	GO:0032493	response to bacterial lipoprotein	184	0.000224	1	0.0157	9.09	0.55	5	49	0.00573	0.102	2	7	7	.,.,.,.,.	.,.,.,.,.,.,.,.,.,.,.,.,.,.,.,.,.,.,.,.,.,.,.,.,.,.,.,.,.,.,.,.,.,.,.,.,.,.,.,.,.,.,.,.,.,.,.,.,.	CD14,TLR2	CD14,CD36,SSC5D,TIRAP,TLR1,TLR2,TLR6
185	GO Biological Process	GO:0050863	regulation of T cell activation	185	0.000225	1	0.0157	1.56	43.5	68	3874	0.078	0.0176	51	293	308	.,.,.,.,.,.,.,.,.,.,.,.,.,.,.,.,.,.,.,.,.,.,.,.,.,.,.,.,.,.,.,.,.,.,.,.,.,.,.,.,.,.,.,.,.,.,.,.,.,.,.,.,.,.,.,.,.,.,.,.,.,.,.,.,.,.,.,.	.,.,.,.,.,.,.,.,.,.,.,.,.,.,.,.,.,.,.,.,.,.,.,.,.,.,.,.,.,.,.,.,.,.,.,.,.,.,.,.,.,.,.,.,.,.,.,.,.,.,.,.,.,.,.,.,.,.,.,.,.,.,.,.,.,.,.,.,.,.,.,.,.,.,.,.,.,.,.,.,.,.,.,.,.,.,.,.,.,.,.,.,.,.,.,.,.,.,.,.,.,.,.,.,.,.,.,.,.,.,.,.,.,.,.,.,.,.,.,.,.,.,.,.,.,.,.,.,.,.,.,.,.,.,.,.,.,.,.,.,.,.,.,.,.,.,.,.,.,.,.,.,.,.,.,.,.,.,.,.,.,.,.,.,.,.,.,.,.,.,.,.,.,.,.,.,.,.,.,.,.,.,.,.,.,.,.,.,.,.,.,.,.,.,.,.,.,.,.,.…	BCL10,CASP3,CD1D,CD46,CD74,CD80,CD83,CEBPB,FAM49B,GLI3,GRB2,GSN,HES1,HLA-DOA,HLA-DPB1,HLA-DQA1,HLA-DRA,HLA-DRB1,HLA-DRB5,HSPD1,ICOSLG,IL12B,IL15,IL1B,IL1RL2,IL23A,IL27,IL6ST,IL7,IRF1,KIRREL1,LGALS9,LILRB2,LILRB4,LRRC32,LYN,MAD1L1,MALT1,NLRP3,NOD2,PAG1,PDCD1,PRKCZ,SHB,SRC,TGFB1,THY1,TMEM131L,TNFRSF14,TNFRSF18,ZEB1	ABL1,ADA,ADAM8,AIF1,AKT1,ANXA1,AP3B1,AP3D1,ARG1,ARG2,BAD,BCL10,BCL6,BMP4,BRAF,BTLA,BTN2A2,CAMK4,CARD11,CASP3,CAV1,CBFB,CCDC88B,CCL19,CCL2,CCL21,CCL5,CCR2,CCR7,CD1D,CD2,CD209,CD24,CD244,CD247,CD27,CD274,CD276,CD28,CD300A,CD3D,CD3E,CD4,CD40LG,CD46,CD47,CD5,CD55,CD59,CD6,CD74,CD80,CD83,CD86,CDC42,CEACAM1,CEBPB,CLC,CLEC4G,CLECL1,CLPTM1,CORO1A,CR1,CSK,CTLA4,CTNNB1,CYLD,CYP26B1,DHPS,DLG1,DLG5,DNAJA3,DO…
186	GO Biological Process	GO:0014808	release of sequestered calcium ion into cytosol by sarcoplasmic reticulum	186	0.000226	1	0.0157	13.2	0.303	4	27	0.00459	0.148	3	6	7	.,.,.,.	.,.,.,.,.,.,.,.,.,.,.,.,.,.,.,.,.,.,.,.,.,.,.,.,.,.,.	CCL3,CCR5,RYR1	CCL3,CCR5,FKBP1B,NOL3,RYR1,RYR2
187	GO Biological Process	GO:0070340	detection of bacterial lipopeptide	186	0.000226	1	0.0157	13.2	0.303	4	27	0.00459	0.148	1	3	3	.,.,.,.	.,.,.,.,.,.,.,.,.,.,.,.,.,.,.,.,.,.,.,.,.,.,.,.,.,.,.	TLR2	TLR1,TLR2,TLR6
188	GO Biological Process	GO:0002266	follicular dendritic cell activation	186	0.000226	1	0.0157	13.2	0.303	4	27	0.00459	0.148	2	3	3	.,.,.,.	.,.,.,.,.,.,.,.,.,.,.,.,.,.,.,.,.,.,.,.,.,.,.,.,.,.,.	BCL3,NFKB2	BCL3,FCGR2B,NFKB2
189	GO Biological Process	GO:0070498	interleukin-1-mediated signaling pathway	189	0.000226	1	0.0155	4.03	2.48	10	221	0.0115	0.0452	6	16	16	.,.,.,.,.,.,.,.,.,.	.,.,.,.,.,.,.,.,.,.,.,.,.,.,.,.,.,.,.,.,.,.,.,.,.,.,.,.,.,.,.,.,.,.,.,.,.,.,.,.,.,.,.,.,.,.,.,.,.,.,.,.,.,.,.,.,.,.,.,.,.,.,.,.,.,.,.,.,.,.,.,.,.,.,.,.,.,.,.,.,.,.,.,.,.,.,.,.,.,.,.,.,.,.,.,.,.,.,.,.,.,.,.,.,.,.,.,.,.,.,.,.,.,.,.,.,.,.,.,.,.,.,.,.,.,.,.,.,.,.,.,.,.,.,.,.,.,.,.,.,.,.,.,.,.,.,.,.,.,.,.,.,.,.,.,.,.,.,.,.,.,.,.,.,.,.,.,.,.,.,.,.,.,.,.,.,.,.,.,.,.,.,.,.,.,.,.,.,.,.,.,.,.,.,.,.,.,.,.,.…	EGR1,IL1A,IL1RL2,IRAK2,RPS6KA5,TNIP2	EGR1,IKBKB,IL1A,IL1R1,IL1RL2,IRAK1,IRAK2,IRAK3,IRAK4,MAPK3,PLCB1,RPS6KA4,RPS6KA5,ST18,TNIP2,TRAF6
190	GO Biological Process	GO:0000289	nuclear-transcribed mRNA poly(A) tail shortening	189	0.000226	1	0.0155	4.03	2.48	10	221	0.0115	0.0452	5	30	30	.,.,.,.,.,.,.,.,.,.	.,.,.,.,.,.,.,.,.,.,.,.,.,.,.,.,.,.,.,.,.,.,.,.,.,.,.,.,.,.,.,.,.,.,.,.,.,.,.,.,.,.,.,.,.,.,.,.,.,.,.,.,.,.,.,.,.,.,.,.,.,.,.,.,.,.,.,.,.,.,.,.,.,.,.,.,.,.,.,.,.,.,.,.,.,.,.,.,.,.,.,.,.,.,.,.,.,.,.,.,.,.,.,.,.,.,.,.,.,.,.,.,.,.,.,.,.,.,.,.,.,.,.,.,.,.,.,.,.,.,.,.,.,.,.,.,.,.,.,.,.,.,.,.,.,.,.,.,.,.,.,.,.,.,.,.,.,.,.,.,.,.,.,.,.,.,.,.,.,.,.,.,.,.,.,.,.,.,.,.,.,.,.,.,.,.,.,.,.,.,.,.,.,.,.,.,.,.,.,.…	EIF4B,PABPC1,PAN2,SAMD4B,ZFP36	CNOT1,CNOT10,CNOT11,CNOT2,CNOT3,CNOT4,CNOT6,CNOT6L,CNOT7,CNOT8,CNOT9,EIF4A1,EIF4A2,EIF4A3,EIF4B,EIF4E,EIF4G1,MLH1,PABPC1,PAIP1,PAN2,PAN3,PARN,PNLDC1,SAMD4A,SAMD4B,TNKS1BP1,ZCCHC11,ZCCHC6,ZFP36
191	GO Biological Process	GO:0002687	positive regulation of leukocyte migration	191	0.00023	1	0.0156	2.05	14.7	30	1305	0.0344	0.023	20	121	123	.,.,.,.,.,.,.,.,.,.,.,.,.,.,.,.,.,.,.,.,.,.,.,.,.,.,.,.,.,.	.,.,.,.,.,.,.,.,.,.,.,.,.,.,.,.,.,.,.,.,.,.,.,.,.,.,.,.,.,.,.,.,.,.,.,.,.,.,.,.,.,.,.,.,.,.,.,.,.,.,.,.,.,.,.,.,.,.,.,.,.,.,.,.,.,.,.,.,.,.,.,.,.,.,.,.,.,.,.,.,.,.,.,.,.,.,.,.,.,.,.,.,.,.,.,.,.,.,.,.,.,.,.,.,.,.,.,.,.,.,.,.,.,.,.,.,.,.,.,.,.,.,.,.,.,.,.,.,.,.,.,.,.,.,.,.,.,.,.,.,.,.,.,.,.,.,.,.,.,.,.,.,.,.,.,.,.,.,.,.,.,.,.,.,.,.,.,.,.,.,.,.,.,.,.,.,.,.,.,.,.,.,.,.,.,.,.,.,.,.,.,.,.,.,.,.,.,.,.,.…	CCL3,CCL4,CD74,CMKLR1,CXCL2,CXCL3,CXCL8,DAPK2,EDN2,GAS6,GPSM3,ICAM1,IL1A,IL23A,LGALS9,TGFB1,THY1,TNFRSF14,TNFRSF18,TRPV4	ADAM10,ADAM17,ADAM8,AIF1,ANO6,APP,BDKRB1,C1QBP,C3AR1,C5AR1,CALR,CAMK1D,CCL1,CCL19,CCL2,CCL20,CCL21,CCL24,CCL3,CCL4,CCL5,CCL7,CCL8,CCR1,CCR2,CCR6,CCR7,CD74,CMKLR1,CREB3,CSF1,CXCL1,CXCL10,CXCL11,CXCL12,CXCL13,CXCL14,CXCL17,CXCL2,CXCL3,CXCL5,CXCL6,CXCL8,CXCL9,DAPK2,DOCK8,EDN1,EDN2,EDN3,ELANE,F2RL1,F7,FADD,FPR2,GAS6,GPSM3,HMGB1,ICAM1,IL12A,IL1A,IL1R1,IL23A,IL4,IL6,IL6R,ITGA2,ITGA2B,ITGA4,KARS,KITLG,L…
192	GO Biological Process	GO:0002446	neutrophil mediated immunity	192	0.000232	1	0.0156	1.53	47.6	73	4239	0.0837	0.0172	55	472	491	.,.,.,.,.,.,.,.,.,.,.,.,.,.,.,.,.,.,.,.,.,.,.,.,.,.,.,.,.,.,.,.,.,.,.,.,.,.,.,.,.,.,.,.,.,.,.,.,.,.,.,.,.,.,.,.,.,.,.,.,.,.,.,.,.,.,.,.,.,.,.,.,.	.,.,.,.,.,.,.,.,.,.,.,.,.,.,.,.,.,.,.,.,.,.,.,.,.,.,.,.,.,.,.,.,.,.,.,.,.,.,.,.,.,.,.,.,.,.,.,.,.,.,.,.,.,.,.,.,.,.,.,.,.,.,.,.,.,.,.,.,.,.,.,.,.,.,.,.,.,.,.,.,.,.,.,.,.,.,.,.,.,.,.,.,.,.,.,.,.,.,.,.,.,.,.,.,.,.,.,.,.,.,.,.,.,.,.,.,.,.,.,.,.,.,.,.,.,.,.,.,.,.,.,.,.,.,.,.,.,.,.,.,.,.,.,.,.,.,.,.,.,.,.,.,.,.,.,.,.,.,.,.,.,.,.,.,.,.,.,.,.,.,.,.,.,.,.,.,.,.,.,.,.,.,.,.,.,.,.,.,.,.,.,.,.,.,.,.,.,.,.,.…	ADGRE5,ALOX5,AMPD3,ARHGAP45,ATP11A,B4GALT1,CAB39,CD14,CD44,CD58,COTL1,CTSB,CTSZ,CYBA,EEF1A1,FABP5,FCGR2A,FTH1,GNS,GOLGA7,GSDMD,GSN,HVCN1,IGF2R,IQGAP1,IST1,KMT2E,LILRB2,LPCAT1,LTA4H,MANBA,NFKB1,OLR1,ORM2,PADI2,PECAM1,PLAU,PLAUR,PSAP,PTPRJ,QPCT,RAB14,RAP1B,RHOG,S100A11,SERPINA1,SERPINB1,SIGLEC9,SIRPA,SLC11A1,SLC2A3,TLR2,TMBIM1,TNFRSF1B,TREM1	A1BG,ABCA13,ACAA1,ACE,ACLY,ACPP,ACTR10,ACTR1B,ACTR2,ADAM10,ADAM17,ADAM8,ADGRE3,ADGRE5,ADGRG3,AGA,AGL,AGPAT2,AHSG,ALAD,ALDH3B1,ALDOA,ALDOC,ALOX5,AMPD3,ANO6,ANPEP,ANXA2,ANXA3,AOC1,AP1M1,AP2A2,APAF1,APEH,APRT,ARG1,ARHGAP45,ARHGAP9,ARL8A,ARMC8,ARPC5,ARSB,ASAH1,ATAD3B,ATG7,ATP11A,ATP11B,ATP6AP2,ATP6V0A1,ATP6V0C,ATP6V1D,ATP8A1,ATP8B4,AZU1,B2M,B4GALT1,BIN2,BPI,BRI3,BST1,BST2,C16orf62,C1orf35,C3,C3AR1,C5…
193	GO Biological Process	GO:0002507	tolerance induction	193	0.000241	1	0.0162	4.95	1.62	8	144	0.00917	0.0556	4	10	11	.,.,.,.,.,.,.,.	.,.,.,.,.,.,.,.,.,.,.,.,.,.,.,.,.,.,.,.,.,.,.,.,.,.,.,.,.,.,.,.,.,.,.,.,.,.,.,.,.,.,.,.,.,.,.,.,.,.,.,.,.,.,.,.,.,.,.,.,.,.,.,.,.,.,.,.,.,.,.,.,.,.,.,.,.,.,.,.,.,.,.,.,.,.,.,.,.,.,.,.,.,.,.,.,.,.,.,.,.,.,.,.,.,.,.,.,.,.,.,.,.,.,.,.,.,.,.,.,.,.,.,.,.,.,.,.,.,.,.,.,.,.,.,.,.,.,.,.,.,.,.,.	LGALS9,LYN,TGFB1,TNFAIP3	ACOD1,CCR4,FOXJ1,FOXP3,HAVCR2,ICOS,LGALS9,LYN,TGFB1,TNFAIP3
194	GO Biological Process	GO:0097529	myeloid leukocyte migration	194	0.000242	1	0.0161	2.17	12	26	1066	0.0298	0.0244	14	91	103	.,.,.,.,.,.,.,.,.,.,.,.,.,.,.,.,.,.,.,.,.,.,.,.,.,.	.,.,.,.,.,.,.,.,.,.,.,.,.,.,.,.,.,.,.,.,.,.,.,.,.,.,.,.,.,.,.,.,.,.,.,.,.,.,.,.,.,.,.,.,.,.,.,.,.,.,.,.,.,.,.,.,.,.,.,.,.,.,.,.,.,.,.,.,.,.,.,.,.,.,.,.,.,.,.,.,.,.,.,.,.,.,.,.,.,.,.,.,.,.,.,.,.,.,.,.,.,.,.,.,.,.,.,.,.,.,.,.,.,.,.,.,.,.,.,.,.,.,.,.,.,.,.,.,.,.,.,.,.,.,.,.,.,.,.,.,.,.,.,.,.,.,.,.,.,.,.,.,.,.,.,.,.,.,.,.,.,.,.,.,.,.,.,.,.,.,.,.,.,.,.,.,.,.,.,.,.,.,.,.,.,.,.,.,.,.,.,.,.,.,.,.,.,.,.,.…	CCL18,CCL3,CCL3L3,CCL4,CCL4L2,CXCL3,CXCL8,DAPK2,EDN2,IL1B,PDE4B,PECAM1,PREX1,TREM1	ADGRE2,ANXA1,AZU1,C5AR1,CALCA,CCL1,CCL11,CCL17,CCL18,CCL19,CCL2,CCL20,CCL21,CCL22,CCL23,CCL24,CCL25,CCL26,CCL3,CCL3L3,CCL4,CCL4L2,CCL5,CCL7,CCL8,CCR7,CHGA,CKLF,CSF3R,CX3CL1,CX3CR1,CXADR,CXCL3,CXCL6,CXCL8,CXCR2,DAPK2,EDN2,EDN3,EDNRB,EPX,FCER1G,FLT1,GBF1,HRH1,IFNG,IL17RC,IL1B,IL6,IL6R,IRAK4,ITGA1,ITGA9,ITGB2,JAGN1,JAML,KIT,LGALS3,MCOLN2,NCKAP1L,NUP85,PDE4B,PDE4D,PECAM1,PIK3CD,PIK3CG,PIP5K1C,PLA2G1B…
195	GO Biological Process	GO:0090317	negative regulation of intracellular protein transport	195	0.000245	1	0.0162	2.35	9.36	22	833	0.0252	0.0264	14	84	87	.,.,.,.,.,.,.,.,.,.,.,.,.,.,.,.,.,.,.,.,.,.	.,.,.,.,.,.,.,.,.,.,.,.,.,.,.,.,.,.,.,.,.,.,.,.,.,.,.,.,.,.,.,.,.,.,.,.,.,.,.,.,.,.,.,.,.,.,.,.,.,.,.,.,.,.,.,.,.,.,.,.,.,.,.,.,.,.,.,.,.,.,.,.,.,.,.,.,.,.,.,.,.,.,.,.,.,.,.,.,.,.,.,.,.,.,.,.,.,.,.,.,.,.,.,.,.,.,.,.,.,.,.,.,.,.,.,.,.,.,.,.,.,.,.,.,.,.,.,.,.,.,.,.,.,.,.,.,.,.,.,.,.,.,.,.,.,.,.,.,.,.,.,.,.,.,.,.,.,.,.,.,.,.,.,.,.,.,.,.,.,.,.,.,.,.,.,.,.,.,.,.,.,.,.,.,.,.,.,.,.,.,.,.,.,.,.,.,.,.,.,.…	GAS6,ITGB1BP1,KEAP1,LITAF,MXI1,NFKBIA,NLRP3,OS9,PKD1,SP100,SUFU,THRA,TXN,ZC3H12A	ADIPOQ,ANGPT1,APC2,APOD,AXIN2,BAG4,BARD1,BMP7,C1QTNF3,CABP1,CCDC22,CD36,CDK5,CHP1,CYLD,DAB2IP,DACT3,DERL2,DMTN,DYRK2,EMD,ERLEC1,FAF1,FAM89B,FBXW11,FERMT1,FZD1,G3BP2,GAS6,GDI1,GSK3B,IL10,INPP5K,ITGB1BP1,KCNE1,KEAP1,LITAF,LRRK2,MAPK7,MDFI,MDFIC,MTOR,MXI1,NF1,NFKBIA,NFKBIE,NFKBIL1,NLRP3,NOV,OS9,PARK7,PARP10,PBLD,PDE2A,PKD1,PKD2,PKIA,PKIG,PPM1A,PPM1B,PSMD10,PYDC2,RAB23,SFRP5,SIAH3,SIRT4,SLC9A3R1,SNAI…
196	GO Biological Process	GO:0002696	positive regulation of leukocyte activation	196	0.000246	1	0.0162	1.59	39.6	63	3529	0.0722	0.0179	48	279	294	.,.,.,.,.,.,.,.,.,.,.,.,.,.,.,.,.,.,.,.,.,.,.,.,.,.,.,.,.,.,.,.,.,.,.,.,.,.,.,.,.,.,.,.,.,.,.,.,.,.,.,.,.,.,.,.,.,.,.,.,.,.,.	.,.,.,.,.,.,.,.,.,.,.,.,.,.,.,.,.,.,.,.,.,.,.,.,.,.,.,.,.,.,.,.,.,.,.,.,.,.,.,.,.,.,.,.,.,.,.,.,.,.,.,.,.,.,.,.,.,.,.,.,.,.,.,.,.,.,.,.,.,.,.,.,.,.,.,.,.,.,.,.,.,.,.,.,.,.,.,.,.,.,.,.,.,.,.,.,.,.,.,.,.,.,.,.,.,.,.,.,.,.,.,.,.,.,.,.,.,.,.,.,.,.,.,.,.,.,.,.,.,.,.,.,.,.,.,.,.,.,.,.,.,.,.,.,.,.,.,.,.,.,.,.,.,.,.,.,.,.,.,.,.,.,.,.,.,.,.,.,.,.,.,.,.,.,.,.,.,.,.,.,.,.,.,.,.,.,.,.,.,.,.,.,.,.,.,.,.,.,.,.…	BCL10,CD1D,CD46,CD74,CD80,CD83,FAM49B,GAS6,GLI3,GPR183,GRB2,HES1,HLA-DPB1,HLA-DQA1,HLA-DRA,HLA-DRB1,HLA-DRB5,HSPD1,ICOSLG,IL12B,IL15,IL1B,IL1RL1,IL1RL2,IL23A,IL6ST,IL7,INPP5D,KIRREL1,LGALS9,LILRB2,LILRB4,LYN,MALT1,NECTIN2,NLRP3,NOD2,NR4A3,PDCD1,PRKCZ,SHB,SRC,STAT6,STX4,TGFB1,THY1,TNFRSF14,TNIP2	ADA,ADAM8,ADORA2B,AIF1,AKT1,ANXA1,AP1G1,AP3B1,AP3D1,APP,ATAD5,ATP11C,AXL,BAD,BCL10,BCL2,BCL6,BST1,BTK,BTLA,CARD11,CAV1,CCDC88B,CCL19,CCL2,CCL21,CCL5,CCR2,CCR7,CD1D,CD2,CD209,CD226,CD24,CD244,CD247,CD27,CD274,CD276,CD28,CD320,CD38,CD3D,CD3E,CD4,CD40,CD40LG,CD46,CD47,CD5,CD55,CD59,CD6,CD74,CD80,CD81,CD83,CD86,CDC42,CDKN1A,CHRNB2,CLCF1,CLECL1,CORO1A,CSK,CTLA4,CYLD,DHPS,DNAJA3,DOCK8,DPP4,DUSP10,EBI3,…
197	GO Biological Process	GO:0016064	immunoglobulin mediated immune response	197	0.000246	1	0.0161	3.07	4.56	14	406	0.0161	0.0345	10	59	67	.,.,.,.,.,.,.,.,.,.,.,.,.,.	.,.,.,.,.,.,.,.,.,.,.,.,.,.,.,.,.,.,.,.,.,.,.,.,.,.,.,.,.,.,.,.,.,.,.,.,.,.,.,.,.,.,.,.,.,.,.,.,.,.,.,.,.,.,.,.,.,.,.,.,.,.,.,.,.,.,.,.,.,.,.,.,.,.,.,.,.,.,.,.,.,.,.,.,.,.,.,.,.,.,.,.,.,.,.,.,.,.,.,.,.,.,.,.,.,.,.,.,.,.,.,.,.,.,.,.,.,.,.,.,.,.,.,.,.,.,.,.,.,.,.,.,.,.,.,.,.,.,.,.,.,.,.,.,.,.,.,.,.,.,.,.,.,.,.,.,.,.,.,.,.,.,.,.,.,.,.,.,.,.,.,.,.,.,.,.,.,.,.,.,.,.,.,.,.,.,.,.,.,.,.,.,.,.,.,.,.,.,.,.…	BCL10,BCL3,C1QA,C1QB,C5,CD46,CD74,ERCC1,HSPD1,INPP5D	AICDA,BATF,BCL10,BCL3,BTK,C1QA,C1QB,C1QBP,C1QC,C1R,C1RL,C2,C3,C4BPA,C4BPB,C5,C6,C7,C8A,C8B,C8G,C9,CCR6,CD27,CD40LG,CD46,CD55,CD74,CLU,CR1,CR2,ENSG00000259680,ERCC1,EXO1,EXOSC3,EXOSC6,FCER1G,FCGR2B,GAPT,GCNT3,HSPD1,IL4R,INPP5D,IRF7,LIG4,MBL2,MLH1,MSH2,MSH6,NBN,POU2F2,PRKCD,RNF168,RNF8,SERPING1,SUSD4,SWAP70,TLR8,ZP3
198	GO Biological Process	GO:0002246	wound healing involved in inflammatory response	198	0.000246	1	0.0161	8.9	0.562	5	50	0.00573	0.1	3	4	5	.,.,.,.,.	.,.,.,.,.,.,.,.,.,.,.,.,.,.,.,.,.,.,.,.,.,.,.,.,.,.,.,.,.,.,.,.,.,.,.,.,.,.,.,.,.,.,.,.,.,.,.,.,.,.	HIF1A,IL1A,TGFB1	F2R,HIF1A,IL1A,TGFB1
199	GO Biological Process	GO:0002248	connective tissue replacement involved in inflammatory response wound healing	198	0.000246	1	0.0161	8.9	0.562	5	50	0.00573	0.1	3	4	4	.,.,.,.,.	.,.,.,.,.,.,.,.,.,.,.,.,.,.,.,.,.,.,.,.,.,.,.,.,.,.,.,.,.,.,.,.,.,.,.,.,.,.,.,.,.,.,.,.,.,.,.,.,.,.	HIF1A,IL1A,TGFB1	F2R,HIF1A,IL1A,TGFB1
200	GO Biological Process	GO:0032101	regulation of response to external stimulus	200	0.000253	1	0.0164	1.4	77.1	108	6865	0.124	0.0157	72	683	733	.,.,.,.,.,.,.,.,.,.,.,.,.,.,.,.,.,.,.,.,.,.,.,.,.,.,.,.,.,.,.,.,.,.,.,.,.,.,.,.,.,.,.,.,.,.,.,.,.,.,.,.,.,.,.,.,.,.,.,.,.,.,.,.,.,.,.,.,.,.,.,.,.,.,.,.,.,.,.,.,.,.,.,.,.,.,.,.,.,.,.,.,.,.,.,.,.,.,.,.,.,.,.,.,.,.,.,.	.,.,.,.,.,.,.,.,.,.,.,.,.,.,.,.,.,.,.,.,.,.,.,.,.,.,.,.,.,.,.,.,.,.,.,.,.,.,.,.,.,.,.,.,.,.,.,.,.,.,.,.,.,.,.,.,.,.,.,.,.,.,.,.,.,.,.,.,.,.,.,.,.,.,.,.,.,.,.,.,.,.,.,.,.,.,.,.,.,.,.,.,.,.,.,.,.,.,.,.,.,.,.,.,.,.,.,.,.,.,.,.,.,.,.,.,.,.,.,.,.,.,.,.,.,.,.,.,.,.,.,.,.,.,.,.,.,.,.,.,.,.,.,.,.,.,.,.,.,.,.,.,.,.,.,.,.,.,.,.,.,.,.,.,.,.,.,.,.,.,.,.,.,.,.,.,.,.,.,.,.,.,.,.,.,.,.,.,.,.,.,.,.,.,.,.,.,.,.,.…	ABR,AIM2,AP1S2,ARF1,BAP1,C1QA,C1QB,C5,CCL3,CCL4,CD34,CD46,CD74,CFB,CMKLR1,CXCL2,CXCL3,CXCL8,CXCR4,CYBA,DAPK2,EDN2,EPPK1,FOXF1,GAS6,GPR183,GPSM3,GREM1,GRK1,HCK,IL12B,IL15,IL1B,IL1RL1,IL1RL2,IL23A,IL27,IL6ST,LGALS9,LYN,MAS1,MEFV,METRNL,MGLL,NFKB1,NFKBIA,NLRP3,NMT2,NOD2,NOTCH1,PADI2,PER1,PLAU,PLAUR,PLEK,PLXNA1,PSMA6,PTGER4,SLC6A3,SOCS3,STX4,TGFB1,TLR10,TLR2,TNFAIP3,TNFRSF1B,TNIP1,TRIB1,TRIM24,TRPV4,…	A2M,ABAT,ABCC8,ABR,ACE2,ACOD1,ACP5,ADA,ADAM10,ADAM17,ADAM8,ADAMTS12,ADAMTS18,ADCYAP1,ADGRA2,ADIPOQ,ADORA1,ADORA2B,AGTR1,AHSG,AIF1,AIM2,AJAP1,ALOX12,ANGPT2,ANKRD17,ANO6,ANXA1,ANXA2,AP1G1,AP1M1,AP1M2,AP1S1,AP1S2,AP1S3,AP2A1,AP2A2,AP2B1,AP2M1,AP2S1,APCS,APOA1,APOD,APOE,APOH,ARF1,ARG1,ARG2,ARTN,ASH1L,ASIC2,ATP6V1H,AZU1,B2M,BAP1,BBS2,BBS4,BCL6,BCL6B,BIRC2,BIRC3,BMP6,BMPR2,BRAF,BRD4,BST1,BTK,C1QA,C1QB,…
201	GO Biological Process	GO:0034136	negative regulation of toll-like receptor 2 signaling pathway	201	0.000273	1	0.0176	6.76	0.887	6	79	0.00688	0.0759	2	4	4	.,.,.,.,.,.	.,.,.,.,.,.,.,.,.,.,.,.,.,.,.,.,.,.,.,.,.,.,.,.,.,.,.,.,.,.,.,.,.,.,.,.,.,.,.,.,.,.,.,.,.,.,.,.,.,.,.,.,.,.,.,.,.,.,.,.,.,.,.,.,.,.,.,.,.,.,.,.,.,.,.,.,.,.,.	LYN,TNFAIP3	ACOD1,LYN,TLR6,TNFAIP3
202	GO Biological Process	GO:0032481	positive regulation of type I interferon production	202	0.000281	1	0.018	2.51	7.56	19	673	0.0218	0.0282	12	71	75	.,.,.,.,.,.,.,.,.,.,.,.,.,.,.,.,.,.,.	.,.,.,.,.,.,.,.,.,.,.,.,.,.,.,.,.,.,.,.,.,.,.,.,.,.,.,.,.,.,.,.,.,.,.,.,.,.,.,.,.,.,.,.,.,.,.,.,.,.,.,.,.,.,.,.,.,.,.,.,.,.,.,.,.,.,.,.,.,.,.,.,.,.,.,.,.,.,.,.,.,.,.,.,.,.,.,.,.,.,.,.,.,.,.,.,.,.,.,.,.,.,.,.,.,.,.,.,.,.,.,.,.,.,.,.,.,.,.,.,.,.,.,.,.,.,.,.,.,.,.,.,.,.,.,.,.,.,.,.,.,.,.,.,.,.,.,.,.,.,.,.,.,.,.,.,.,.,.,.,.,.,.,.,.,.,.,.,.,.,.,.,.,.,.,.,.,.,.,.,.,.,.,.,.,.,.,.,.,.,.,.,.,.,.,.,.,.,.,.…	CD14,FLOT1,HSPD1,IFNAR1,IRF1,NFKB1,NFKB2,PLCG2,POLR2E,SETD2,STAT6,TLR2	CD14,CHUK,CRCP,CREBBP,CTNNB1,DDX3X,DDX41,DDX58,DHX36,DHX58,DHX9,FLOT1,HMGB1,HMGB2,HSPD1,IFI16,IFIH1,IFNAR1,IRAK1,IRF1,IRF3,IRF5,IRF7,LRRFIP1,MAVS,MB21D1,MMP12,MRE11,MYD88,NFKB1,NFKB2,PLCG2,POLR1C,POLR1D,POLR2E,POLR2H,POLR2K,POLR2L,POLR3A,POLR3B,POLR3C,POLR3D,POLR3E,POLR3F,POLR3G,POLR3GL,POLR3K,PQBP1,PRKDC,PTPN22,RELA,RIOK3,RIPK2,RNF135,SETD2,STAT1,STAT6,SYK,TBK1,TICAM1,TLR2,TLR3,TLR4,TLR7,TLR8,TL…
203	GO Biological Process	GO:0071674	mononuclear cell migration	203	0.000283	1	0.018	3.38	3.55	12	316	0.0138	0.038	5	35	44	.,.,.,.,.,.,.,.,.,.,.,.	.,.,.,.,.,.,.,.,.,.,.,.,.,.,.,.,.,.,.,.,.,.,.,.,.,.,.,.,.,.,.,.,.,.,.,.,.,.,.,.,.,.,.,.,.,.,.,.,.,.,.,.,.,.,.,.,.,.,.,.,.,.,.,.,.,.,.,.,.,.,.,.,.,.,.,.,.,.,.,.,.,.,.,.,.,.,.,.,.,.,.,.,.,.,.,.,.,.,.,.,.,.,.,.,.,.,.,.,.,.,.,.,.,.,.,.,.,.,.,.,.,.,.,.,.,.,.,.,.,.,.,.,.,.,.,.,.,.,.,.,.,.,.,.,.,.,.,.,.,.,.,.,.,.,.,.,.,.,.,.,.,.,.,.,.,.,.,.,.,.,.,.,.,.,.,.,.,.,.,.,.,.,.,.,.,.,.,.,.,.,.,.,.,.,.,.,.,.,.,.…	CCL18,CCL3,CCL3L3,CCL4,CCL4L2	ANXA1,CALCA,CCL11,CCL17,CCL18,CCL19,CCL2,CCL20,CCL21,CCL22,CCL23,CCL24,CCL25,CCL26,CCL3,CCL3L3,CCL4,CCL4L2,CCL5,CCL7,CCL8,CX3CL1,FLT1,IL6,IL6R,JAML,LGALS3,PLG,PTPRO,RPS19,S100A12,TNFRSF11A,TNFSF11,XCL1,XCL2
204	GO Biological Process	GO:0002683	negative regulation of immune system process	204	0.000286	1	0.0181	1.52	48.8	74	4343	0.0849	0.017	50	381	401	.,.,.,.,.,.,.,.,.,.,.,.,.,.,.,.,.,.,.,.,.,.,.,.,.,.,.,.,.,.,.,.,.,.,.,.,.,.,.,.,.,.,.,.,.,.,.,.,.,.,.,.,.,.,.,.,.,.,.,.,.,.,.,.,.,.,.,.,.,.,.,.,.,.	.,.,.,.,.,.,.,.,.,.,.,.,.,.,.,.,.,.,.,.,.,.,.,.,.,.,.,.,.,.,.,.,.,.,.,.,.,.,.,.,.,.,.,.,.,.,.,.,.,.,.,.,.,.,.,.,.,.,.,.,.,.,.,.,.,.,.,.,.,.,.,.,.,.,.,.,.,.,.,.,.,.,.,.,.,.,.,.,.,.,.,.,.,.,.,.,.,.,.,.,.,.,.,.,.,.,.,.,.,.,.,.,.,.,.,.,.,.,.,.,.,.,.,.,.,.,.,.,.,.,.,.,.,.,.,.,.,.,.,.,.,.,.,.,.,.,.,.,.,.,.,.,.,.,.,.,.,.,.,.,.,.,.,.,.,.,.,.,.,.,.,.,.,.,.,.,.,.,.,.,.,.,.,.,.,.,.,.,.,.,.,.,.,.,.,.,.,.,.,.…	ABR,BCL10,C5,CASP3,CCL3,CD14,CD300LF,CD46,CD74,CEBPB,DLL1,FOXF1,FSTL3,GLI3,GREM1,HES1,HLA-DOA,IL12B,IL1RL1,IL31RA,INHBA,INPP5D,IRF1,LGALS9,LILRB2,LILRB4,LRRC32,LYN,MAD1L1,MILR1,NFKBIA,NOTCH1,NR1D1,PADI2,PAG1,PDCD1,PRMT1,PTGER4,PTPRJ,RAB7B,SERPINB9,STAT6,TGFB1,THY1,TMEM131L,TNFAIP3,TNFRSF14,TRIB1,ZC3H12A,ZFP36	A2M,ABR,ACOD1,ADA,ADAR,ADCYAP1,ADGRF5,ADIPOQ,ADORA1,ALOX15,AMBP,ANGPT1,ANXA1,APCS,APOA1,APOA2,APOD,ARG1,ARG2,ARRB2,ATM,AXL,BANK1,BCL10,BCL6,BMP4,BMP5,BPI,BPIFB1,BST2,BTK,BTN2A2,C1QBP,C1QC,C4BPA,C4BPB,C5,C5AR2,CACTIN,CARTPT,CASP3,CCL2,CCL21,CCL25,CCL28,CCL3,CCR2,CD14,CD200,CD274,CD300A,CD300LF,CD46,CD55,CD59,CD74,CD84,CD86,CD96,CDC73,CDK6,CEACAM1,CEBPB,CIB1,CLDN18,CLEC4G,CNOT7,CNR1,CNR2,CR1,CRK,CT…
205	GO Biological Process	GO:1903202	negative regulation of oxidative stress-induced cell death	205	0.000292	1	0.0184	2.88	5.2	15	463	0.0172	0.0324	5	39	42	.,.,.,.,.,.,.,.,.,.,.,.,.,.,.	.,.,.,.,.,.,.,.,.,.,.,.,.,.,.,.,.,.,.,.,.,.,.,.,.,.,.,.,.,.,.,.,.,.,.,.,.,.,.,.,.,.,.,.,.,.,.,.,.,.,.,.,.,.,.,.,.,.,.,.,.,.,.,.,.,.,.,.,.,.,.,.,.,.,.,.,.,.,.,.,.,.,.,.,.,.,.,.,.,.,.,.,.,.,.,.,.,.,.,.,.,.,.,.,.,.,.,.,.,.,.,.,.,.,.,.,.,.,.,.,.,.,.,.,.,.,.,.,.,.,.,.,.,.,.,.,.,.,.,.,.,.,.,.,.,.,.,.,.,.,.,.,.,.,.,.,.,.,.,.,.,.,.,.,.,.,.,.,.,.,.,.,.,.,.,.,.,.,.,.,.,.,.,.,.,.,.,.,.,.,.,.,.,.,.,.,.,.,.,.…	HIF1A,NR4A3,PSAP,SOD2,TXN	AKT1,ATG7,BAG5,CTNNB1,FZD1,GPR37,GPR37L1,GPX1,HGF,HIF1A,HSPB1,HSPH1,HTRA2,INS,LRRK2,MAPK7,MET,NCOA7,NFE2L2,NME5,NOL3,NONO,NR4A3,NUP93,OXR1,PARK7,PDE8A,PINK1,PRKN,PSAP,PYCR1,SIRT1,SOD2,TLDC1,TRAP1,TSC1,TXN,VNN1,WNT1
206	GO Biological Process	GO:0031087	deadenylation-independent decapping of nuclear-transcribed mRNA	206	0.0003	1	0.0188	12.3	0.326	4	29	0.00459	0.138	1	6	6	.,.,.,.	.,.,.,.,.,.,.,.,.,.,.,.,.,.,.,.,.,.,.,.,.,.,.,.,.,.,.,.,.	PNRC1	DCP1A,DCP1B,EDC3,EDC4,PNRC1,PNRC2
207	GO Biological Process	GO:0060627	regulation of vesicle-mediated transport	207	0.000302	1	0.0188	1.51	48.9	74	4351	0.0849	0.017	48	435	469	.,.,.,.,.,.,.,.,.,.,.,.,.,.,.,.,.,.,.,.,.,.,.,.,.,.,.,.,.,.,.,.,.,.,.,.,.,.,.,.,.,.,.,.,.,.,.,.,.,.,.,.,.,.,.,.,.,.,.,.,.,.,.,.,.,.,.,.,.,.,.,.,.,.	.,.,.,.,.,.,.,.,.,.,.,.,.,.,.,.,.,.,.,.,.,.,.,.,.,.,.,.,.,.,.,.,.,.,.,.,.,.,.,.,.,.,.,.,.,.,.,.,.,.,.,.,.,.,.,.,.,.,.,.,.,.,.,.,.,.,.,.,.,.,.,.,.,.,.,.,.,.,.,.,.,.,.,.,.,.,.,.,.,.,.,.,.,.,.,.,.,.,.,.,.,.,.,.,.,.,.,.,.,.,.,.,.,.,.,.,.,.,.,.,.,.,.,.,.,.,.,.,.,.,.,.,.,.,.,.,.,.,.,.,.,.,.,.,.,.,.,.,.,.,.,.,.,.,.,.,.,.,.,.,.,.,.,.,.,.,.,.,.,.,.,.,.,.,.,.,.,.,.,.,.,.,.,.,.,.,.,.,.,.,.,.,.,.,.,.,.,.,.,.…	ABR,ACSL3,ARF1,ATXN2,C12orf4,CBARP,CD14,CD300LF,CYBA,DLL1,EEF2K,EHD1,FLOT1,FOXF1,GAS6,GREM1,HCK,HIP1,IL1B,INSIG1,LGALS9,LRP1,LRPAP1,LYN,MTMR2,NOTCH1,PLCG2,PTPN1,RAB14,RAB20,RAB8A,RALB,RAP1B,RAPGEF1,RDX,SCARB1,SGIP1,SGSM2,SLC11A1,SMPD3,SRC,STX4,TBC1D3B,TBC1D3I,TGFB1,TLR2,TULP1,VPS4A	AAK1,ABCA7,ABL1,ABL2,ABR,ACSL3,ACTN2,ACTN4,ADGRE2,ADIPOQ,ADORA2B,ADPRHL1,ADRA2A,AHI1,AHSG,AKT2,ALOX15,ANGPT1,ANKFY1,ANKRD27,ANO6,ANXA1,ANXA2,AP1G1,AP2S1,APELA,APLN,APOA5,APOC1,APOC2,APOC3,APOE,ARF1,ARF6,ARFGAP1,ARHGAP1,ARRB1,ARRB2,ATAD1,ATG3,ATG5,ATP13A2,ATP2A2,ATP6AP1,ATXN2,AXL,AZU1,B2M,BET1L,BICD1,BIN1,BMP2K,BRAF,BTBD9,C12orf4,C2,C2CD5,C3,C4BPA,C4BPB,CACNA1G,CACNA1H,CALR,CALY,CAMK1D,CAV1,CAV3,C…
208	GO Biological Process	GO:0051249	regulation of lymphocyte activation	208	0.000313	1	0.0194	1.48	53.9	80	4797	0.0917	0.0167	59	378	400	.,.,.,.,.,.,.,.,.,.,.,.,.,.,.,.,.,.,.,.,.,.,.,.,.,.,.,.,.,.,.,.,.,.,.,.,.,.,.,.,.,.,.,.,.,.,.,.,.,.,.,.,.,.,.,.,.,.,.,.,.,.,.,.,.,.,.,.,.,.,.,.,.,.,.,.,.,.,.,.	.,.,.,.,.,.,.,.,.,.,.,.,.,.,.,.,.,.,.,.,.,.,.,.,.,.,.,.,.,.,.,.,.,.,.,.,.,.,.,.,.,.,.,.,.,.,.,.,.,.,.,.,.,.,.,.,.,.,.,.,.,.,.,.,.,.,.,.,.,.,.,.,.,.,.,.,.,.,.,.,.,.,.,.,.,.,.,.,.,.,.,.,.,.,.,.,.,.,.,.,.,.,.,.,.,.,.,.,.,.,.,.,.,.,.,.,.,.,.,.,.,.,.,.,.,.,.,.,.,.,.,.,.,.,.,.,.,.,.,.,.,.,.,.,.,.,.,.,.,.,.,.,.,.,.,.,.,.,.,.,.,.,.,.,.,.,.,.,.,.,.,.,.,.,.,.,.,.,.,.,.,.,.,.,.,.,.,.,.,.,.,.,.,.,.,.,.,.,.,.…	APLF,BCL10,CASP3,CD1D,CD46,CD74,CD80,CD83,CEBPB,FAM49B,GAS6,GLI3,GPR183,GRB2,GSN,HES1,HLA-DOA,HLA-DPB1,HLA-DQA1,HLA-DRA,HLA-DRB1,HLA-DRB5,HSPD1,ICOSLG,IL12B,IL15,IL1B,IL1RL2,IL23A,IL27,IL6ST,IL7,INHBA,INPP5D,IRF1,KIRREL1,LGALS9,LILRB2,LILRB4,LRRC32,LYN,MAD1L1,MALT1,NLRP3,NOD2,PAG1,PDCD1,PRKCZ,SHB,SRC,STAT6,TGFB1,THY1,TMEM131L,TNFAIP3,TNFRSF14,TNFRSF18,TNIP2,ZEB1	ABL1,ADA,ADAM8,AHR,AIF1,AKT1,ANXA1,AP1G1,AP3B1,AP3D1,APLF,ARG1,ARG2,ATAD5,ATM,ATP11C,AXL,BAD,BANK1,BCL10,BCL2,BCL6,BMP4,BRAF,BST1,BTK,BTLA,BTN2A2,CAMK4,CARD11,CASP3,CAV1,CBFB,CCDC88B,CCL19,CCL2,CCL21,CCL5,CCR2,CCR7,CD1D,CD2,CD209,CD24,CD244,CD247,CD27,CD274,CD276,CD28,CD300A,CD320,CD38,CD3D,CD3E,CD4,CD40,CD40LG,CD46,CD47,CD5,CD55,CD59,CD6,CD74,CD80,CD81,CD83,CD86,CDC42,CDKN1A,CEACAM1,CEBPB,CHRNB2…
209	GO Biological Process	GO:2000507	positive regulation of energy homeostasis	209	0.000313	1	0.0194	6.6	0.91	6	81	0.00688	0.0741	3	6	6	.,.,.,.,.,.	.,.,.,.,.,.,.,.,.,.,.,.,.,.,.,.,.,.,.,.,.,.,.,.,.,.,.,.,.,.,.,.,.,.,.,.,.,.,.,.,.,.,.,.,.,.,.,.,.,.,.,.,.,.,.,.,.,.,.,.,.,.,.,.,.,.,.,.,.,.,.,.,.,.,.,.,.,.,.,.,.	METRNL,SGIP1,TRPV4	EIF4G1,GHRL,METRNL,PPARGC1A,SGIP1,TRPV4
210	GO Biological Process	GO:0070189	kynurenine metabolic process	209	0.000313	1	0.0194	6.6	0.91	6	81	0.00688	0.0741	4	10	10	.,.,.,.,.,.	.,.,.,.,.,.,.,.,.,.,.,.,.,.,.,.,.,.,.,.,.,.,.,.,.,.,.,.,.,.,.,.,.,.,.,.,.,.,.,.,.,.,.,.,.,.,.,.,.,.,.,.,.,.,.,.,.,.,.,.,.,.,.,.,.,.,.,.,.,.,.,.,.,.,.,.,.,.,.,.,.	AFMID,IDO2,KMO,KYNU	AADAT,AFMID,GOT2,IDO1,IDO2,KMO,KYAT1,KYAT3,KYNU,TDO2
211	GO Biological Process	GO:0045080	positive regulation of chemokine biosynthetic process	209	0.000313	1	0.0194	6.6	0.91	6	81	0.00688	0.0741	2	9	10	.,.,.,.,.,.	.,.,.,.,.,.,.,.,.,.,.,.,.,.,.,.,.,.,.,.,.,.,.,.,.,.,.,.,.,.,.,.,.,.,.,.,.,.,.,.,.,.,.,.,.,.,.,.,.,.,.,.,.,.,.,.,.,.,.,.,.,.,.,.,.,.,.,.,.,.,.,.,.,.,.,.,.,.,.,.,.	EGR1,IL1B	AZU1,EGR1,IFNG,IL1B,IL4,TICAM1,TLR3,TNF,WNT5A
212	GO Biological Process	GO:0043312	neutrophil degranulation	212	0.000315	1	0.0192	1.53	46.5	71	4139	0.0814	0.0172	53	459	478	.,.,.,.,.,.,.,.,.,.,.,.,.,.,.,.,.,.,.,.,.,.,.,.,.,.,.,.,.,.,.,.,.,.,.,.,.,.,.,.,.,.,.,.,.,.,.,.,.,.,.,.,.,.,.,.,.,.,.,.,.,.,.,.,.,.,.,.,.,.,.	.,.,.,.,.,.,.,.,.,.,.,.,.,.,.,.,.,.,.,.,.,.,.,.,.,.,.,.,.,.,.,.,.,.,.,.,.,.,.,.,.,.,.,.,.,.,.,.,.,.,.,.,.,.,.,.,.,.,.,.,.,.,.,.,.,.,.,.,.,.,.,.,.,.,.,.,.,.,.,.,.,.,.,.,.,.,.,.,.,.,.,.,.,.,.,.,.,.,.,.,.,.,.,.,.,.,.,.,.,.,.,.,.,.,.,.,.,.,.,.,.,.,.,.,.,.,.,.,.,.,.,.,.,.,.,.,.,.,.,.,.,.,.,.,.,.,.,.,.,.,.,.,.,.,.,.,.,.,.,.,.,.,.,.,.,.,.,.,.,.,.,.,.,.,.,.,.,.,.,.,.,.,.,.,.,.,.,.,.,.,.,.,.,.,.,.,.,.,.,.…	ADGRE5,ALOX5,AMPD3,ARHGAP45,ATP11A,B4GALT1,CAB39,CD14,CD44,CD58,COTL1,CTSB,CTSZ,CYBA,EEF1A1,FABP5,FCGR2A,FTH1,GNS,GOLGA7,GSDMD,GSN,HVCN1,IGF2R,IQGAP1,IST1,LILRB2,LPCAT1,LTA4H,MANBA,NFKB1,OLR1,ORM2,PADI2,PECAM1,PLAU,PLAUR,PSAP,PTPRJ,QPCT,RAB14,RAP1B,RHOG,S100A11,SERPINA1,SERPINB1,SIGLEC9,SIRPA,SLC11A1,SLC2A3,TLR2,TMBIM1,TNFRSF1B	A1BG,ABCA13,ACAA1,ACLY,ACPP,ACTR10,ACTR1B,ACTR2,ADAM10,ADAM8,ADGRE3,ADGRE5,ADGRG3,AGA,AGL,AGPAT2,AHSG,ALAD,ALDH3B1,ALDOA,ALDOC,ALOX5,AMPD3,ANO6,ANPEP,ANXA2,ANXA3,AOC1,AP1M1,AP2A2,APAF1,APEH,APRT,ARG1,ARHGAP45,ARHGAP9,ARL8A,ARMC8,ARPC5,ARSB,ASAH1,ATAD3B,ATG7,ATP11A,ATP11B,ATP6AP2,ATP6V0A1,ATP6V0C,ATP6V1D,ATP8A1,ATP8B4,AZU1,B2M,B4GALT1,BIN2,BPI,BRI3,BST1,BST2,C16orf62,C1orf35,C3,C3AR1,C5AR1,C6orf12…
213	GO Biological Process	GO:0014070	response to organic cyclic compound	213	0.000319	1	0.0193	1.35	94.1	127	8378	0.146	0.0152	89	836	899	.,.,.,.,.,.,.,.,.,.,.,.,.,.,.,.,.,.,.,.,.,.,.,.,.,.,.,.,.,.,.,.,.,.,.,.,.,.,.,.,.,.,.,.,.,.,.,.,.,.,.,.,.,.,.,.,.,.,.,.,.,.,.,.,.,.,.,.,.,.,.,.,.,.,.,.,.,.,.,.,.,.,.,.,.,.,.,.,.,.,.,.,.,.,.,.,.,.,.,.,.,.,.,.,.,.,.,.,.,.,.,.,.,.,.,.,.,.,.,.,.,.,.,.,.,.,.	.,.,.,.,.,.,.,.,.,.,.,.,.,.,.,.,.,.,.,.,.,.,.,.,.,.,.,.,.,.,.,.,.,.,.,.,.,.,.,.,.,.,.,.,.,.,.,.,.,.,.,.,.,.,.,.,.,.,.,.,.,.,.,.,.,.,.,.,.,.,.,.,.,.,.,.,.,.,.,.,.,.,.,.,.,.,.,.,.,.,.,.,.,.,.,.,.,.,.,.,.,.,.,.,.,.,.,.,.,.,.,.,.,.,.,.,.,.,.,.,.,.,.,.,.,.,.,.,.,.,.,.,.,.,.,.,.,.,.,.,.,.,.,.,.,.,.,.,.,.,.,.,.,.,.,.,.,.,.,.,.,.,.,.,.,.,.,.,.,.,.,.,.,.,.,.,.,.,.,.,.,.,.,.,.,.,.,.,.,.,.,.,.,.,.,.,.,.,.,.…	AANAT,ABCA1,ABCA2,ACSL3,ADM,ATP2B1,CARM1,CASP3,CASP9,CCL3,CCND1,CCR5,CD83,CEBPB,CFLAR,CHRNA1,COL1A1,CYBA,DNMT3A,DUSP1,EEF2K,EGR1,FDX1,FLOT1,FOS,FOSB,FOXF1,FOXO3,GCLC,GJB2,GNAT3,GSN,HDAC2,HNRNPD,HTR5A,ICAM1,IL15,IL1B,INHBA,JUN,JUNB,KCNMB1,KLF2,KYNU,LARP1,LYN,MKI67,MMP19,NAMPT,NCOA4,NFKB1,NFKBIA,NOD2,NOTCH1,NR1D1,NR4A1,NR4A2,NR4A3,P2RY6,PADI2,PDE4B,PER1,PPARGC1B,PRKRA,PTGES,RALB,RAP1B,RAPGEF1,RAPGE…	AACS,AANAT,ABAT,ABCA1,ABCA2,ABCA3,ABCB4,ABCC2,ABCC4,ABCD3,ABHD2,ABL1,ACACB,ACAT1,ACOD1,ACSBG1,ACSL1,ACSL3,ACTA1,ACTR2,ADA,ADAM9,ADAR,ADCY1,ADCY2,ADCY3,ADCY5,ADCY6,ADCYAP1,ADCYAP1R1,ADGRL3,ADIPOQ,ADM,ADSS,AGL,AGO1,AGO2,AGO3,AGO4,AGTR2,AGXT,AIF1,AIFM1,AKAP6,AKAP9,AKR1C3,AKT1,ALAD,ALDH1A2,ALDH3A1,ALPL,ANGPT2,ANKRD1,ANXA1,ANXA3,ANXA7,AOC1,APEX1,APLP1,APOA2,APOB,APP,AQP1,AQP3,AQP8,AQP9,AR,AREG,ARG1,AR…
214	GO Biological Process	GO:0002275	myeloid cell activation involved in immune response	214	0.000327	1	0.0197	1.5	51.5	77	4583	0.0883	0.0168	57	489	509	.,.,.,.,.,.,.,.,.,.,.,.,.,.,.,.,.,.,.,.,.,.,.,.,.,.,.,.,.,.,.,.,.,.,.,.,.,.,.,.,.,.,.,.,.,.,.,.,.,.,.,.,.,.,.,.,.,.,.,.,.,.,.,.,.,.,.,.,.,.,.,.,.,.,.,.,.	.,.,.,.,.,.,.,.,.,.,.,.,.,.,.,.,.,.,.,.,.,.,.,.,.,.,.,.,.,.,.,.,.,.,.,.,.,.,.,.,.,.,.,.,.,.,.,.,.,.,.,.,.,.,.,.,.,.,.,.,.,.,.,.,.,.,.,.,.,.,.,.,.,.,.,.,.,.,.,.,.,.,.,.,.,.,.,.,.,.,.,.,.,.,.,.,.,.,.,.,.,.,.,.,.,.,.,.,.,.,.,.,.,.,.,.,.,.,.,.,.,.,.,.,.,.,.,.,.,.,.,.,.,.,.,.,.,.,.,.,.,.,.,.,.,.,.,.,.,.,.,.,.,.,.,.,.,.,.,.,.,.,.,.,.,.,.,.,.,.,.,.,.,.,.,.,.,.,.,.,.,.,.,.,.,.,.,.,.,.,.,.,.,.,.,.,.,.,.,.…	ADGRE5,ALOX5,AMPD3,ARHGAP45,ATP11A,B4GALT1,CAB39,CCL3,CD14,CD44,CD58,COTL1,CTSB,CTSZ,CYBA,EEF1A1,FABP5,FCGR2A,FTH1,GNS,GOLGA7,GSDMD,GSN,HVCN1,IGF2R,IQGAP1,IST1,LILRB2,LPCAT1,LTA4H,LYN,MANBA,MILR1,NFKB1,NR4A3,OLR1,ORM2,PADI2,PECAM1,PLAU,PLAUR,PSAP,PTPRJ,QPCT,RAB14,RAP1B,RHOG,S100A11,SERPINA1,SERPINB1,SIGLEC9,SIRPA,SLC11A1,SLC2A3,TLR2,TMBIM1,TNFRSF1B	A1BG,ABCA13,ACAA1,ACLY,ACPP,ACTR10,ACTR1B,ACTR2,ADAM10,ADAM8,ADGRE3,ADGRE5,ADGRG3,AGA,AGL,AGPAT2,AHSG,ALAD,ALDH3B1,ALDOA,ALDOC,ALOX5,AMPD3,ANO6,ANPEP,ANXA2,ANXA3,AOC1,AP1M1,AP2A2,APAF1,APEH,APRT,ARG1,ARHGAP45,ARHGAP9,ARL8A,ARMC8,ARPC5,ARSB,ASAH1,ATAD3B,ATG7,ATP11A,ATP11B,ATP6AP2,ATP6V0A1,ATP6V0C,ATP6V1D,ATP8A1,ATP8B4,AZU1,B2M,B4GALT1,BIN2,BPI,BRI3,BST1,BST2,BTK,C16orf62,C1orf35,C3,C3AR1,C5AR1,C6o…
215	GO Biological Process	GO:0016045	detection of bacterium	215	0.000335	1	0.0201	6.51	0.921	6	82	0.00688	0.0732	3	12	12	.,.,.,.,.,.	.,.,.,.,.,.,.,.,.,.,.,.,.,.,.,.,.,.,.,.,.,.,.,.,.,.,.,.,.,.,.,.,.,.,.,.,.,.,.,.,.,.,.,.,.,.,.,.,.,.,.,.,.,.,.,.,.,.,.,.,.,.,.,.,.,.,.,.,.,.,.,.,.,.,.,.,.,.,.,.,.,.	CD1D,NOD2,TLR2	CD1D,NLRC4,NOD1,NOD2,PGLYRP1,PGLYRP2,PGLYRP3,PGLYRP4,SSC5D,TLR1,TLR2,TLR6
216	GO Biological Process	GO:0002685	regulation of leukocyte migration	216	0.000343	1	0.0205	1.85	20	37	1785	0.0424	0.0207	26	160	168	.,.,.,.,.,.,.,.,.,.,.,.,.,.,.,.,.,.,.,.,.,.,.,.,.,.,.,.,.,.,.,.,.,.,.,.,.	.,.,.,.,.,.,.,.,.,.,.,.,.,.,.,.,.,.,.,.,.,.,.,.,.,.,.,.,.,.,.,.,.,.,.,.,.,.,.,.,.,.,.,.,.,.,.,.,.,.,.,.,.,.,.,.,.,.,.,.,.,.,.,.,.,.,.,.,.,.,.,.,.,.,.,.,.,.,.,.,.,.,.,.,.,.,.,.,.,.,.,.,.,.,.,.,.,.,.,.,.,.,.,.,.,.,.,.,.,.,.,.,.,.,.,.,.,.,.,.,.,.,.,.,.,.,.,.,.,.,.,.,.,.,.,.,.,.,.,.,.,.,.,.,.,.,.,.,.,.,.,.,.,.,.,.,.,.,.,.,.,.,.,.,.,.,.,.,.,.,.,.,.,.,.,.,.,.,.,.,.,.,.,.,.,.,.,.,.,.,.,.,.,.,.,.,.,.,.,.…	ABR,C5,CCL3,CCL4,CD74,CMKLR1,CXCL2,CXCL3,CXCL8,DAPK2,EDN2,GAS6,GPSM3,GREM1,ICAM1,IL1A,IL23A,LGALS9,LYN,PADI2,PTGER4,TGFB1,THY1,TNFRSF14,TNFRSF18,TRPV4	ABR,ADA,ADAM10,ADAM17,ADAM8,ADORA1,AIF1,ANO6,ANXA1,APOD,APP,BDKRB1,BMP5,BST1,C1QBP,C3AR1,C5,C5AR1,C5AR2,CALR,CAMK1D,CCL1,CCL19,CCL2,CCL20,CCL21,CCL24,CCL25,CCL28,CCL3,CCL4,CCL5,CCL7,CCL8,CCR1,CCR2,CCR6,CCR7,CD300A,CD74,CMKLR1,CREB3,CSF1,CXCL1,CXCL10,CXCL11,CXCL12,CXCL13,CXCL14,CXCL17,CXCL2,CXCL3,CXCL5,CXCL6,CXCL8,CXCL9,CXCR3,CYP19A1,DAPK2,DOCK8,ECM1,EDN1,EDN2,EDN3,ELANE,F2RL1,F7,FADD,FPR2,GAS6,GC…
217	GO Biological Process	GO:0019724	B cell mediated immunity	217	0.000346	1	0.0206	2.97	4.72	14	420	0.0161	0.0333	10	61	69	.,.,.,.,.,.,.,.,.,.,.,.,.,.	.,.,.,.,.,.,.,.,.,.,.,.,.,.,.,.,.,.,.,.,.,.,.,.,.,.,.,.,.,.,.,.,.,.,.,.,.,.,.,.,.,.,.,.,.,.,.,.,.,.,.,.,.,.,.,.,.,.,.,.,.,.,.,.,.,.,.,.,.,.,.,.,.,.,.,.,.,.,.,.,.,.,.,.,.,.,.,.,.,.,.,.,.,.,.,.,.,.,.,.,.,.,.,.,.,.,.,.,.,.,.,.,.,.,.,.,.,.,.,.,.,.,.,.,.,.,.,.,.,.,.,.,.,.,.,.,.,.,.,.,.,.,.,.,.,.,.,.,.,.,.,.,.,.,.,.,.,.,.,.,.,.,.,.,.,.,.,.,.,.,.,.,.,.,.,.,.,.,.,.,.,.,.,.,.,.,.,.,.,.,.,.,.,.,.,.,.,.,.,.…	BCL10,BCL3,C1QA,C1QB,C5,CD46,CD74,ERCC1,HSPD1,INPP5D	AICDA,BATF,BCL10,BCL3,BTK,C1QA,C1QB,C1QBP,C1QC,C1R,C1RL,C2,C3,C4BPA,C4BPB,C5,C6,C7,C8A,C8B,C8G,C9,CCR6,CD27,CD40LG,CD46,CD55,CD74,CLU,CR1,CR2,ENSG00000259680,ERCC1,EXO1,EXOSC3,EXOSC6,FAS,FCER1G,FCGR2B,GAPT,GCNT3,HSPD1,IL4R,INPP5D,IRF7,LIG4,MBL2,MLH1,MSH2,MSH6,NBN,POU2F2,PRKCD,RNF168,RNF8,SERPING1,SLA2,SUSD4,SWAP70,TLR8,ZP3
218	GO Biological Process	GO:1904035	regulation of epithelial cell apoptotic process	218	0.00035	1	0.0207	2.4	8.32	20	741	0.0229	0.027	10	62	71	.,.,.,.,.,.,.,.,.,.,.,.,.,.,.,.,.,.,.,.	.,.,.,.,.,.,.,.,.,.,.,.,.,.,.,.,.,.,.,.,.,.,.,.,.,.,.,.,.,.,.,.,.,.,.,.,.,.,.,.,.,.,.,.,.,.,.,.,.,.,.,.,.,.,.,.,.,.,.,.,.,.,.,.,.,.,.,.,.,.,.,.,.,.,.,.,.,.,.,.,.,.,.,.,.,.,.,.,.,.,.,.,.,.,.,.,.,.,.,.,.,.,.,.,.,.,.,.,.,.,.,.,.,.,.,.,.,.,.,.,.,.,.,.,.,.,.,.,.,.,.,.,.,.,.,.,.,.,.,.,.,.,.,.,.,.,.,.,.,.,.,.,.,.,.,.,.,.,.,.,.,.,.,.,.,.,.,.,.,.,.,.,.,.,.,.,.,.,.,.,.,.,.,.,.,.,.,.,.,.,.,.,.,.,.,.,.,.,.,.…	CFLAR,FOXO3,GAS6,GSN,ICAM1,SPOP,TCF7L2,TNFAIP3,TNIP2,ZFP36	ABL1,AKR1C3,ANGPT1,ANGPTL4,ANO6,BOK,BRAF,CAPN10,CAST,CD248,CD40,CD40LG,CFLAR,COL18A1,ECSCR,EIF2S1,FASLG,FGF21,FGG,FOXO3,GAS6,GATA3,GPER1,GSN,ICAM1,IL13,IL4,IL6,JAK2,KDR,KRIT1,MAPK7,MTOR,NDNF,NEUROD1,NFE2L2,PDCD4,PDX1,PIAS4,PPARGC1A,PRKCI,RAMP2,RGCC,SCG2,SEMA5A,SERPINB13,SERPINE1,SFRP4,SORT1,SPOP,SRSF6,TCF7L2,TEK,TERT,THBS1,TIA1,TNFAIP3,TNIP2,USP17L30,WFS1,ZFP36,ZFP36L1
219	GO Biological Process	GO:0002292	T cell differentiation involved in immune response	219	0.000354	1	0.0209	3.3	3.64	12	324	0.0138	0.037	9	31	31	.,.,.,.,.,.,.,.,.,.,.,.	.,.,.,.,.,.,.,.,.,.,.,.,.,.,.,.,.,.,.,.,.,.,.,.,.,.,.,.,.,.,.,.,.,.,.,.,.,.,.,.,.,.,.,.,.,.,.,.,.,.,.,.,.,.,.,.,.,.,.,.,.,.,.,.,.,.,.,.,.,.,.,.,.,.,.,.,.,.,.,.,.,.,.,.,.,.,.,.,.,.,.,.,.,.,.,.,.,.,.,.,.,.,.,.,.,.,.,.,.,.,.,.,.,.,.,.,.,.,.,.,.,.,.,.,.,.,.,.,.,.,.,.,.,.,.,.,.,.,.,.,.,.,.,.,.,.,.,.,.,.,.,.,.,.,.,.,.,.,.,.,.,.,.,.,.,.,.,.,.,.,.,.,.,.,.,.,.,.,.,.,.,.,.,.,.,.,.,.,.,.,.,.,.,.,.,.,.,.,.,.…	BCL3,GPR183,IL12B,LY9,PTGER4,RELB,SEMA4A,STAT3,STAT6	ATP7A,BATF,BCL3,CLEC4D,CLEC4E,EOMES,FCER1G,FOXP1,GATA3,GPR183,HMGB1,IFNG,IL12B,IL18R1,IL4,IL6,IRF4,LEF1,LY9,PTGER4,RC3H1,RC3H2,RELB,RORA,RORC,SEMA4A,SLAMF6,STAT3,STAT6,TSC1,ZFPM1
220	GO Biological Process	GO:0046836	glycolipid transport	220	0.000354	1	0.0208	8.24	0.606	5	54	0.00573	0.0926	2	6	6	.,.,.,.,.	.,.,.,.,.,.,.,.,.,.,.,.,.,.,.,.,.,.,.,.,.,.,.,.,.,.,.,.,.,.,.,.,.,.,.,.,.,.,.,.,.,.,.,.,.,.,.,.,.,.,.,.,.,.	GLTP,PSAP	ENSG00000272305,GLTP,NPC2,PLEKHA8,PSAP,RFT1
221	GO Biological Process	GO:0000303	response to superoxide	221	0.000356	1	0.0208	5.37	1.3	7	116	0.00803	0.0603	2	16	17	.,.,.,.,.,.,.	.,.,.,.,.,.,.,.,.,.,.,.,.,.,.,.,.,.,.,.,.,.,.,.,.,.,.,.,.,.,.,.,.,.,.,.,.,.,.,.,.,.,.,.,.,.,.,.,.,.,.,.,.,.,.,.,.,.,.,.,.,.,.,.,.,.,.,.,.,.,.,.,.,.,.,.,.,.,.,.,.,.,.,.,.,.,.,.,.,.,.,.,.,.,.,.,.,.,.,.,.,.,.,.,.,.,.,.,.,.,.,.,.,.,.,.	PRDX2,SOD2	ADPRHL2,ATP7A,ERCC6,FANCC,GLRX2,MPO,MT3,NOS3,NQO1,PRDX1,PRDX2,SOD1,SOD2,SOD3,UCP2,UCP3
222	GO Biological Process	GO:2000637	positive regulation of gene silencing by miRNA	222	0.000356	1	0.0207	4.17	2.16	9	192	0.0103	0.0469	4	21	21	.,.,.,.,.,.,.,.,.	.,.,.,.,.,.,.,.,.,.,.,.,.,.,.,.,.,.,.,.,.,.,.,.,.,.,.,.,.,.,.,.,.,.,.,.,.,.,.,.,.,.,.,.,.,.,.,.,.,.,.,.,.,.,.,.,.,.,.,.,.,.,.,.,.,.,.,.,.,.,.,.,.,.,.,.,.,.,.,.,.,.,.,.,.,.,.,.,.,.,.,.,.,.,.,.,.,.,.,.,.,.,.,.,.,.,.,.,.,.,.,.,.,.,.,.,.,.,.,.,.,.,.,.,.,.,.,.,.,.,.,.,.,.,.,.,.,.,.,.,.,.,.,.,.,.,.,.,.,.,.,.,.,.,.,.,.,.,.,.,.,.,.,.,.,.,.,.,.,.,.,.,.,.,.,.,.,.,.,.,.,.,.,.,.,.,.,.,.,.,.,.	MYCN,STAT3,TGFB1,ZFP36	AGO2,AJUBA,BMP4,DDX5,DHX9,EGFR,EIF4G1,FMR1,FXR1,LIMD1,LIN28A,MAP2K1,MAP2K2,MYCN,PUM1,PUM2,STAT3,TGFB1,TRIM71,WTIP,ZFP36
223	GO Biological Process	GO:0006801	superoxide metabolic process	223	0.000356	1	0.0206	3.11	4.18	13	372	0.0149	0.0349	6	33	34	.,.,.,.,.,.,.,.,.,.,.,.,.	.,.,.,.,.,.,.,.,.,.,.,.,.,.,.,.,.,.,.,.,.,.,.,.,.,.,.,.,.,.,.,.,.,.,.,.,.,.,.,.,.,.,.,.,.,.,.,.,.,.,.,.,.,.,.,.,.,.,.,.,.,.,.,.,.,.,.,.,.,.,.,.,.,.,.,.,.,.,.,.,.,.,.,.,.,.,.,.,.,.,.,.,.,.,.,.,.,.,.,.,.,.,.,.,.,.,.,.,.,.,.,.,.,.,.,.,.,.,.,.,.,.,.,.,.,.,.,.,.,.,.,.,.,.,.,.,.,.,.,.,.,.,.,.,.,.,.,.,.,.,.,.,.,.,.,.,.,.,.,.,.,.,.,.,.,.,.,.,.,.,.,.,.,.,.,.,.,.,.,.,.,.,.,.,.,.,.,.,.,.,.,.,.,.,.,.,.,.,.,.…	CYBA,IMMP2L,PRDX2,PREX1,SH3PXD2B,SOD2	ALOX12,ATP7A,CCS,CYB5R4,CYBA,CYBB,DUOX1,EDN1,FANCC,IMMP2L,MPO,MT3,NCF1,NCF2,NOS2,NOS3,NOX1,NOX3,NOX4,NOX5,NOXA1,NOXO1,NQO1,NRROS,PRDX1,PRDX2,PREX1,PRG3,SH3PXD2A,SH3PXD2B,SOD1,SOD2,SOD3
224	GO Biological Process	GO:0032386	regulation of intracellular transport	224	0.000357	1	0.0206	1.49	51.6	77	4597	0.0883	0.0168	51	487	511	.,.,.,.,.,.,.,.,.,.,.,.,.,.,.,.,.,.,.,.,.,.,.,.,.,.,.,.,.,.,.,.,.,.,.,.,.,.,.,.,.,.,.,.,.,.,.,.,.,.,.,.,.,.,.,.,.,.,.,.,.,.,.,.,.,.,.,.,.,.,.,.,.,.,.,.,.	.,.,.,.,.,.,.,.,.,.,.,.,.,.,.,.,.,.,.,.,.,.,.,.,.,.,.,.,.,.,.,.,.,.,.,.,.,.,.,.,.,.,.,.,.,.,.,.,.,.,.,.,.,.,.,.,.,.,.,.,.,.,.,.,.,.,.,.,.,.,.,.,.,.,.,.,.,.,.,.,.,.,.,.,.,.,.,.,.,.,.,.,.,.,.,.,.,.,.,.,.,.,.,.,.,.,.,.,.,.,.,.,.,.,.,.,.,.,.,.,.,.,.,.,.,.,.,.,.,.,.,.,.,.,.,.,.,.,.,.,.,.,.,.,.,.,.,.,.,.,.,.,.,.,.,.,.,.,.,.,.,.,.,.,.,.,.,.,.,.,.,.,.,.,.,.,.,.,.,.,.,.,.,.,.,.,.,.,.,.,.,.,.,.,.,.,.,.,.,.…	ABCA2,ARF1,BAP1,BCL3,BNIP3L,C12orf4,C8orf4,CEP131,CRYAA,EDEM1,FOXF1,GAS6,GLI3,GREM1,HES1,IL12B,IL1B,IL23A,INSIG1,ITGB1BP1,KEAP1,LGALS9,LITAF,LYN,MAP1B,MTMR2,MXI1,NBPF3,NFKBIA,NLRP3,OS9,PKD1,PPP1CC,PTPN1,RAP1B,RDX,RIPOR1,SETD2,SP100,SRC,SUFU,SULF2,TCF7L2,TGFB1,TGFBR1,THRA,TLR2,TM9SF4,TXN,UGCG,ZC3H12A	AAAS,ABCA2,ABLIM3,ACSM6,ACTL6A,ADGRE2,ADIPOQ,ADORA2B,AGTR2,AKAP8L,AKT2,ANGPT1,ANK3,ANP32B,ANXA2,APC2,APOD,APP,ARF1,ARIH2,ARV1,ATG13,ATP13A2,ATP2A2,ATPIF1,AXIN2,B3GAT3,BAG3,BAG4,BAMBI,BAP1,BARD1,BCAP31,BCAS3,BCL3,BMP4,BMP6,BMP7,BMPR1A,BNIP3L,BRAF,BRSK2,BST2,BTBD9,C12orf4,C1QTNF3,C2CD5,C8orf4,CABP1,CAMK1,CAPN10,CCDC22,CCL19,CCL2,CD27,CD300A,CD36,CD84,CDC42,CDH1,CDH3,CDK1,CDK5,CDK5R1,CDKL2,CDKN1A,CE…
225	GO Biological Process	GO:0002455	humoral immune response mediated by circulating immunoglobulin	225	0.000363	1	0.0209	4.66	1.72	8	153	0.00917	0.0523	5	29	36	.,.,.,.,.,.,.,.	.,.,.,.,.,.,.,.,.,.,.,.,.,.,.,.,.,.,.,.,.,.,.,.,.,.,.,.,.,.,.,.,.,.,.,.,.,.,.,.,.,.,.,.,.,.,.,.,.,.,.,.,.,.,.,.,.,.,.,.,.,.,.,.,.,.,.,.,.,.,.,.,.,.,.,.,.,.,.,.,.,.,.,.,.,.,.,.,.,.,.,.,.,.,.,.,.,.,.,.,.,.,.,.,.,.,.,.,.,.,.,.,.,.,.,.,.,.,.,.,.,.,.,.,.,.,.,.,.,.,.,.,.,.,.,.,.,.,.,.,.,.,.,.,.,.,.,.,.,.,.,.,.	BCL3,C1QA,C1QB,C5,CD46	BCL3,C1QA,C1QB,C1QBP,C1QC,C1R,C1RL,C2,C3,C4BPA,C4BPB,C5,C6,C7,C8A,C8B,C8G,C9,CD46,CD55,CLU,CR1,CR2,ENSG00000259680,EXO1,MBL2,SERPING1,SUSD4,ZP3
226	GO Biological Process	GO:0050865	regulation of cell activation	226	0.000367	1	0.021	1.43	64.2	92	5719	0.106	0.0161	73	471	500	.,.,.,.,.,.,.,.,.,.,.,.,.,.,.,.,.,.,.,.,.,.,.,.,.,.,.,.,.,.,.,.,.,.,.,.,.,.,.,.,.,.,.,.,.,.,.,.,.,.,.,.,.,.,.,.,.,.,.,.,.,.,.,.,.,.,.,.,.,.,.,.,.,.,.,.,.,.,.,.,.,.,.,.,.,.,.,.,.,.,.,.	.,.,.,.,.,.,.,.,.,.,.,.,.,.,.,.,.,.,.,.,.,.,.,.,.,.,.,.,.,.,.,.,.,.,.,.,.,.,.,.,.,.,.,.,.,.,.,.,.,.,.,.,.,.,.,.,.,.,.,.,.,.,.,.,.,.,.,.,.,.,.,.,.,.,.,.,.,.,.,.,.,.,.,.,.,.,.,.,.,.,.,.,.,.,.,.,.,.,.,.,.,.,.,.,.,.,.,.,.,.,.,.,.,.,.,.,.,.,.,.,.,.,.,.,.,.,.,.,.,.,.,.,.,.,.,.,.,.,.,.,.,.,.,.,.,.,.,.,.,.,.,.,.,.,.,.,.,.,.,.,.,.,.,.,.,.,.,.,.,.,.,.,.,.,.,.,.,.,.,.,.,.,.,.,.,.,.,.,.,.,.,.,.,.,.,.,.,.,.,.…	ABR,APLF,BCL10,C12orf4,CASP3,CD1D,CD300LF,CD46,CD74,CD80,CD83,CEBPB,FAM49B,FOXF1,GAS6,GCLC,GLI3,GPR183,GRB2,GSN,HES1,HLA-DOA,HLA-DPB1,HLA-DQA1,HLA-DRA,HLA-DRB1,HLA-DRB5,HSPD1,ICOSLG,IL12B,IL15,IL1B,IL1RL1,IL1RL2,IL23A,IL27,IL31RA,IL6ST,IL7,INHBA,INPP5D,IRF1,KIRREL1,LGALS9,LILRB2,LILRB4,LRRC32,LYN,MAD1L1,MALT1,MILR1,NECTIN2,NLRP3,NOD2,NR4A3,PAG1,PDCD1,PLEK,PRKCZ,RPS6KA1,SHB,SRC,STAT6,STX4,TGFB1,TH…	ABAT,ABL1,ABR,ADA,ADAM8,ADAMTS18,ADGRE2,ADGRF5,ADORA2B,AHR,AIF1,AKT1,ALOX12,ANXA1,AP1G1,AP3B1,AP3D1,APLF,APOE,APP,ARG1,ARG2,ATAD5,ATM,ATP11C,AXL,BAD,BANK1,BCL10,BCL2,BCL6,BMP4,BPI,BRAF,BST1,BTK,BTLA,BTN2A2,C12orf4,C1QTNF1,CAMK4,CAPN3,CARD11,CASP3,CAV1,CBFB,CCDC88B,CCL19,CCL2,CCL21,CCL5,CCR2,CCR7,CD1D,CD2,CD200,CD209,CD226,CD24,CD244,CD247,CD27,CD274,CD276,CD28,CD300A,CD300LF,CD320,CD38,CD3D,CD3E,…
227	GO Biological Process	GO:0045728	respiratory burst after phagocytosis	227	0.000371	1	0.0211	20.5	0.146	3	13	0.00344	0.231	1	2	2	.,.,.	.,.,.,.,.,.,.,.,.,.,.,.,.	HCK	HCK,SELENOK
[truncated: 218 more rows]

## Sheet: GO_down_top_sig
	X..Ontology	ID	Desc	Rank	HyperP	HyperBonfP	HyperFdrQ	RegionFoldEnrich	ExpFgRegions	FgRegionsHit	BgRegionsHit	FgSetTermCov	TermCov	NumFgGenesHit	NumBgGenesHit	TotalGenes	FgRegionNames	BgRegionNames	FgGeneNames	BgGeneNames
[truncated: 19 more rows]

## Sheet: GO_down_sig
	ID	Desc	Rank	HyperP	HyperBonfP	HyperFdrQ	RegionFoldEnrich	ExpFgRegions	FgRegionsHit	BgRegionsHit	FgSetTermCov	TermCov	NumFgGenesHit	NumBgGenesHit	TotalGenes	FgRegionNames	BgRegionNames	FgGeneNames	BgGeneNames
[truncated: 46 more rows]
