# Supplementary material for: IFN-γ–induced trained immunity enhances killing of priority pathogens in healthy and genetically vulnerable individuals
Source: JCI Insight. 2026 Feb 10;11(6):e195866. doi: 10.1172/jci.insight.195866 (PMC13043095; doi:10.1172/jci.insight.195866)
Supplement: Supporting data values [file jciinsight-11-195866-s067.xlsx]

## Sheet: 1B
	HLA-DR MFI x 10^4
	UT	IFN-γ
	0.8834	2.8005
	0.3339	1.8941
	0.4701	4.1231
	0.8667	2.751
	1.3388	5.8461
	2.4463	5.1343

## Sheet: 1C
	CD14 MFI x 10^4
	UT	IFN-γ
	1.3327	2.0327
	1.1146	1.4618
	1.7531	2.7939
	0.4849	1.3229
	0.5257	2.3904
	0.5432	2.0746

## Sheet: 1D
	CD40 MFI x 10^4
	UT	IFN-γ
	2.4334	3.4249
	1.1746	2.4161
	2.9944	3.5678
	0.5337	1.2714
	0.7703	1.9537
	0.815	1.2045

## Sheet: 1E
	CD80 MFI x 10^3
	UT	IFN-γ
	6.531	9.177
	4.108	5.191
	5.093	6.349
	2.023	2.939
	2.583	3.648
	2.228	3.386

## Sheet: 1F
	H3K27ac MFI x 10^3
	UT	IFN-γ
	5.018	13.388
	4.623	13.512
	4.49	13.701
	3.663	10.97
	4.924	12.934

## Sheet: 1G
	H3K4me3 MFI x 10^3
	UT	IFN-γ
	7.939	13.235
	9.343	18.986
	9.884	15.491
	11.666	14.995
	8.775	14.516

## Sheet: 1H
	NFKB1 Relative Expression
	UT	IFN-γ
	1	2.83745
	1	1.33829
	1	1.7803
	1	2.38572
	1	1.93142
	1	7.85923

## Sheet: 1I
	IRF1 Relative Expression
	UT	IFN-γ
	1	1.68688
	1	1.19246
	1	1.62765
	1	1.43182
	1	1.39244
	1	1.6279

## Sheet: 1J
	TNF (ng/ml)
		UT							IFN-γ
	Unstim	0	0	0.051	0.148	0	0.065	0	0	0.029	0.241	0.294	0	0	0
	LPS	0.595	0.222	0.304	0.514	1.045	0.243	0.815	4.982	2.066	2.838	2.166	1.519	0.704	1.26
	M.tb	0.234	0.262	0.266	0.66	0.704	0.33	0.517	2.759	2.869	7.623	5.866	1.679	1.045	1.047

## Sheet: 1K
	IL-6 (ng/ml)
		UT							IFN-γ
	Unstim	0.000406	0.068838	0.845135	0.515426	0	0.399	0	0.165005	0.80228	1.00097	0.299748	0	0	0.028
	LPS	0.999821	0	1.48462	2.66578	8.624	1.958	5.576	12.9413	7.01616	11.8974	10.4789	15.87	20.064	20.099
	M.tb	0	0.502468	1.9045	1.31002	0	0.482	0	14.969	13.6702	21.798	13.1136	16.956	16.192	5.487

[truncated: 85 more sheets: 1L, 1M, 1N, 1O, 2B, 2C, 2D, 2E, 2F, 2G, 2H, 2I, 2J, 3B, 3C, 3D, 3E, 3F, 3G, 3H …]
